# Supplementary material for: A Robust Immuno-Prognostic Model of Non-Muscle-Invasive Bladder Cancer Indicates Dynamic Interaction in Tumor Immune Microenvironment Contributes to Cancer Progression
Source: Front Genet. 2022 Jun 3;13:833989. doi: 10.3389/fgene.2022.833989 (PMC9205430; doi:10.3389/fgene.2022.833989)
Supplement: Supplementary file 1 [file DataSheet1.xlsx]

## Sheet: S1
Supplementary Table S1
Metadata of the nine datasets included in this study.
Dataset_name	Type of datasets	Platform	Technology	Platform_ID	Platform_bioc	Normalization	Logged	N_all	N_NMIBC	N_else	Survival_information
E-MTAB-1940	Discovery	affymetrix	array	A-AFFY-44	hgu133plus2		yes	86	86	0	OS (status)
E-MTAB-4321	Discovery	rna-seq	rna-seq			CEL/FPKM	no	476	460	16	PFS (status, time)
GSE120736	Discovery	illumina	array	GPL10558	illuminaHumanv4		yes	145	84	61
GSE128959	Discovery	affymetrix	array	GPL6244	hugene10sttranscriptcluster	RMA	yes	200	159	41
GSE13507	Discovery	illumina	array	GPL6102	illuminaHumanv2		yes	256	194	62	PFS (status); DFS (status); OS (status, time)
GSE3167	Discovery	affymetrix	array	GPL96	hgu133a		no	60	47	13
GSE32894	Discovery	illumina	array	GPL6947	illuminaHumanv3		no	308	213	95	PFS (status); DFS (status, time)
GSE48075	Discovery	illumina	array	GPL6947	illuminaHumanv3		yes	142	69	73	DFS (Status)
GSE83586	Discovery	affymetrix	array	GPL6244	hugene10sttranscriptcluster		yes	307	58	249
Summary of samples								1980	1370	610

## Sheet: S2
Supplementary Table S2
Clinicopathological information of all the 1370 eligible samples from nine datasets included in this study.
Dataset_name	Sample_name_source	Sample_name	Sample_title	Patient_ID	Relationship_of_patients	Sex	Age_original	Age	Disease	Staging_original	Staging	Grade73_original	Grade73	Grade98_original	Grade98	Invasiveness	EORTC_risk_score_NMIBC	Tumor_size_original	Tumor_size	Tumor_status_original	Tumor_status	Growth_pattern	BCG_treatment	Chemotherapy	Radiotherapy	CIS_in_disease_course_original	CIS_in_disease_course	Cystectomy	pN_at_Cystectomy	Recurrence	Progression	Survival_risk_NMIBConly	Survival_risk_combine_NMIBConly	Progression_beyond_T2_Progression_original	Progression_beyond_T2_Progression	Cancer_specific_satus_DOD_event_original	Cancer_specific_satus_DOD_event	Vital_status_original	Vital_status	Progression_free_survival	Disease_specific_survival	OS	Material_Type	Library_strategy	Final_Model_Trianing	Final_Model_Test_Left	Final_Model_Test_Balance
E-MTAB-4321	EGAN00001354606	U0001				Male	86.5	>80	bladder tumor	Ta	Ta			low grade	Low		0	< 3	<=3cm			papillary	no			no	CIS-	no				A	Low	no	FALSE					32.3				RNA-Seq	U0001
E-MTAB-4321	EGAN00001354607	U0002				Male	73.3	71-80	bladder tumor	Ta	Ta			low grade	Low		0	< 3	<=3cm			papillary	no			no	CIS-	no				A	Low	no	FALSE					46.5				RNA-Seq	U0002
E-MTAB-4321	EGAN00001354608	U0006				Male	65.1	61-70	bladder tumor	Ta	Ta			high grade	High		1	< 3	<=3cm			mixed	no			no	CIS-	no				A	Low	no	FALSE					37.9				RNA-Seq		U0006
E-MTAB-4321	EGAN00001354609	U0007				Male	65.9	61-70	bladder tumor	Ta	Ta			low grade	Low		0	< 3	<=3cm			papillary	yes			yes	CIS+	no				A	Low	no	FALSE					43.3				RNA-Seq		U0007
E-MTAB-4321	EGAN00001354610	U0010				Male	76.2	71-80	bladder tumor	Ta	Ta			low grade	Low		0	< 3	<=3cm			papillary	no			no	CIS-	no				A	Low	no	FALSE					40.1				RNA-Seq		U0010
E-MTAB-4321	EGAN00001354611	U0011				Male	70.7	71-80	bladder tumor	Ta	Ta			high grade	High		0	< 3	<=3cm			papillary	no			no	CIS-	no				A	Low	no	FALSE					37.1				RNA-Seq	U0011
E-MTAB-4321	EGAN00001354612	U0012				Female	82.8	>80	bladder tumor	Ta	Ta			low grade	Low		0	< 3	<=3cm			papillary	no			no	CIS-	no				A	Low	no	FALSE					36.3				RNA-Seq		U0012
E-MTAB-4321	EGAN00001354613	U0013				Male	70.8	71-80	bladder tumor	Ta	Ta			low grade	Low		0	< 3	<=3cm			papillary	no			no	CIS-	no				B	Low	yes	TRUE					15.3				RNA-Seq	U0013
E-MTAB-4321	EGAN00001354614	U0015				Female	79.9	71-80	bladder tumor	Ta	Ta			high grade	High		1	unknown				unknown	no			no	CIS-	no				A	Low	no	FALSE					23.2				RNA-Seq	U0015
E-MTAB-4321	EGAN00001354615	U0018				Male	86.2	>80	bladder tumor	Ta	Ta			high grade	High		1	< 3	<=3cm			papillary	no			no	CIS-	no				A	Low	no	FALSE					35.4				RNA-Seq		U0018
E-MTAB-4321	EGAN00001354616	U0023				Male	73.1	71-80	bladder tumor	Ta	Ta			high grade	High		1	< 3	<=3cm			papillary	no			no	CIS-	no				A	Low	no	FALSE					35.8				RNA-Seq		U0023
E-MTAB-4321	EGAN00001354617	U0024				Male	59.2	51-60	bladder tumor	Ta	Ta			low grade	Low		0	< 3	<=3cm			papillary	no			no	CIS-	no				A	Low	no	FALSE					43.6				RNA-Seq		U0024
E-MTAB-4321	EGAN00001354618	U0026				Male	71.1	71-80	bladder tumor	Ta	Ta			high grade	High		0	< 3	<=3cm			papillary	no			no	CIS-	no				A	Low	no	FALSE					35.8				RNA-Seq		U0026
E-MTAB-4321	EGAN00001354619	U0027				Female	76.6	71-80	bladder tumor	Ta	Ta			low grade	Low		0	< 3	<=3cm			papillary	no			no	CIS-	no				A	Low	no	FALSE					32.3				RNA-Seq		U0027
E-MTAB-4321	EGAN00001354620	U0028				Female	81.2	>80	bladder tumor	Ta	Ta			PUNLMP			0	< 3	<=3cm			papillary	no			no	CIS-	no				B	Low	no	FALSE					10.7				RNA-Seq		U0028
E-MTAB-4321	EGAN00001354621	U0032				Male	64	61-70	bladder tumor	Ta	Ta			low grade	Low		0	< 3	<=3cm			papillary	no			no	CIS-	no				A	Low	no	FALSE					36.3				RNA-Seq		U0032
E-MTAB-4321	EGAN00001354622	U0035				Male	69.7	61-70	bladder tumor	Ta	Ta			low grade	Low		0	< 3	<=3cm			papillary	no			no	CIS-	no				A	Low	no	FALSE					41.6				RNA-Seq		U0035
E-MTAB-4321	EGAN00001354623	U0036				Male	51.8	51-60	bladder tumor	Ta	Ta			high grade	High		0	< 3	<=3cm			papillary	no			no	CIS-	no				A	Low	no	FALSE					33				RNA-Seq		U0036
E-MTAB-4321	EGAN00001354624	U0037				Male	70.9	71-80	bladder tumor	Ta	Ta			low grade	Low		0	< 3	<=3cm			papillary	no			no	CIS-	no				A	Low	no	FALSE					36.2				RNA-Seq	U0037
E-MTAB-4321	EGAN00001354625	U0038				Male	59.8	51-60	bladder tumor	T1	T1			high grade	High		1	>= 3	>3cm			papillary	no			no	CIS-	no				A	Low	no	FALSE					41.5				RNA-Seq	U0038
E-MTAB-4321	EGAN00001354626	U0039				Female	63.4	61-70	bladder tumor	Ta	Ta			high grade	High		1	>= 3	>3cm			papillary	no			no	CIS-	no				A	Low	no	FALSE					38.7				RNA-Seq		U0039
E-MTAB-4321	EGAN00001354627	U0041				Male	69.6	61-70	bladder tumor	Ta	Ta			high grade	High		1	< 3	<=3cm			papillary	no			no	CIS-	no				A	Low	no	FALSE					40.7				RNA-Seq		U0041
E-MTAB-4321	EGAN00001354628	U0042				Male	84.7	>80	bladder tumor	Ta	Ta			low grade	Low		0	< 3	<=3cm			papillary	no			no	CIS-	no				A	Low	no	FALSE					45.2				RNA-Seq	U0042
E-MTAB-4321	EGAN00001354629	U0045				Male	75.4	71-80	bladder tumor	Ta	Ta			low grade	Low		0	< 3	<=3cm			papillary	no			no	CIS-	no				A	Low	no	FALSE					18.6				RNA-Seq		U0045	U0045
E-MTAB-4321	EGAN00001354630	U0046				Male	64.8	61-70	bladder tumor	T1	T1			high grade	High		1	>= 3	>3cm			papillary	yes			no	CIS-	no				A	Low	no	FALSE					34.3				RNA-Seq	U0046
E-MTAB-4321	EGAN00001354631	U0048				Male	82	>80	bladder tumor	Ta	Ta			high grade	High		0	< 3	<=3cm			papillary	no			no	CIS-	no				A	Low	no	FALSE					38.5				RNA-Seq	U0048
E-MTAB-4321	EGAN00001354632	U0053				Male	76.1	71-80	bladder tumor	Ta	Ta			low grade	Low		0	< 3	<=3cm			papillary	no			no	CIS-	no				A	Low	no	FALSE					30.3				RNA-Seq		U0053
E-MTAB-4321	EGAN00001354633	U0054				Female	77.4	71-80	bladder tumor	Ta	Ta			low grade	Low		0	< 3	<=3cm			papillary	no			no	CIS-	no				A	Low	no	FALSE					12.8				RNA-Seq		U0054
E-MTAB-4321	EGAN00001354634	U0057				Male	84.4	>80	bladder tumor	Ta	Ta			low grade	Low		0	< 3	<=3cm			papillary	no			no	CIS-	no				A	Low	no	FALSE					39				RNA-Seq		U0057
E-MTAB-4321	EGAN00001354635	U0059				Male	49	31-50	bladder tumor	Ta	Ta			high grade	High		0	< 3	<=3cm			papillary	yes			no	CIS-	no				A	Low	no	FALSE					35.9				RNA-Seq		U0059
E-MTAB-4321	EGAN00001354636	U0060				Male	68.6	61-70	bladder tumor	Ta	Ta			low grade	Low		0	< 3	<=3cm			papillary	yes			no	CIS-	no				A	Low	no	FALSE					29.1				RNA-Seq	U0060
E-MTAB-4321	EGAN00001354637	U0062				Male	86.1	>80	bladder tumor	Ta	Ta			high grade	High		0	< 3	<=3cm			papillary	no			no	CIS-	no				A	Low	no	FALSE					13.1				RNA-Seq		U0062
E-MTAB-4321	EGAN00001354638	U0064				Male	69	61-70	bladder tumor	Ta	Ta			high grade	High		1	< 3	<=3cm			papillary	no			no	CIS-	no				A	Low	no	FALSE					22.6				RNA-Seq		U0064
E-MTAB-4321	EGAN00001354639	U0067				Male	74	71-80	bladder tumor	T1	T1			high grade	High		1	< 3	<=3cm			papillary	yes			yes	CIS+	no				A	Low	no	FALSE					32				RNA-Seq		U0067
E-MTAB-4321	EGAN00001354640	U0069				Female	65	61-70	bladder tumor	Ta	Ta			high grade	High		1	< 3	<=3cm			papillary	no			no	CIS-	no				A	Low	no	FALSE					21.9				RNA-Seq	U0069
E-MTAB-4321	EGAN00001354641	U0071				Male	54.5	51-60	bladder tumor	Ta	Ta			low grade	Low		0	< 3	<=3cm			papillary	no			no	CIS-	no				A	Low	no	FALSE					40.9				RNA-Seq	U0071
E-MTAB-4321	EGAN00001354642	U0072				Male	65.8	61-70	bladder tumor	Ta	Ta			low grade	Low		0	< 3	<=3cm			papillary	no			no	CIS-	no				A	Low	no	FALSE					37.5				RNA-Seq		U0072
E-MTAB-4321	EGAN00001354643	U0073				Female	69	61-70	bladder tumor	Ta	Ta			low grade	Low		0	< 3	<=3cm			papillary	yes			no	CIS-	no				A	Low	no	FALSE					39.2				RNA-Seq	U0073
E-MTAB-4321	EGAN00001354644	U0074				Male	78.1	71-80	bladder tumor	Ta	Ta			high grade	High		0	< 3	<=3cm			papillary	no			no	CIS-	no				A	Low	no	FALSE					38				RNA-Seq	U0074
E-MTAB-4321	EGAN00001354645	U0076				Male	68.9	61-70	bladder tumor	CIS	Tis			high grade	High		1	< 3	<=3cm			papillary	yes			yes	CIS+	no				A	Low	no	FALSE					37.2				RNA-Seq	U0076
E-MTAB-4321	EGAN00001354646	U0077				Male	63.9	61-70	bladder tumor	T1	T1			high grade	High		1	< 3	<=3cm			papillary	yes			no	CIS-	no				A	Low	no	FALSE					40.2				RNA-Seq	U0077
E-MTAB-4321	EGAN00001354647	U0078				Male	44.6	31-50	bladder tumor	Ta	Ta			low grade	Low		0	< 3	<=3cm			papillary	no			no	CIS-	no				A	Low	no	FALSE					42.8				RNA-Seq		U0078
E-MTAB-4321	EGAN00001354648	U0080				Female	52.3	51-60	bladder tumor	Ta	Ta			high grade	High		1	< 3	<=3cm			papillary	yes			yes	CIS+	no				A	Low	no	FALSE					40				RNA-Seq	U0080
E-MTAB-4321	EGAN00001354649	U0083				Male	82.8	>80	bladder tumor	Ta	Ta			high grade	High		1	< 3	<=3cm			papillary	yes			yes	CIS+	no				A	Low	no	FALSE					41.4				RNA-Seq	U0083
E-MTAB-4321	EGAN00001354650	U0086				Male	87.3	>80	bladder tumor	T1	T1			high grade	High		1	>= 3	>3cm			mixed	no			no	CIS-	no				A	Low	no	FALSE					40.1				RNA-Seq		U0086
E-MTAB-4321	EGAN00001354651	U0087				Male	73	71-80	bladder tumor	Ta	Ta			low grade	Low		1	< 3	<=3cm			papillary	yes			yes	CIS+	no				A	Low	no	FALSE					40.4				RNA-Seq	U0087
E-MTAB-4321	EGAN00001354652	U0088				Male	77.6	71-80	bladder tumor	Ta	Ta			low grade	Low		0	< 3	<=3cm			papillary	no			no	CIS-	no				A	Low	no	FALSE					36.1				RNA-Seq	U0088
E-MTAB-4321	EGAN00001354653	U0089				Male	70.6	71-80	bladder tumor	Ta	Ta			low grade	Low		1	< 3	<=3cm			papillary	yes			yes	CIS+	no				A	Low	no	FALSE					32.7				RNA-Seq		U0089
E-MTAB-4321	EGAN00001354654	U0090				Male	70.6	71-80	bladder tumor	T1	T1			high grade	High		1	< 3	<=3cm			papillary	yes			no	CIS-	no				A	Low	no	FALSE					35.6				RNA-Seq		U0090
E-MTAB-4321	EGAN00001354655	U0091				Male	86.5	>80	bladder tumor	Ta	Ta			high grade	High		1	< 3	<=3cm			papillary	no			no	CIS-	no				B	Low	yes	TRUE					14				RNA-Seq	U0091
E-MTAB-4321	EGAN00001354656	U0092				Male	75	71-80	bladder tumor	T1	T1			low grade	Low		1	< 3	<=3cm			papillary	no			yes	CIS+	no				A	Low	no	FALSE					24.7				RNA-Seq	U0092
E-MTAB-4321	EGAN00001354657	U0093				Male	62.3	61-70	bladder tumor	T1	T1			high grade	High		1	< 3	<=3cm			papillary	yes			yes	CIS+	no				E	High	yes	TRUE					5.2				RNA-Seq		U0093	U0093
E-MTAB-4321	EGAN00001354658	U0094				Male	52.1	51-60	bladder tumor	Ta	Ta			low grade	Low		0	< 3	<=3cm			papillary	no			no	CIS-	no				A	Low	no	FALSE					35.7				RNA-Seq		U0094
E-MTAB-4321	EGAN00001354659	U0095				Male	65.4	61-70	bladder tumor	Ta	Ta			low grade	Low		0	>= 3	>3cm			papillary	no			no	CIS-	no				A	Low	no	FALSE					30.5				RNA-Seq		U0095
E-MTAB-4321	EGAN00001354660	U0099				Male	62.8	61-70	bladder tumor	Ta	Ta			low grade	Low		1	< 3	<=3cm			papillary	no			yes	CIS+	yes				A	Low	no	FALSE					23.5				RNA-Seq	U0099
E-MTAB-4321	EGAN00001354661	U0100				Male	75.9	71-80	bladder tumor	Ta	Ta			low grade	Low		0	< 3	<=3cm			papillary	no			no	CIS-	no				A	Low	no	FALSE					28.6				RNA-Seq		U0100
E-MTAB-4321	EGAN00001354662	U0102				Male	65.5	61-70	bladder tumor	Ta	Ta			high grade	High		1	>= 3	>3cm			papillary	no			no	CIS-	no				A	Low	no	FALSE					30				RNA-Seq	U0102
E-MTAB-4321	EGAN00001354663	U0104				Male	69.7	61-70	bladder tumor	T1	T1			high grade	High		1	< 3	<=3cm			papillary	yes			no	CIS-	no				A	Low	no	FALSE					13.8				RNA-Seq		U0104
E-MTAB-4321	EGAN00001354664	U0105				Male	75	71-80	bladder tumor	Ta	Ta			PUNLMP			0	< 3	<=3cm			papillary	no			no	CIS-	no				A	Low	no	FALSE					41.7				RNA-Seq	U0105
E-MTAB-4321	EGAN00001354665	U0106				Male	62.2	61-70	bladder tumor	Ta	Ta			low grade	Low		0	< 3	<=3cm			papillary	no			no	CIS-	no				A	Low	no	FALSE					36				RNA-Seq	U0106
E-MTAB-4321	EGAN00001354666	U0109				Male	89.3	>80	bladder tumor	T1	T1			low grade	Low		1	< 3	<=3cm			papillary	no			no	CIS-	no				A	Low	no	FALSE					23.8				RNA-Seq	U0109
E-MTAB-4321	EGAN00001354667	U0110				Male	66.1	61-70	bladder tumor	Ta	Ta			low grade	Low		0	< 3	<=3cm			papillary	no			no	CIS-	no				A	Low	no	FALSE					35.7				RNA-Seq	U0110
E-MTAB-4321	EGAN00001354668	U0114				Male	58.1	51-60	bladder tumor	Ta	Ta			low grade	Low		0	< 3	<=3cm			papillary	no			no	CIS-	no				A	Low	no	FALSE					38.2				RNA-Seq		U0114
E-MTAB-4321	EGAN00001354669	U0115				Female	71.4	71-80	bladder tumor	Ta	Ta			high grade	High		1	< 3	<=3cm			papillary	no			no	CIS-	no				A	Low	no	FALSE					42.8				RNA-Seq	U0115
E-MTAB-4321	EGAN00001354670	U0117				Male	67	61-70	bladder tumor	Ta	Ta			low grade	Low		0	< 3	<=3cm			papillary	no			no	CIS-	no				A	Low	no	FALSE					33				RNA-Seq		U0117
E-MTAB-4321	EGAN00001354671	U0118				Female	64.5	61-70	bladder tumor	Ta	Ta			low grade	Low		0	< 3	<=3cm			papillary	no			no	CIS-	no				A	Low	no	FALSE					41.2				RNA-Seq	U0118
E-MTAB-4321	EGAN00001354672	U0119				Male	77.6	71-80	bladder tumor	Ta	Ta			low grade	Low		0	>= 3	>3cm			papillary	no			no	CIS-	no				A	Low	no	FALSE					23.9				RNA-Seq	U0119
E-MTAB-4321	EGAN00001354673	U0120				Female	83.4	>80	bladder tumor	CIS	Tis			high grade	High		1	< 3	<=3cm			papillary	no			yes	CIS+	no				A	Low	no	FALSE					26.9				RNA-Seq	U0120
E-MTAB-4321	EGAN00001354674	U0121				Female	86.8	>80	bladder tumor	Ta	Ta			low grade	Low		0	< 3	<=3cm			papillary	no			no	CIS-	no				A	Low	no	FALSE					29.9				RNA-Seq	U0121
E-MTAB-4321	EGAN00001354675	U0122				Male	77.6	71-80	bladder tumor	Ta	Ta			low grade	Low		0	< 3	<=3cm			papillary	no			no	CIS-	no				A	Low	no	FALSE					30				RNA-Seq	U0122
E-MTAB-4321	EGAN00001354676	U0125				Male	67.1	61-70	bladder tumor	Ta	Ta			low grade	Low		0	< 3	<=3cm			papillary	no			no	CIS-	no				A	Low	no	FALSE					19.6				RNA-Seq		U0125
E-MTAB-4321	EGAN00001354677	U0126				Female	79.8	71-80	bladder tumor	Ta	Ta			high grade	High		0	< 3	<=3cm			papillary	no			no	CIS-	no				A	Low	no	FALSE					29.4				RNA-Seq		U0126
E-MTAB-4321	EGAN00001354678	U0128				Male	75.8	71-80	bladder tumor	Ta	Ta			high grade	High		1	< 3	<=3cm			papillary	no			no	CIS-	no				A	Low	no	FALSE					32.3				RNA-Seq	U0128
E-MTAB-4321	EGAN00001354679	U0129				Male	95.5	>80	bladder tumor	T1	T1			high grade	High		1	< 3	<=3cm			papillary	no			no	CIS-	no				A	Low	no	FALSE					29.5				RNA-Seq	U0129
E-MTAB-4321	EGAN00001354680	U0130				Male	49.3	31-50	bladder tumor	Ta	Ta			low grade	Low		0	< 3	<=3cm			papillary	no			no	CIS-	no				A	Low	no	FALSE					30				RNA-Seq	U0130
E-MTAB-4321	EGAN00001354681	U0134				Male	77.8	71-80	bladder tumor	Ta	Ta			low grade	Low		0	>= 3	>3cm			papillary	no			no	CIS-	no				A	Low	no	FALSE					48.7				RNA-Seq	U0134
E-MTAB-4321	EGAN00001354682	U0137				Male	66.6	61-70	bladder tumor	T1	T1			high grade	High		1	>= 3	>3cm			solid	no			no	CIS-	no				B	Low	yes	TRUE					17.7				RNA-Seq	U0137
E-MTAB-4321	EGAN00001354683	U0138				Female	73.7	71-80	bladder tumor	Ta	Ta			high grade	High		1	>= 3	>3cm			papillary	no			no	CIS-	yes				B	Low	no	FALSE					0.9				RNA-Seq	U0138
E-MTAB-4321	EGAN00001354684	U0139				Male	57.2	51-60	bladder tumor	T1	T1			high grade	High		1	>= 3	>3cm			papillary	no			no	CIS-	yes				B	Low	no	FALSE					0.9				RNA-Seq		U0139
E-MTAB-4321	EGAN00001354685	U0140				Male	68.3	61-70	bladder tumor	Ta	Ta			low grade	Low		0	>= 3	>3cm			papillary	no			no	CIS-	no				A	Low	no	FALSE					40.5				RNA-Seq	U0140
E-MTAB-4321	EGAN00001354686	U0141				Male	61	61-70	bladder tumor	Ta	Ta			low grade	Low		0	< 3	<=3cm			papillary	no			no	CIS-	no				A	Low	no	FALSE					41.4				RNA-Seq		U0141
E-MTAB-4321	EGAN00001354687	U0142				Male	73	71-80	bladder tumor	Ta	Ta			low grade	Low		0	< 3	<=3cm			papillary	no			no	CIS-	no				A	Low	no	FALSE					46.7				RNA-Seq		U0142
E-MTAB-4321	EGAN00001354688	U0143				Male	64.3	61-70	bladder tumor	Ta	Ta			high grade	High		0	< 3	<=3cm			papillary	no			no	CIS-	yes				A	Low	no	FALSE					15.1				RNA-Seq		U0143
E-MTAB-4321	EGAN00001354689	U0144				Male	59.6	51-60	bladder tumor	Ta	Ta			low grade	Low		0	< 3	<=3cm			papillary	no			no	CIS-	no				A	Low	no	FALSE					46.5				RNA-Seq		U0144
E-MTAB-4321	EGAN00001354690	U0147				Male	64.9	61-70	bladder tumor	T1	T1			high grade	High		1	>= 3	>3cm			solid	no			no	CIS-	no				A	Low	no	FALSE					42.3				RNA-Seq	U0147
E-MTAB-4321	EGAN00001354691	U0149				Male	70.9	71-80	bladder tumor	Ta	Ta			low grade	Low		0	< 3	<=3cm			papillary	no			no	CIS-	no				A	Low	no	FALSE					42.3				RNA-Seq	U0149
E-MTAB-4321	EGAN00001354693	U0151				Male	64.6	61-70	bladder tumor	Ta	Ta			high grade	High		0	< 3	<=3cm			papillary	yes			no	CIS-	no				A	Low	no	FALSE					34.8				RNA-Seq		U0151
E-MTAB-4321	EGAN00001354695	U0153				Male	79.1	71-80	bladder tumor	Ta	Ta			low grade	Low		0	>= 3	>3cm			papillary	no			no	CIS-	no				A	Low	no	FALSE					42.7				RNA-Seq	U0153
E-MTAB-4321	EGAN00001354696	U0154				Male	69.5	61-70	bladder tumor	Ta	Ta			low grade	Low		0	< 3	<=3cm			papillary	no			no	CIS-	no				A	Low	no	FALSE					42.9				RNA-Seq		U0154
E-MTAB-4321	EGAN00001354697	U0156				Male	79.7	71-80	bladder tumor	Ta	Ta			low grade	Low		0	>= 3	>3cm			papillary	no			no	CIS-	no				A	Low	no	FALSE					41				RNA-Seq		U0156
E-MTAB-4321	EGAN00001354698	U0158				Male	81.9	>80	bladder tumor	Ta	Ta			low grade	Low		0	< 3	<=3cm			papillary	no			no	CIS-	no				A	Low	no	FALSE					43.9				RNA-Seq		U0158
E-MTAB-4321	EGAN00001354699	U0159				Male	78.9	71-80	bladder tumor	Ta	Ta			high grade	High		1	>= 3	>3cm			papillary	no			no	CIS-	no				A	Low	no	FALSE					45.5				RNA-Seq		U0159
E-MTAB-4321	EGAN00001354700	U0160				Male	50.2	51-60	bladder tumor	T1	T1			high grade	High		1	< 3	<=3cm			papillary	no			no	CIS-	no				A	Low	no	FALSE					45.1				RNA-Seq		U0160
E-MTAB-4321	EGAN00001354701	U0161				Male	70.3	71-80	bladder tumor	Ta	Ta			low grade	Low		0	< 3	<=3cm			papillary	no			no	CIS-	no				A	Low	no	FALSE					41				RNA-Seq	U0161
E-MTAB-4321	EGAN00001354705	U0171				Male	70.8	71-80	bladder tumor	Ta	Ta			high grade	High		1	>= 3	>3cm			papillary	no			no	CIS-	no				A	Low	no	FALSE					40.5				RNA-Seq	U0171
E-MTAB-4321	EGAN00001354707	U0177				Female	58.9	51-60	bladder tumor	Ta	Ta			high grade	High		1	< 3	<=3cm			papillary	no			no	CIS-	yes				A	Low	no	FALSE					12.7				RNA-Seq		U0177
E-MTAB-4321	EGAN00001354709	U0179				Male	85.2	>80	bladder tumor	CIS	Tis			high grade	High		1	< 3	<=3cm			unknown	yes			yes	CIS+	no				A	Low	no	FALSE					36.8				RNA-Seq		U0179
E-MTAB-4321	EGAN00001354710	U0181				Male	91.7	>80	bladder tumor	Ta	Ta			high grade	High		1	>= 3	>3cm			mixed	no			yes	CIS+	no				A	Low	no	FALSE					17.7				RNA-Seq	U0181
E-MTAB-4321	EGAN00001354711	U0182				Male	78.7	71-80	bladder tumor	Ta	Ta			low grade	Low		0	< 3	<=3cm			papillary	no			no	CIS-	no				A	Low	no	FALSE					38.3				RNA-Seq		U0182
E-MTAB-4321	EGAN00001354712	U0183				Female	66.9	61-70	bladder tumor	T1	T1			low grade	Low		1	>= 3	>3cm			mixed	no			no	CIS-	no				A	Low	no	FALSE					38.3				RNA-Seq	U0183
E-MTAB-4321	EGAN00001354713	U0184				Male	68.1	61-70	bladder tumor	Ta	Ta			low grade	Low		0	< 3	<=3cm			papillary	no			no	CIS-	no				A	Low	no	FALSE					37.7				RNA-Seq	U0184
E-MTAB-4321	EGAN00001354715	U0188				Male	69	61-70	bladder tumor	Ta	Ta			low grade	Low		0	< 3	<=3cm			papillary	no			yes	CIS+	no				A	Low	no	FALSE					33.2				RNA-Seq	U0188
E-MTAB-4321	EGAN00001354716	U0189				Female	81.4	>80	bladder tumor	Ta	Ta			high grade	High		1	< 3	<=3cm			papillary	no			yes	CIS+	no				A	Low	no	FALSE					26.3				RNA-Seq	U0189
E-MTAB-4321	EGAN00001354717	U0190				Male	73.9	71-80	bladder tumor	Ta	Ta			low grade	Low		0	< 3	<=3cm			unknown	no			no	CIS-	no				A	Low	no	FALSE					35.7				RNA-Seq		U0190
E-MTAB-4321	EGAN00001354719	U0195				Female	71.5	71-80	bladder tumor	Ta	Ta			low grade	Low		0	>= 3	>3cm			papillary	no			no	CIS-	no				A	Low	no	FALSE					36.7				RNA-Seq		U0195	U0195
E-MTAB-4321	EGAN00001354720	U0199				Male	50.2	51-60	bladder tumor	Ta	Ta			high grade	High		1	>= 3	>3cm			papillary	no			no	CIS-	no				A	Low	no	FALSE					73.4				RNA-Seq	U0199
E-MTAB-4321	EGAN00001354721	U0200				Male	58.2	51-60	bladder tumor	Ta	Ta			high grade	High		1	>= 3	>3cm			papillary	no			yes	CIS+	no				A	Low	no	FALSE					59				RNA-Seq	U0200
E-MTAB-4321	EGAN00001354722	U0201				Male	61.5	61-70	bladder tumor	Ta	Ta			low grade	Low		1	< 3	<=3cm			papillary	no			yes	CIS+	no				A	Low	no	FALSE					63.5				RNA-Seq		U0201
E-MTAB-4321	EGAN00001354723	U0204				Male	56.7	51-60	bladder tumor	Ta	Ta			low grade	Low		0	>= 3	>3cm			papillary	no			no	CIS-	no				A	Low	no	FALSE					60.6				RNA-Seq		U0204
E-MTAB-4321	EGAN00001354724	U0207				Female	79.8	71-80	bladder tumor	Ta	Ta			high grade	High		1	>= 3	>3cm			papillary	no			no	CIS-	no				B	Low	no	FALSE					5.6				RNA-Seq	U0207
E-MTAB-4321	EGAN00001354725	U0214				Male	69	61-70	bladder tumor	T1	T1			high grade	High		1	unknown				papillary	yes			no	CIS-	no				A	Low	no	FALSE					27.8				RNA-Seq		U0214
E-MTAB-4321	EGAN00001354726	U0219				Male	75.6	71-80	bladder tumor	Ta	Ta			low grade	Low		0	< 3	<=3cm			papillary	no			no	CIS-	no				A	Low	no	FALSE					41				RNA-Seq	U0219
E-MTAB-4321	EGAN00001354727	U0224				Male	54.5	51-60	bladder tumor	Ta	Ta			high grade	High		0	unknown				papillary	yes			no	CIS-	no				A	Low	no	FALSE					69.7				RNA-Seq	U0224
E-MTAB-4321	EGAN00001354728	U0226				Male	69	61-70	bladder tumor	Ta	Ta			low grade	Low		0	< 3	<=3cm			papillary	no			no	CIS-	no				A	Low	no	FALSE					30.2				RNA-Seq		U0226
E-MTAB-4321	EGAN00001354729	U0233				Female	65.8	61-70	bladder tumor	Ta	Ta			low grade	Low		0	< 3	<=3cm			unknown	yes			no	CIS-	no				A	Low	no	FALSE					67.5				RNA-Seq	U0233
E-MTAB-4321	EGAN00001354730	U0256				Male	64.6	61-70	bladder tumor	Ta	Ta			low grade	Low		0	unknown				papillary	no			no	CIS-	no				B	Low	yes	TRUE					25				RNA-Seq	U0256
E-MTAB-4321	EGAN00001354731	U0261				Male	62.3	61-70	bladder tumor	Ta	Ta			low grade	Low		0	< 3	<=3cm			papillary	no			no	CIS-	no				A	Low	no	FALSE					62.2				RNA-Seq	U0261
E-MTAB-4321	EGAN00001354732	U0262				Male	51.3	51-60	bladder tumor	Ta	Ta			low grade	Low		0	< 3	<=3cm			papillary	yes			no	CIS-	no				A	Low	no	FALSE					74.9				RNA-Seq	U0262
E-MTAB-4321	EGAN00001354733	U0264				Female	64.2	61-70	bladder tumor	Ta	Ta			low grade	Low		0	< 3	<=3cm			papillary	no			no	CIS-	no				A	Low	no	FALSE					71				RNA-Seq	U0264
E-MTAB-4321	EGAN00001354734	U0267				Male	75	71-80	bladder tumor	Ta	Ta			low grade	Low		0	>= 3	>3cm			papillary	no			no	CIS-	no				E	High	yes	TRUE					4.2				RNA-Seq	U0267
E-MTAB-4321	EGAN00001354735	U0268				Male	80.7	>80	bladder tumor	Ta	Ta			high grade	High		0	< 3	<=3cm			papillary	no			no	CIS-	no				A	Low	no	FALSE					69				RNA-Seq		U0268
E-MTAB-4321	EGAN00001354736	U0273				Female	58.8	51-60	bladder tumor	Ta	Ta			low grade	Low		0	< 3	<=3cm			papillary	no			no	CIS-	no				A	Low	no	FALSE					67.2				RNA-Seq		U0273	U0273
E-MTAB-4321	EGAN00001354737	U0275				Male	62.9	61-70	bladder tumor	Ta	Ta			low grade	Low		0	< 3	<=3cm			papillary	no			no	CIS-	no				A	Low	no	FALSE					65.2				RNA-Seq	U0275
E-MTAB-4321	EGAN00001354738	U0278				Male	46.1	31-50	bladder tumor	Ta	Ta			low grade	Low		0	>= 3	>3cm			papillary	no			no	CIS-	no				A	Low	no	FALSE					69.7				RNA-Seq		U0278
E-MTAB-4321	EGAN00001354739	U0283				Female	73.7	71-80	bladder tumor	Ta	Ta			low grade	Low		0	< 3	<=3cm			papillary	yes			no	CIS-	no				A	Low	no	FALSE					61.9				RNA-Seq	U0283
E-MTAB-4321	EGAN00001354740	U0290				Male	72.8	71-80	bladder tumor	Ta	Ta			high grade	High		0	unknown				papillary	no			no	CIS-	no				A	Low	no	FALSE					70.7				RNA-Seq		U0290
E-MTAB-4321	EGAN00001354741	U0291				Male	70.1	71-80	bladder tumor	Ta	Ta			low grade	Low		1	< 3	<=3cm			papillary	no			yes	CIS+	no				B	Low	yes	TRUE					35.2				RNA-Seq		U0291	U0291
E-MTAB-4321	EGAN00001354742	U0307				Male	53.8	51-60	bladder tumor	Ta	Ta			low grade	Low		0	< 3	<=3cm			papillary	no			yes	CIS+	no				A	Low	no	FALSE					59.9				RNA-Seq	U0307
E-MTAB-4321	EGAN00001354743	U0312				Male	80.3	>80	bladder tumor	T1	T1			low grade	Low		1	>= 3	>3cm			unknown	no			no	CIS-	yes				E	High	yes	TRUE					9.2				RNA-Seq		U0312	U0312
E-MTAB-4321	EGAN00001354744	U0316				Male	59.5	51-60	bladder tumor	Ta	Ta			high grade	High		1	>= 3	>3cm			papillary	no			no	CIS-	no				A	Low	no	FALSE					58.3				RNA-Seq	U0316
E-MTAB-4321	EGAN00001354745	U0317				Female	75.8	71-80	bladder tumor	Ta	Ta			low grade	Low		0	< 3	<=3cm			papillary	no			no	CIS-	no				A	Low	no	FALSE					65.3				RNA-Seq		U0317
E-MTAB-4321	EGAN00001354746	U0322				Male	62.3	61-70	bladder tumor	Ta	Ta			low grade	Low		0	< 3	<=3cm			papillary	no			no	CIS-	no				A	Low	no	FALSE					67.9				RNA-Seq	U0322
E-MTAB-4321	EGAN00001354747	U0323				Male	65.4	61-70	bladder tumor	T1	T1			high grade	High		1	unknown				papillary	no			no	CIS-	no				A	Low	no	FALSE					64.9				RNA-Seq		U0323
E-MTAB-4321	EGAN00001354748	U0326				Male	67.8	61-70	bladder tumor	Ta	Ta			high grade	High		1	unknown				papillary	no			yes	CIS+	yes				B	Low	no	FALSE					6.4				RNA-Seq		U0326
E-MTAB-4321	EGAN00001354749	U0328				Male	81.8	>80	bladder tumor	Ta	Ta			high grade	High		1	< 3	<=3cm			papillary	no			yes	CIS+	no				A	Low	no	FALSE					72.9				RNA-Seq		U0328
E-MTAB-4321	EGAN00001354750	U0329				Male	66.3	61-70	bladder tumor	Ta	Ta			low grade	Low		0	unknown				papillary	no			no	CIS-	no				A	Low	no	FALSE					63				RNA-Seq	U0329
E-MTAB-4321	EGAN00001354751	U0330				Male	82.7	>80	bladder tumor	Ta	Ta			high grade	High		1	< 3	<=3cm			papillary	no			yes	CIS+	no				A	Low	no	FALSE					48.7				RNA-Seq		U0330
E-MTAB-4321	EGAN00001354752	U0332				Female	60.7	61-70	bladder tumor	Ta	Ta			high grade	High		1	unknown				papillary	yes			yes	CIS+	no				A	Low	no	FALSE					58.8				RNA-Seq	U0332
E-MTAB-4321	EGAN00001354753	U0334				Male	64.3	61-70	bladder tumor	T1	T1			high grade	High		1	unknown				papillary	yes			no	CIS-	no				A	Low	no	FALSE					69.5				RNA-Seq		U0334
E-MTAB-4321	EGAN00001354754	U0337				Male	55.7	51-60	bladder tumor	Ta	Ta			high grade	High		1	>= 3	>3cm			papillary	no			no	CIS-	no				A	Low	no	FALSE					61				RNA-Seq	U0337
E-MTAB-4321	EGAN00001354755	U0344				Male	83.1	>80	bladder tumor	Ta	Ta			low grade	Low		0	unknown				papillary	no			no	CIS-	no				A	Low	no	FALSE					52				RNA-Seq		U0344
E-MTAB-4321	EGAN00001354756	U0346				Female	70.2	71-80	bladder tumor	Ta	Ta			high grade	High		1	< 3	<=3cm			papillary	no			no	CIS-	no				A	Low	no	FALSE					62.2				RNA-Seq		U0346
E-MTAB-4321	EGAN00001354757	U0348				Male	70	61-70	bladder tumor	Ta	Ta			low grade	Low		0	unknown				papillary	no			no	CIS-	no				A	Low	no	FALSE					47.6				RNA-Seq		U0348
E-MTAB-4321	EGAN00001354758	U0349				Male	72.6	71-80	bladder tumor	Ta	Ta			low grade	Low		0	unknown				papillary	yes			no	CIS-	no				A	Low	no	FALSE					61.4				RNA-Seq	U0349
E-MTAB-4321	EGAN00001354759	U0350				Male	29.1	<=30	bladder tumor	Ta	Ta			low grade	Low		0	< 3	<=3cm			papillary	no			no	CIS-	no				B	Low	no	FALSE					0				RNA-Seq
E-MTAB-4321	EGAN00001354760	U0378				Female	61	61-70	bladder tumor	Ta	Ta			low grade	Low		0	< 3	<=3cm			papillary	no			no	CIS-	no				A	Low	no	FALSE					41.9				RNA-Seq		U0378
E-MTAB-4321	EGAN00001354761	U0380				Male	70.5	71-80	bladder tumor	Ta	Ta			high grade	High		0	< 3	<=3cm			papillary	no			no	CIS-	no				A	Low	no	FALSE					65.8				RNA-Seq	U0380
E-MTAB-4321	EGAN00001354762	U0383				Male	84.6	>80	bladder tumor	Ta	Ta			high grade	High		1	>= 3	>3cm			papillary	no			no	CIS-	no				A	Low	no	FALSE					22.6				RNA-Seq	U0383
E-MTAB-4321	EGAN00001354763	U0384				Male	67.3	61-70	bladder tumor	Ta	Ta			low grade	Low		0	< 3	<=3cm			papillary	no			no	CIS-	no				A	Low	no	FALSE					32				RNA-Seq	U0384
E-MTAB-4321	EGAN00001354764	U0385				Male	71.7	71-80	bladder tumor	T1	T1			high grade	High		1	>= 3	>3cm			papillary	no			no	CIS-	no				A	Low	no	FALSE					23.6				RNA-Seq	U0385
E-MTAB-4321	EGAN00001354765	U0392				Male	81.7	>80	bladder tumor	Ta	Ta			low grade	Low		1	< 3	<=3cm			papillary	yes			yes	CIS+	no				A	Low	no	FALSE					56.8				RNA-Seq		U0392
E-MTAB-4321	EGAN00001354766	U0394				Male	50.2	51-60	bladder tumor	Ta	Ta			low grade	Low		0	< 3	<=3cm			papillary	no			no	CIS-	no				A	Low	no	FALSE					64.5				RNA-Seq		U0394
E-MTAB-4321	EGAN00001354767	U0397				Male	68.9	61-70	bladder tumor	T1	T1			low grade	Low		1	>= 3	>3cm			papillary	no			no	CIS-	no				A	Low	no	FALSE					61				RNA-Seq		U0397
E-MTAB-4321	EGAN00001354768	U0399				Male	87.2	>80	bladder tumor	Ta	Ta			low grade	Low		0	< 3	<=3cm			papillary	no			no	CIS-	no				B	Low	no	FALSE					0				RNA-Seq
E-MTAB-4321	EGAN00001354769	U0400				Male	68.3	61-70	bladder tumor	T1	T1			high grade	High		1	< 3	<=3cm			papillary	yes			no	CIS-	no				A	Low	no	FALSE					61.5				RNA-Seq		U0400
E-MTAB-4321	EGAN00001354770	U0401				Female	55.9	51-60	bladder tumor	T1	T1			high grade	High		1	>= 3	>3cm			papillary	yes			yes	CIS+	no				A	Low	no	FALSE					64.4				RNA-Seq		U0401
E-MTAB-4321	EGAN00001354771	U0408				Female	76.4	71-80	bladder tumor	Ta	Ta			high grade	High		1	< 3	<=3cm			papillary	no			yes	CIS+	yes				E	High	yes	TRUE					6.2				RNA-Seq	U0408
E-MTAB-4321	EGAN00001354772	U0411				Male	68.2	61-70	bladder tumor	Ta	Ta			low grade	Low		0	< 3	<=3cm			papillary	no			no	CIS-	no				A	Low	no	FALSE					36.4				RNA-Seq		U0411
E-MTAB-4321	EGAN00001354773	U0412				Male	66.3	61-70	bladder tumor	Ta	Ta			low grade	Low		0	< 3	<=3cm			papillary	no			no	CIS-	no				A	Low	no	FALSE					34.5				RNA-Seq	U0412
E-MTAB-4321	EGAN00001354774	U0414				Male	71.7	71-80	bladder tumor	T1	T1			high grade	High		1	< 3	<=3cm			unknown	yes			yes	CIS+	no				A	Low	no	FALSE					57.7				RNA-Seq	U0414
E-MTAB-4321	EGAN00001354775	U0416				Male	65.2	61-70	bladder tumor	Ta	Ta			low grade	Low		0	< 3	<=3cm			papillary	no			no	CIS-	no				A	Low	no	FALSE					62.3				RNA-Seq	U0416
E-MTAB-4321	EGAN00001354776	U0421				Male	85.2	>80	bladder tumor	Ta	Ta			low grade	Low		1	< 3	<=3cm			papillary	no			yes	CIS+	no				A	Low	no	FALSE					18.2				RNA-Seq		U0421
E-MTAB-4321	EGAN00001354777	U0425				Male	64.3	61-70	bladder tumor	Ta	Ta			low grade	Low		0	< 3	<=3cm			papillary	no			no	CIS-	no				A	Low	no	FALSE					51				RNA-Seq	U0425
E-MTAB-4321	EGAN00001354778	U0426				Female	86	>80	bladder tumor	Ta	Ta			low grade	Low		0	< 3	<=3cm			papillary	no			no	CIS-	no				A	Low	no	FALSE					62.8				RNA-Seq	U0426
E-MTAB-4321	EGAN00001354779	U0427				Male	77.3	71-80	bladder tumor	Ta	Ta			high grade	High		1	< 3	<=3cm			papillary	yes			yes	CIS+	no				A	Low	no	FALSE					58.9				RNA-Seq		U0427
E-MTAB-4321	EGAN00001354780	U0430				Male	80.9	>80	bladder tumor	Ta	Ta			high grade	High		1	>= 3	>3cm			papillary	no			no	CIS-	no				A	Low	no	FALSE					58.9				RNA-Seq		U0430
E-MTAB-4321	EGAN00001354781	U0431				Male	79.6	71-80	bladder tumor	T1	T1			high grade	High		1	>= 3	>3cm			solid	no			yes	CIS+	no				E	High	yes	TRUE					9.4				RNA-Seq	U0431
E-MTAB-4321	EGAN00001354782	U0433				Male	81.4	>80	bladder tumor	Ta	Ta			high grade	High		1	< 3	<=3cm			papillary	yes			yes	CIS+	no				A	Low	no	FALSE					24.1				RNA-Seq	U0433
E-MTAB-4321	EGAN00001354783	U0434				Male	76.1	71-80	bladder tumor	T1	T1			high grade	High		1	>= 3	>3cm			papillary	no			no	CIS-	yes				E	High	yes	TRUE					3.2				RNA-Seq		U0434	U0434
E-MTAB-4321	EGAN00001354784	U0435				Female	57.9	51-60	bladder tumor	Ta	Ta			low grade	Low		0	< 3	<=3cm			papillary	no			yes	CIS+	no				A	Low	no	FALSE					57.7				RNA-Seq		U0435
E-MTAB-4321	EGAN00001354785	U0436				Male	72.2	71-80	bladder tumor	Ta	Ta			low grade	Low		1	unknown				papillary	no			yes	CIS+	no				A	Low	no	FALSE					67.4				RNA-Seq	U0436
E-MTAB-4321	EGAN00001354786	U0437				Male	63.6	61-70	bladder tumor	Ta	Ta			low grade	Low		0	unknown				papillary	no			no	CIS-	no				A	Low	no	FALSE					59.1				RNA-Seq		U0437	U0437
E-MTAB-4321	EGAN00001354787	U0438				Male	72.4	71-80	bladder tumor	Ta	Ta			low grade	Low		0	< 3	<=3cm			papillary	no			no	CIS-	no				A	Low	no	FALSE					53.4				RNA-Seq		U0438
E-MTAB-4321	EGAN00001354788	U0439				Female	65.9	61-70	bladder tumor	Ta	Ta			low grade	Low		0	< 3	<=3cm			papillary	no			no	CIS-	no				A	Low	no	FALSE					58.1				RNA-Seq	U0439
E-MTAB-4321	EGAN00001354789	U0442				Female	75.4	71-80	bladder tumor	Ta	Ta			high grade	High		1	< 3	<=3cm			papillary	no			no	CIS-	no				A	Low	no	FALSE					64.6				RNA-Seq		U0442
E-MTAB-4321	EGAN00001354790	U0446				Male	71.6	71-80	bladder tumor	Ta	Ta			low grade	Low		0	< 3	<=3cm			papillary	no			no	CIS-	no				A	Low	no	FALSE					63.6				RNA-Seq		U0446
E-MTAB-4321	EGAN00001354791	U0447				Male	64.4	61-70	bladder tumor	Ta	Ta			low grade	Low		0	unknown				papillary	no			no	CIS-	no				A	Low	no	FALSE					63.4				RNA-Seq		U0447
E-MTAB-4321	EGAN00001354792	U0448				Female	77.4	71-80	bladder tumor	T1	T1			high grade	High		1	>= 3	>3cm			papillary	no			no	CIS-	no				A	Low	no	FALSE					20.2				RNA-Seq	U0448
E-MTAB-4321	EGAN00001354793	U0450				Male	68.7	61-70	bladder tumor	Ta	Ta			low grade	Low		0	< 3	<=3cm			papillary	no			yes	CIS+	no				A	Low	no	FALSE					15.8				RNA-Seq		U0450	U0450
E-MTAB-4321	EGAN00001354794	U0453				Male	73.8	71-80	bladder tumor	Ta	Ta			low grade	Low		1	< 3	<=3cm			papillary	yes			yes	CIS+	no				A	Low	no	FALSE					60.3				RNA-Seq	U0453
E-MTAB-4321	EGAN00001354795	U0454				Male	68.4	61-70	bladder tumor	Ta	Ta			high grade	High		0	< 3	<=3cm			papillary	yes			no	CIS-	no				A	Low	no	FALSE					59				RNA-Seq	U0454
E-MTAB-4321	EGAN00001354796	U0455				Male	81.2	>80	bladder tumor	T1	T1			high grade	High		1	unknown				papillary	yes			yes	CIS+	no				A	Low	no	FALSE					61.4				RNA-Seq		U0455
E-MTAB-4321	EGAN00001354797	U0457				Male	66	61-70	bladder tumor	Ta	Ta			high grade	High		0	< 3	<=3cm			papillary	yes			no	CIS-	no				A	Low	no	FALSE					63.4				RNA-Seq		U0457
E-MTAB-4321	EGAN00001354798	U0458				Male	63.2	61-70	bladder tumor	Ta	Ta			low grade	Low		0	< 3	<=3cm			papillary	yes			no	CIS-	no				A	Low	no	FALSE					67.8				RNA-Seq	U0458
E-MTAB-4321	EGAN00001354799	U0459				Male	54	51-60	bladder tumor	T1	T1			low grade	Low		1	>= 3	>3cm			papillary	no			no	CIS-	no				A	Low	no	FALSE					59.4				RNA-Seq		U0459
E-MTAB-4321	EGAN00001354800	U0461				Male	64.1	61-70	bladder tumor	Ta	Ta			low grade	Low		0	unknown				papillary	yes			no	CIS-	no				A	Low	no	FALSE					62.8				RNA-Seq	U0461
E-MTAB-4321	EGAN00001354801	U0466				Male	64.1	61-70	bladder tumor	Ta	Ta			low grade	Low		0	< 3	<=3cm			papillary	no			no	CIS-	no				A	Low	no	FALSE					38.5				RNA-Seq	U0466
E-MTAB-4321	EGAN00001354802	U0469				Male	62.5	61-70	bladder tumor	Ta	Ta			low grade	Low		0	< 3	<=3cm			papillary	no			no	CIS-	no				A	Low	no	FALSE					57.9				RNA-Seq		U0469
E-MTAB-4321	EGAN00001354803	U0473				Male	64.4	61-70	bladder tumor	T1	T1			high grade	High		1	< 3	<=3cm			papillary	yes			no	CIS-	no				A	Low	no	FALSE					57.9				RNA-Seq		U0473
E-MTAB-4321	EGAN00001354804	U0475				Male	67.3	61-70	bladder tumor	Ta	Ta			high grade	High		1	unknown				papillary	no			no	CIS-	no				A	Low	no	FALSE					40.7				RNA-Seq		U0475
E-MTAB-4321	EGAN00001354805	U0476				Male	65.1	61-70	bladder tumor	T1	T1			high grade	High		1	< 3	<=3cm			papillary	no			no	CIS-	no				A	Low	no	FALSE					56.1				RNA-Seq		U0476	U0476
E-MTAB-4321	EGAN00001354807	U0494				Female	83.3	>80	bladder tumor	Ta	Ta			low grade	Low		0	< 3	<=3cm			papillary	no			yes	CIS+	no				A	Low	no	FALSE					56.7				RNA-Seq		U0494
E-MTAB-4321	EGAN00001354808	U0496				Male	63	61-70	bladder tumor	Ta	Ta			low grade	Low		1	< 3	<=3cm			papillary	yes			yes	CIS+	no				A	Low	no	FALSE					35.7				RNA-Seq		U0496
E-MTAB-4321	EGAN00001354809	U0497				Female	71.7	71-80	bladder tumor	Ta	Ta			low grade	Low		0	< 3	<=3cm			papillary	no			no	CIS-	no				A	Low	no	FALSE					60.6				RNA-Seq		U0497
E-MTAB-4321	EGAN00001354810	U0502				Male	76.5	71-80	bladder tumor	Ta	Ta			high grade	High		1	< 3	<=3cm			papillary	yes			yes	CIS+	no				A	Low	no	FALSE					46.9				RNA-Seq	U0502
E-MTAB-4321	EGAN00001354811	U0512				Female	84.3	>80	bladder tumor	T1	T1			high grade	High		1	< 3	<=3cm			papillary	no			no	CIS-	yes				E	High	yes	TRUE					1.3				RNA-Seq		U0512	U0512
E-MTAB-4321	EGAN00001354812	U0514				Male	62.7	61-70	bladder tumor	T1	T1			high grade	High		1	< 3	<=3cm			papillary	no			no	CIS-	yes				E	High	yes	TRUE					1.1				RNA-Seq	U0514
E-MTAB-4321	EGAN00001354813	U0515				Male	63	61-70	bladder tumor	T1	T1			high grade	High		1	< 3	<=3cm			solid	no			no	CIS-	yes				E	High	yes	TRUE					0.9				RNA-Seq		U0515	U0515
E-MTAB-4321	EGAN00001354814	U0516				Female	62.4	61-70	bladder tumor	Ta	Ta			low grade	Low		0	< 3	<=3cm			papillary	no			no	CIS-	no				A	Low	no	FALSE					22.7				RNA-Seq		U0516
E-MTAB-4321	EGAN00001354815	U0519				Male	80.8	>80	bladder tumor	Ta	Ta			low grade	Low		0	< 3	<=3cm			papillary	no			no	CIS-	no				A	Low	no	FALSE					15.1				RNA-Seq		U0519
E-MTAB-4321	EGAN00001354816	U0531				Male	61.2	61-70	bladder tumor	T1	T1			low grade	Low		1	unknown				papillary	yes			yes	CIS+	no				A	Low	no	FALSE					46.9				RNA-Seq		U0531
E-MTAB-4321	EGAN00001354817	U0534				Male	64.9	61-70	bladder tumor	T1	T1			low grade	Low		0	unknown				papillary	no			no	CIS-	no				A	Low	no	FALSE					43.7				RNA-Seq		U0534	U0534
E-MTAB-4321	EGAN00001354818	U0535				Male	47.4	31-50	bladder tumor	T1	T1			low grade	Low		1	unknown				papillary	no			no	CIS-	no				A	Low	no	FALSE					43.8				RNA-Seq	U0535
E-MTAB-4321	EGAN00001354819	U0538				Male	78.1	71-80	bladder tumor	Ta	Ta			low grade	Low		0	unknown				papillary	no			no	CIS-	no				A	Low	no	FALSE					43.5				RNA-Seq	U0538
E-MTAB-4321	EGAN00001354820	U0541				Male	62.8	61-70	bladder tumor	Ta	Ta			low grade	Low		0	unknown				papillary	no			no	CIS-	no				A	Low	no	FALSE					43.3				RNA-Seq	U0541
E-MTAB-4321	EGAN00001354821	U0542				Male	78	71-80	bladder tumor	T1	T1			low grade	Low		0	unknown				papillary	no			no	CIS-	no				A	Low	no	FALSE					43.3				RNA-Seq	U0542
E-MTAB-4321	EGAN00001354822	U0544				Male	60.4	61-70	bladder tumor	Ta	Ta			low grade	Low		0	unknown				papillary	no			no	CIS-	no				A	Low	no	FALSE					26.7				RNA-Seq	U0544
E-MTAB-4321	EGAN00001354823	U0549				Female	58.8	51-60	bladder tumor	Ta	Ta			PUNLMP			0	unknown				papillary	no			yes	CIS+	no				A	Low	no	FALSE					43.1				RNA-Seq	U0549
E-MTAB-4321	EGAN00001354824	U0550				Male	75.2	71-80	bladder tumor	Ta	Ta			high grade	High		0	unknown				papillary	no			no	CIS-	no				A	Low	no	FALSE					43.1				RNA-Seq		U0550
E-MTAB-4321	EGAN00001354825	U0551				Male	79.9	71-80	bladder tumor	T1	T1			high grade	High		1	unknown				papillary	no			no	CIS-	no				A	Low	no	FALSE					18				RNA-Seq	U0551
E-MTAB-4321	EGAN00001354826	U0553				Male	76.4	71-80	bladder tumor	T1	T1			high grade	High		1	unknown				papillary	no			no	CIS-	no				A	Low	no	FALSE					42.1				RNA-Seq	U0553
E-MTAB-4321	EGAN00001354827	U0555				Male	60.6	61-70	bladder tumor	Ta	Ta			low grade	Low		0	unknown				papillary	no			no	CIS-	yes				A	Low	no	FALSE					19.3				RNA-Seq	U0555
E-MTAB-4321	EGAN00001354828	U0556				Male	60.6	61-70	bladder tumor	T1	T1			high grade	High		1	unknown				papillary	no			yes	CIS+	no				A	Low	no	FALSE					42.1				RNA-Seq	U0556
E-MTAB-4321	EGAN00001354829	U0558				Male	58.2	51-60	bladder tumor	Ta	Ta			low grade	Low		0	unknown				papillary	yes			no	CIS-	no				A	Low	no	FALSE					41.9				RNA-Seq		U0558
E-MTAB-4321	EGAN00001354830	U0559				Male	64.2	61-70	bladder tumor	T1	T1			high grade	High		1	unknown				papillary	yes			no	CIS-	no				A	Low	no	FALSE					25.4				RNA-Seq	U0559
E-MTAB-4321	EGAN00001354831	U0560				Female	62.1	61-70	bladder tumor	Ta	Ta			low grade	Low		0	unknown				papillary	no			no	CIS-	no				A	Low	no	FALSE					41.4				RNA-Seq	U0560
E-MTAB-4321	EGAN00001354832	U0562				Female	53.9	51-60	bladder tumor	Ta	Ta			low grade	Low		0	unknown				papillary	no			no	CIS-	no				A	Low	no	FALSE					35				RNA-Seq	U0562
E-MTAB-4321	EGAN00001354833	U0566				Female	72.1	71-80	bladder tumor	Ta	Ta			low grade	Low		0	unknown				papillary	yes			no	CIS-	no				A	Low	no	FALSE					37.2				RNA-Seq		U0566
E-MTAB-4321	EGAN00001354834	U0570				Male	53.4	51-60	bladder tumor	Ta	Ta			low grade	Low		0	unknown				papillary	no			no	CIS-	no				A	Low	no	FALSE					16.6				RNA-Seq		U0570
E-MTAB-4321	EGAN00001354835	U0573				Male	48.1	31-50	bladder tumor	T1	T1			low grade	Low		0	unknown				papillary	no			no	CIS-	no				A	Low	no	FALSE					40.1				RNA-Seq	U0573
E-MTAB-4321	EGAN00001354836	U0577				Female	56.2	51-60	bladder tumor	Ta	Ta			high grade	High		0	unknown				papillary	yes			no	CIS-	no				A	Low	no	FALSE					24.6				RNA-Seq		U0577
E-MTAB-4321	EGAN00001354837	U0580				Male	56.9	51-60	bladder tumor	T1	T1			high grade	High		1	unknown				papillary	no			no	CIS-	yes				B	Low	no	FALSE					2				RNA-Seq		U0580
E-MTAB-4321	EGAN00001354838	U0583				Male	73.8	71-80	bladder tumor	Ta	Ta			low grade	Low		0	unknown				papillary	no			no	CIS-	no				A	Low	no	FALSE					40.7				RNA-Seq		U0583
E-MTAB-4321	EGAN00001354839	U0584				Male	49.7	31-50	bladder tumor	Ta	Ta			low grade	Low		0	unknown				papillary	no			no	CIS-	no				A	Low	no	FALSE					38				RNA-Seq	U0584
E-MTAB-4321	EGAN00001354840	U0585				Male	74	71-80	bladder tumor	Ta	Ta			low grade	Low		0	unknown				papillary	no			no	CIS-	no				A	Low	no	FALSE					40.3				RNA-Seq		U0585
E-MTAB-4321	EGAN00001354841	U0587				Female	61.3	61-70	bladder tumor	Ta	Ta			low grade	Low		0	unknown				papillary	no			no	CIS-	no				A	Low	no	FALSE					23.8				RNA-Seq		U0587
E-MTAB-4321	EGAN00001354842	U0589				Female	71.7	71-80	bladder tumor	Ta	Ta			high grade	High		0	< 3	<=3cm			papillary	no			no	CIS-	no				A	Low	no	FALSE					30.5				RNA-Seq		U0589
E-MTAB-4321	EGAN00001354843	U0590				Male	74.4	71-80	bladder tumor	Ta	Ta			low grade	Low		0	< 3	<=3cm			papillary	no			no	CIS-	no				A	Low	no	FALSE					43.2				RNA-Seq		U0590
E-MTAB-4321	EGAN00001354844	U0598				Female	88.7	>80	bladder tumor	T1	T1			high grade	High		1	< 3	<=3cm			papillary	no			no	CIS-	no				A	Low	no	FALSE					32.6				RNA-Seq	U0598
E-MTAB-4321	EGAN00001354845	U0600				Male	75.3	71-80	bladder tumor	Ta	Ta			low grade	Low		0	< 3	<=3cm			papillary	yes			no	CIS-	no				A	Low	no	FALSE					50				RNA-Seq		U0600
E-MTAB-4321	EGAN00001354846	U0603				Male	71.6	71-80	bladder tumor	T1	T1			high grade	High		1	unknown				papillary	no			yes	CIS+	yes				A	Low	no	FALSE					26.9				RNA-Seq	U0603
E-MTAB-4321	EGAN00001354847	U0605				Male	60.9	61-70	bladder tumor	Ta	Ta			low grade	Low		0	< 3	<=3cm			papillary	no			no	CIS-	no				A	Low	no	FALSE					48.3				RNA-Seq	U0605
E-MTAB-4321	EGAN00001354848	U0606				Male	80.4	>80	bladder tumor	T1	T1			high grade	High		1	>= 3	>3cm			papillary	yes			yes	CIS+	no				A	Low	no	FALSE					40.4				RNA-Seq	U0606
E-MTAB-4321	EGAN00001354849	U0607				Male	65.9	61-70	bladder tumor	Ta	Ta			low grade	Low		0	>= 3	>3cm			papillary	no			no	CIS-	no				A	Low	no	FALSE					48.8				RNA-Seq		U0607	U0607
E-MTAB-4321	EGAN00001354850	U0608				Male	79.9	71-80	bladder tumor	T1	T1			high grade	High		1	< 3	<=3cm			papillary	yes			no	CIS-	no				A	Low	no	FALSE					41				RNA-Seq		U0608
E-MTAB-4321	EGAN00001354851	U0611				Male	63.4	61-70	bladder tumor	Ta	Ta			low grade	Low		0	< 3	<=3cm			papillary	no			no	CIS-	no				A	Low	no	FALSE					38.2				RNA-Seq	U0611
E-MTAB-4321	EGAN00001354852	U0612				Female	56.4	51-60	bladder tumor	Ta	Ta			low grade	Low		0	< 3	<=3cm			papillary	no			no	CIS-	no				A	Low	no	FALSE					46.1				RNA-Seq		U0612
E-MTAB-4321	EGAN00001354853	U0613				Male	85	>80	bladder tumor	Ta	Ta			high grade	High		1	>= 3	>3cm			papillary	no			no	CIS-	no				A	Low	no	FALSE					17.3				RNA-Seq		U0613
E-MTAB-4321	EGAN00001354854	U0614				Female	55.2	51-60	bladder tumor	Ta	Ta			low grade	Low		0	< 3	<=3cm			papillary	no			no	CIS-	no				A	Low	no	FALSE					46.9				RNA-Seq		U0614
E-MTAB-4321	EGAN00001354855	U0615				Male	79.4	71-80	bladder tumor	Ta	Ta			low grade	Low		0	>= 3	>3cm			papillary	no			no	CIS-	no				A	Low	no	FALSE					37.5				RNA-Seq	U0615
E-MTAB-4321	EGAN00001354856	U0618				Male	68.3	61-70	bladder tumor	Ta	Ta			low grade	Low		0	< 3	<=3cm			papillary	no			no	CIS-	no				A	Low	no	FALSE					38.2				RNA-Seq		U0618
E-MTAB-4321	EGAN00001354857	U0623				Male	77.2	71-80	bladder tumor	Ta	Ta			low grade	Low		1	< 3	<=3cm			papillary	no			yes	CIS+	no				B	Low	yes	TRUE					26.1				RNA-Seq	U0623
E-MTAB-4321	EGAN00001354858	U0624				Male	60.8	61-70	bladder tumor	T1	T1			low grade	Low		1	< 3	<=3cm			unknown	no			yes	CIS+	no				A	Low	no	FALSE					28.8				RNA-Seq	U0624
E-MTAB-4321	EGAN00001354859	U0625				Female	71.4	71-80	bladder tumor	T1	T1			low grade	Low		1	>= 3	>3cm			papillary	yes			no	CIS-	no				A	Low	no	FALSE					40.3				RNA-Seq	U0625
E-MTAB-4321	EGAN00001354860	U0627				Female	47.8	31-50	bladder tumor	T1	T1			high grade	High		1	< 3	<=3cm			papillary	no			no	CIS-	yes				E	High	yes	TRUE					1.4				RNA-Seq		U0627	U0627
E-MTAB-4321	EGAN00001354861	U0631				Male	73.7	71-80	bladder tumor	Ta	Ta			low grade	Low		0	< 3	<=3cm			papillary	no			no	CIS-	no				A	Low	no	FALSE					39.8				RNA-Seq		U0631
E-MTAB-4321	EGAN00001354862	U0635				Male	49.5	31-50	bladder tumor	Ta	Ta			low grade	Low		0	< 3	<=3cm			papillary	no			no	CIS-	no				A	Low	no	FALSE					32.2				RNA-Seq	U0635
E-MTAB-4321	EGAN00001354863	U0638				Male	75.6	71-80	bladder tumor	Ta	Ta			low grade	Low		0	>= 3	>3cm			papillary	yes			no	CIS-	no				A	Low	no	FALSE					38.3				RNA-Seq		U0638
E-MTAB-4321	EGAN00001354864	U0641				Male	70.7	71-80	bladder tumor	Ta	Ta			low grade	Low		0	< 3	<=3cm			papillary	no			no	CIS-	no				A	Low	no	FALSE					38.3				RNA-Seq		U0641
E-MTAB-4321	EGAN00001354865	U0642				Male	82.2	>80	bladder tumor	Ta	Ta			PUNLMP			0	< 3	<=3cm			papillary	no			no	CIS-	no				A	Low	no	FALSE					21.9				RNA-Seq	U0642
E-MTAB-4321	EGAN00001354866	U0643				Female	59.2	51-60	bladder tumor	Ta	Ta			low grade	Low		0	< 3	<=3cm			papillary	no			no	CIS-	no				A	Low	no	FALSE					44.1				RNA-Seq		U0643	U0643
E-MTAB-4321	EGAN00001354867	U0645				Male	84.3	>80	bladder tumor	T1	T1			low grade	Low		1	< 3	<=3cm			papillary	no			no	CIS-	yes				E	High	yes	TRUE					3				RNA-Seq		U0645	U0645
E-MTAB-4321	EGAN00001354868	U0646				Male	64.8	61-70	bladder tumor	Ta	Ta			high grade	High		0	< 3	<=3cm			papillary	no			no	CIS-	no				A	Low	no	FALSE					42.8				RNA-Seq	U0646
E-MTAB-4321	EGAN00001354869	U0648				Male	69.4	61-70	bladder tumor	Ta	Ta			low grade	Low		0	< 3	<=3cm			papillary	no			no	CIS-	no				A	Low	no	FALSE					44.4				RNA-Seq	U0648
E-MTAB-4321	EGAN00001354870	U0653				Female	78.9	71-80	bladder tumor	T1	T1			high grade	High		1	unknown				papillary	yes			no	CIS-	no				E	High	yes	TRUE					1				RNA-Seq	U0653
E-MTAB-4321	EGAN00001354871	U0654				Male	77	71-80	bladder tumor	Ta	Ta			low grade	Low		0	< 3	<=3cm			papillary	no			no	CIS-	no				A	Low	no	FALSE					40.1				RNA-Seq	U0654
E-MTAB-4321	EGAN00001354872	U0655				Male	55.6	51-60	bladder tumor	T1	T1			high grade	High		1	< 3	<=3cm			papillary	no			no	CIS-	no				A	Low	no	FALSE					27.2				RNA-Seq		U0655
E-MTAB-4321	EGAN00001354873	U0657				Female	46.4	31-50	bladder tumor	T1	T1			low grade	Low		1	< 3	<=3cm			papillary	yes			no	CIS-	no				A	Low	no	FALSE					41.7				RNA-Seq	U0657
E-MTAB-4321	EGAN00001354874	U0659				Female	81	>80	bladder tumor	Ta	Ta			high grade	High		1	< 3	<=3cm			papillary	no			yes	CIS+	no				B	Low	yes	TRUE					14.6				RNA-Seq	U0659
E-MTAB-4321	EGAN00001354875	U0664				Male	75.6	71-80	bladder tumor	Ta	Ta			low grade	Low		0	< 3	<=3cm			papillary	yes			no	CIS-	no				A	Low	no	FALSE					46.3				RNA-Seq	U0664
E-MTAB-4321	EGAN00001354876	U0666				Male	77	71-80	bladder tumor	Ta	Ta			low grade	Low		0	< 3	<=3cm			papillary	no			yes	CIS+	no				A	Low	no	FALSE					32.4				RNA-Seq	U0666
E-MTAB-4321	EGAN00001354877	U0670				Male	64.8	61-70	bladder tumor	T1	T1			high grade	High		1	< 3	<=3cm			unknown	yes			no	CIS-	no				A	Low	no	FALSE					16.1				RNA-Seq	U0670
E-MTAB-4321	EGAN00001354878	U0696				Female	83.1	>80	bladder tumor	T1	T1			high grade	High		1	< 3	<=3cm			papillary	no			no	CIS-	yes				B	Low	yes	TRUE					14.4				RNA-Seq	U0696
E-MTAB-4321	EGAN00001354879	U0706				Male	64.7	61-70	bladder tumor	T1	T1			high grade	High		1	< 3	<=3cm			papillary	no			no	CIS-	yes				E	High	yes	TRUE					1.8				RNA-Seq		U0706	U0706
E-MTAB-4321	EGAN00001354880	U0709				Male	72	71-80	bladder tumor	T1	T1			high grade	High		1	< 3	<=3cm			papillary	no			no	CIS-	yes				E	High	yes	TRUE					3.6				RNA-Seq	U0709
E-MTAB-4321	EGAN00001354881	U0754				Male	50.2	51-60	bladder tumor	Ta	Ta			low grade	Low		0	< 3	<=3cm			papillary	no			no	CIS-	no				A	Low	no	FALSE					40.2				RNA-Seq		U0754
E-MTAB-4321	EGAN00001354882	U0765				Male	51.7	51-60	bladder tumor	T1	T1			low grade	Low		1	unknown				papillary	no			no	CIS-	no				A	Low	no	FALSE					22.7				RNA-Seq		U0765
E-MTAB-4321	EGAN00001354883	U0766				Female	84	>80	bladder tumor	Ta	Ta			high grade	High		0	unknown				papillary	no			no	CIS-	no				A	Low	no	FALSE					24				RNA-Seq	U0766
E-MTAB-4321	EGAN00001354884	U0768				Male	53.4	51-60	bladder tumor	Ta	Ta			low grade	Low		0	>= 3	>3cm			papillary	no			no	CIS-	no				A	Low	no	FALSE					48				RNA-Seq		U0768
E-MTAB-4321	EGAN00001354885	U0772				Male	46.1	31-50	bladder tumor	Ta	Ta			low grade	Low		0	unknown				unknown	no			no	CIS-	no				A	Low	no	FALSE					42.4				RNA-Seq	U0772
E-MTAB-4321	EGAN00001354886	U0777				Male	84.3	>80	bladder tumor	T1	T1			high grade	High		1	< 3	<=3cm			papillary	no			no	CIS-	no				A	Low	no	FALSE					40.2				RNA-Seq	U0777
E-MTAB-4321	EGAN00001354887	U0779				Male	76.8	71-80	bladder tumor	Ta	Ta			low grade	Low		0	>= 3	>3cm			unknown	yes			no	CIS-	no				A	Low	no	FALSE					39.9				RNA-Seq	U0779
E-MTAB-4321	EGAN00001354888	U0794				Male	74	71-80	bladder tumor	Ta	Ta			low grade	Low		0	unknown				papillary	no			no	CIS-	no				A	Low	no	FALSE					50.5				RNA-Seq	U0794
E-MTAB-4321	EGAN00001354889	U0796				Male	66.8	61-70	bladder tumor	T1	T1			high grade	High		1	unknown				unknown	no			no	CIS-	no				C	High	no	FALSE					0				RNA-Seq
E-MTAB-4321	EGAN00001354890	U0832				Male	61.7	61-70	bladder tumor	Ta	Ta			low grade	Low		0	unknown				unknown	no			no	CIS-	no				B	Low	no	FALSE					10.7				RNA-Seq	U0832
E-MTAB-4321	EGAN00001354892	U0839				Male	72.5	71-80	bladder tumor	Ta	Ta			high grade	High		1	< 3	<=3cm			unknown	no			no	CIS-	no				A	Low	no	FALSE					18.2				RNA-Seq		U0839
E-MTAB-4321	EGAN00001354893	U0844				Male	52.7	51-60	bladder tumor	Ta	Ta			low grade	Low		0	unknown				unknown	no			no	CIS-	no				A	Low	no	FALSE					41.8				RNA-Seq	U0844
E-MTAB-4321	EGAN00001354894	U0847				Male	38.5	31-50	bladder tumor	Ta	Ta			low grade	Low		0	unknown				unknown	no			no	CIS-	no				A	Low	no	FALSE					32.2				RNA-Seq	U0847
E-MTAB-4321	EGAN00001354895	U0850				Male	78.6	71-80	bladder tumor	Ta	Ta			high grade	High		0	unknown				unknown	no			no	CIS-	no				A	Low	no	FALSE					30.1				RNA-Seq		U0850
E-MTAB-4321	EGAN00001354896	U0855				Male	66.4	61-70	bladder tumor	T1	T1			high grade	High		1	< 3	<=3cm			unknown	no			no	CIS-	no				A	Low	no	FALSE					18.3				RNA-Seq		U0855
E-MTAB-4321	EGAN00001354897	U0856				Male	68.9	61-70	bladder tumor	Ta	Ta			high grade	High		0	unknown				unknown	no			no	CIS-	no				A	Low	no	FALSE					36.2				RNA-Seq		U0856	U0856
E-MTAB-4321	EGAN00001354898	U0867				Male	62.3	61-70	bladder tumor	T1	T1			high grade	High		1	unknown				unknown	yes			yes	CIS+	no				A	Low	no	FALSE					50.8				RNA-Seq	U0867
E-MTAB-4321	EGAN00001354899	U0870				Male	81.9	>80	bladder tumor	Ta	Ta			high grade	High		1	unknown				papillary	no			no	CIS-	no				A	Low	no	FALSE					48.6				RNA-Seq		U0870
E-MTAB-4321	EGAN00001354900	U0903				Male	89.2	>80	bladder tumor	Ta	Ta			low grade	Low		0	< 3	<=3cm			papillary	no			no	CIS-	no				A	Low	no	FALSE					15.4				RNA-Seq		U0903
E-MTAB-4321	EGAN00001354901	U0904				Male	70.7	71-80	bladder tumor	Ta	Ta			low grade	Low		0	< 3	<=3cm			papillary	no			no	CIS-	no				A	Low	no	FALSE					33.7				RNA-Seq		U0904
E-MTAB-4321	EGAN00001354902	U0905				Male	83.7	>80	bladder tumor	Ta	Ta			low grade	Low		0	< 3	<=3cm			papillary	no			no	CIS-	no				A	Low	no	FALSE					25.6				RNA-Seq	U0905
E-MTAB-4321	EGAN00001354903	U0907				Female	69.9	61-70	bladder tumor	T1	T1			high grade	High		1	>= 3	>3cm			papillary	yes			no	CIS-	no				A	Low	no	FALSE					56.4				RNA-Seq		U0907
E-MTAB-4321	EGAN00001354904	U0909				Male	56.6	51-60	bladder tumor	Ta	Ta			low grade	Low		0	>= 3	>3cm			papillary	no			no	CIS-	no				A	Low	no	FALSE					64				RNA-Seq	U0909
E-MTAB-4321	EGAN00001354905	U0910				Male	83	>80	bladder tumor	T1	T1			high grade	High		1	< 3	<=3cm			papillary	no			no	CIS-	no				A	Low	no	FALSE					50.8				RNA-Seq	U0910
E-MTAB-4321	EGAN00001354906	U0912				Male	68.3	61-70	bladder tumor	Ta	Ta			low grade	Low		0	< 3	<=3cm			papillary	no			no	CIS-	no				A	Low	no	FALSE					42.3				RNA-Seq		U0912
E-MTAB-4321	EGAN00001354907	U0913				Male	67.9	61-70	bladder tumor	Ta	Ta			low grade	Low		0	< 3	<=3cm			papillary	no			no	CIS-	no				A	Low	no	FALSE					57.4				RNA-Seq		U0913
E-MTAB-4321	EGAN00001354908	U0915				Female	62.4	61-70	bladder tumor	Ta	Ta			low grade	Low		0	unknown				papillary	no			no	CIS-	no				A	Low	no	FALSE					44.9				RNA-Seq	U0915
E-MTAB-4321	EGAN00001354909	U0918				Male	56.7	51-60	bladder tumor	Ta	Ta			low grade	Low		0	< 3	<=3cm			papillary	no			no	CIS-	no				A	Low	no	FALSE					47.3				RNA-Seq		U0918
E-MTAB-4321	EGAN00001354910	U0928				Male	41.2	31-50	bladder tumor	Ta	Ta			high grade	High		1	< 3	<=3cm			papillary	no			no	CIS-	no				A	Low	no	FALSE					47.4				RNA-Seq		U0928
E-MTAB-4321	EGAN00001354911	U0932				Male	64.2	61-70	bladder tumor	Ta	Ta			low grade	Low		0	>= 3	>3cm			papillary	no			no	CIS-	no				A	Low	no	FALSE					49				RNA-Seq	U0932
E-MTAB-4321	EGAN00001354912	U0952				Male	60.5	61-70	bladder tumor	Ta	Ta			high grade	High		1	< 3	<=3cm			papillary	yes			yes	CIS+	no				A	Low	no	FALSE					37.6				RNA-Seq	U0952
E-MTAB-4321	EGAN00001354913	U0954				Male	68	61-70	bladder tumor	Ta	Ta			low grade	Low		1	>= 3	>3cm			papillary	no			yes	CIS+	no				A	Low	no	FALSE					56.3				RNA-Seq		U0954
E-MTAB-4321	EGAN00001354915	U0965				Male	78.9	71-80	bladder tumor	Ta	Ta			low grade	Low		0	< 3	<=3cm			papillary	yes			yes	CIS+	no				A	Low	no	FALSE					55.4				RNA-Seq		U0965
E-MTAB-4321	EGAN00001354916	U0972				Female	82.1	>80	bladder tumor	Ta	Ta			low grade	Low		0	< 3	<=3cm			papillary	no			no	CIS-	no				A	Low	no	FALSE					54.9				RNA-Seq	U0972
E-MTAB-4321	EGAN00001354917	U0973				Male	67.7	61-70	bladder tumor	Ta	Ta			low grade	Low		0	< 3	<=3cm			papillary	no			yes	CIS+	no				A	Low	no	FALSE					44.2				RNA-Seq		U0973	U0973
E-MTAB-4321	EGAN00001354918	U0975				Female	68.8	61-70	bladder tumor	T1	T1			low grade	Low		1	unknown				papillary	yes			yes	CIS+	no				A	Low	no	FALSE					17				RNA-Seq		U0975
E-MTAB-4321	EGAN00001354919	U0976				Female	59	51-60	bladder tumor	Ta	Ta			low grade	Low		0	>= 3	>3cm			papillary	no			no	CIS-	no				A	Low	no	FALSE					48.1				RNA-Seq	U0976
E-MTAB-4321	EGAN00001354920	U0977				Male	54.4	51-60	bladder tumor	T1	T1			low grade	Low		0	< 3	<=3cm			papillary	no			no	CIS-	no				A	Low	no	FALSE					53				RNA-Seq	U0977
E-MTAB-4321	EGAN00001354921	U0986				Female	23.5	<=30	bladder tumor	Ta	Ta			low grade	Low		0	< 3	<=3cm			papillary	no			no	CIS-	no				A	Low	no	FALSE					50.5				RNA-Seq	U0986
E-MTAB-4321	EGAN00001354922	U0989				Male	85.7	>80	bladder tumor	T1	T1			low grade	Low		1	< 3	<=3cm			unknown	yes			yes	CIS+	no				B	Low	yes	TRUE					12.9				RNA-Seq		U0989	U0989
E-MTAB-4321	EGAN00001354923	U0993				Male	85.1	>80	bladder tumor	Ta	Ta			low grade	Low		0	>= 3	>3cm			papillary	no			no	CIS-	no				B	Low	yes	TRUE					43.9				RNA-Seq		U0993	U0993
E-MTAB-4321	EGAN00001354924	U0998				Male	58.6	51-60	bladder tumor	Ta	Ta			low grade	Low		0	unknown				papillary	yes			no	CIS-	no				A	Low	no	FALSE					52.4				RNA-Seq		U0998
E-MTAB-4321	EGAN00001354925	U0999				Female	69.5	61-70	bladder tumor	Ta	Ta			high grade	High		1	< 3	<=3cm			papillary	no			yes	CIS+	no				A	Low	no	FALSE					51.2				RNA-Seq	U0999
E-MTAB-4321	EGAN00001354926	U1002				Female	65.2	61-70	bladder tumor	Ta	Ta			low grade	Low		0	< 3	<=3cm			papillary	no			no	CIS-	no				A	Low	no	FALSE					35				RNA-Seq	U1002
E-MTAB-4321	EGAN00001354927	U1005				Male	55.8	51-60	bladder tumor	Ta	Ta			low grade	Low		0	< 3	<=3cm			papillary	no			no	CIS-	no				A	Low	no	FALSE					40.2				RNA-Seq	U1005
E-MTAB-4321	EGAN00001354928	U1006				Male	77.9	71-80	bladder tumor	Ta	Ta			low grade	Low		0	>= 3	>3cm			papillary	no			no	CIS-	no				A	Low	no	FALSE					14.7				RNA-Seq	U1006
E-MTAB-4321	EGAN00001354929	U1011				Male	47.8	31-50	bladder tumor	Ta	Ta			high grade	High		1	< 3	<=3cm			papillary	yes			yes	CIS+	no				A	Low	no	FALSE					13.6				RNA-Seq		U1011
E-MTAB-4321	EGAN00001354930	U1018				Male	63	61-70	bladder tumor	T1	T1			low grade	Low		1	>= 3	>3cm			papillary	no			no	CIS-	no				A	Low	no	FALSE					24				RNA-Seq		U1018
E-MTAB-4321	EGAN00001354931	U1019				Male	59.1	51-60	bladder tumor	Ta	Ta			low grade	Low		0	>= 3	>3cm			papillary	yes			no	CIS-	no				A	Low	no	FALSE					27.1				RNA-Seq		U1019
E-MTAB-4321	EGAN00001354932	U1020				Male	76.1	71-80	bladder tumor	Ta	Ta			low grade	Low		0	>= 3	>3cm			papillary	yes			no	CIS-	no				A	Low	no	FALSE					31.1				RNA-Seq		U1020
E-MTAB-4321	EGAN00001354933	U1023				Male	60.8	61-70	bladder tumor	Ta	Ta			low grade	Low		0	< 3	<=3cm			papillary	no			no	CIS-	no				B	Low	no	FALSE					10.4				RNA-Seq	U1023
E-MTAB-4321	EGAN00001354934	U1025				Female	70.7	71-80	bladder tumor	T1	T1			high grade	High		1	>= 3	>3cm			papillary	yes			yes	CIS+	no				A	Low	no	FALSE					40.2				RNA-Seq		U1025
E-MTAB-4321	EGAN00001354935	U1026				Male	46.4	31-50	bladder tumor	Ta	Ta			low grade	Low		0	< 3	<=3cm			papillary	no			yes	CIS+	yes				A	Low	no	FALSE					16.8				RNA-Seq	U1026
E-MTAB-4321	EGAN00001354936	U1030				Female	75.9	71-80	bladder tumor	T1	T1			low grade	Low		0	< 3	<=3cm			papillary	yes			no	CIS-	no				A	Low	no	FALSE					31.7				RNA-Seq		U1030
E-MTAB-4321	EGAN00001354937	U1031				Male	61.2	61-70	bladder tumor	Ta	Ta			low grade	Low		0	< 3	<=3cm			papillary	no			no	CIS-	no				A	Low	no	FALSE					21.6				RNA-Seq		U1031
E-MTAB-4321	EGAN00001354938	U1032				Female	58.5	51-60	bladder tumor	Ta	Ta			low grade	Low		1	< 3	<=3cm			papillary	yes			yes	CIS+	no				A	Low	no	FALSE					54.1				RNA-Seq	U1032
E-MTAB-4321	EGAN00001354939	U1033				Female	78.1	71-80	bladder tumor	Ta	Ta			low grade	Low		0	< 3	<=3cm			papillary	no			no	CIS-	no				A	Low	no	FALSE					55.7				RNA-Seq		U1033
E-MTAB-4321	EGAN00001354940	U1037				Male	78.2	71-80	bladder tumor	T1	T1			high grade	High		1	unknown				solid	no			no	CIS-	no				A	Low	no	FALSE					12.7				RNA-Seq		U1037
E-MTAB-4321	EGAN00001354941	U1043				Female	51.8	51-60	bladder tumor	T1	T1			high grade	High		1	< 3	<=3cm			papillary	no			no	CIS-	no				A	Low	no	FALSE					28.8				RNA-Seq		U1043
E-MTAB-4321	EGAN00001354942	U1046				Male	65.4	61-70	bladder tumor	Ta	Ta			low grade	Low		0	>= 3	>3cm			papillary	no			no	CIS-	no				A	Low	no	FALSE					12.1				RNA-Seq		U1046
E-MTAB-4321	EGAN00001354943	U1050				Male	61	61-70	bladder tumor	Ta	Ta			low grade	Low		0	< 3	<=3cm			papillary	no			no	CIS-	no				A	Low	no	FALSE					31.7				RNA-Seq	U1050
E-MTAB-4321	EGAN00001354944	U1052				Female	66.9	61-70	bladder tumor	Ta	Ta			PUNLMP			0	< 3	<=3cm			papillary	no			no	CIS-	no				A	Low	no	FALSE					26.5				RNA-Seq	U1052
E-MTAB-4321	EGAN00001354945	U1055				Female	87	>80	bladder tumor	Ta	Ta			high grade	High		0	< 3	<=3cm			papillary	no			no	CIS-	no				A	Low	no	FALSE					14.2				RNA-Seq		U1055
E-MTAB-4321	EGAN00001354946	U1057				Male	74.3	71-80	bladder tumor	Ta	Ta			low grade	Low		0	< 3	<=3cm			papillary	no			yes	CIS+	no				A	Low	no	FALSE					38.2				RNA-Seq	U1057
E-MTAB-4321	EGAN00001354947	U1061				Male	64.5	61-70	bladder tumor	Ta	Ta			low grade	Low		0	unknown				papillary	no			no	CIS-	no				B	Low	no	FALSE					0				RNA-Seq
E-MTAB-4321	EGAN00001354948	U1064				Male	75.7	71-80	bladder tumor	Ta	Ta			low grade	Low		0	unknown				papillary	no			no	CIS-	no				A	Low	no	FALSE					26.6				RNA-Seq	U1064
E-MTAB-4321	EGAN00001354949	U1067				Male	67.7	61-70	bladder tumor	Ta	Ta			high grade	High		1	unknown				papillary	no			no	CIS-	no				A	Low	no	FALSE					31				RNA-Seq	U1067
E-MTAB-4321	EGAN00001354950	U1082				Male	75.7	71-80	bladder tumor	Ta	Ta			low grade	Low		0	unknown				papillary	no			no	CIS-	no				A	Low	no	FALSE					26.6				RNA-Seq	U1082
E-MTAB-4321	EGAN00001354951	U1084				Male	66.9	61-70	bladder tumor	T1	T1			low grade	Low		1	unknown				unknown	yes			no	CIS-	no				A	Low	no	FALSE					41.9				RNA-Seq	U1084
E-MTAB-4321	EGAN00001354952	U1089				Male	64.5	61-70	bladder tumor	Ta	Ta			low grade	Low		0	unknown				papillary	no			no	CIS-	no				B	Low	no	FALSE					0				RNA-Seq
E-MTAB-4321	EGAN00001354953	U1099				Female	82.1	>80	bladder tumor	T1	T1			high grade	High		1	>= 3	>3cm			papillary	no			no	CIS-	no				A	Low	no	FALSE					28.8				RNA-Seq		U1099
E-MTAB-4321	EGAN00001354954	U1100				Male	73.4	71-80	bladder tumor	Ta	Ta			high grade	High		0	< 3	<=3cm			papillary	no			no	CIS-	no				A	Low	no	FALSE					34.6				RNA-Seq		U1100	U1100
E-MTAB-4321	EGAN00001354955	U1103				Female	80.6	>80	bladder tumor	Ta	Ta			low grade	Low		0	< 3	<=3cm			papillary	no			no	CIS-	no				A	Low	no	FALSE					25.5				RNA-Seq		U1103
E-MTAB-4321	EGAN00001354956	U1105				Male	82.7	>80	bladder tumor	Ta	Ta			high grade	High		0	< 3	<=3cm			papillary	no			no	CIS-	no				A	Low	no	FALSE					29.9				RNA-Seq	U1105
E-MTAB-4321	EGAN00001354957	U1106				Male	68.5	61-70	bladder tumor	Ta	Ta			low grade	Low		0	< 3	<=3cm			papillary	no			no	CIS-	no				A	Low	no	FALSE					31.8				RNA-Seq	U1106
E-MTAB-4321	EGAN00001354958	U1108				Male	53.4	51-60	bladder tumor	Ta	Ta			low grade	Low		0	< 3	<=3cm			papillary	no			no	CIS-	no				A	Low	no	FALSE					31.9				RNA-Seq		U1108
E-MTAB-4321	EGAN00001354959	U1113				Male	75	71-80	bladder tumor	Ta	Ta			high grade	High		0	unknown				papillary	no			no	CIS-	no				A	Low	no	FALSE					21.8				RNA-Seq	U1113
E-MTAB-4321	EGAN00001354960	U1123				Female	70.6	71-80	bladder tumor	Ta	Ta			high grade	High		0	unknown				papillary	no			no	CIS-	no				A	Low	no	FALSE					19.1				RNA-Seq	U1123
E-MTAB-4321	EGAN00001354961	U1135				Male	56.7	51-60	bladder tumor	Ta	Ta			low grade	Low		0	unknown				papillary	no			no	CIS-	no				A	Low	no	FALSE					16.8				RNA-Seq	U1135
E-MTAB-4321	EGAN00001354962	U1136				Female	82.3	>80	bladder tumor	T1	T1			low grade	Low		0	unknown				papillary	no			no	CIS-	no				A	Low	no	FALSE					22.5				RNA-Seq	U1136
E-MTAB-4321	EGAN00001354963	U1146				Male	68.8	61-70	bladder tumor	Ta	Ta			high grade	High		1	>= 3	>3cm			papillary	no			no	CIS-	no				A	Low	no	FALSE					27.9				RNA-Seq		U1146	U1146
E-MTAB-4321	EGAN00001354964	U1148				Male	65.4	61-70	bladder tumor	Ta	Ta			low grade	Low		0	< 3	<=3cm			papillary	no			no	CIS-	no				A	Low	no	FALSE					27.4				RNA-Seq	U1148
E-MTAB-4321	EGAN00001354965	U1150				Male	48.6	31-50	bladder tumor	Ta	Ta			low grade	Low		0	< 3	<=3cm			papillary	no			no	CIS-	no				A	Low	no	FALSE					27.2				RNA-Seq		U1150
E-MTAB-4321	EGAN00001354967	U1153				Male	69.7	61-70	bladder tumor	Ta	Ta			low grade	Low		0	< 3	<=3cm			papillary	no			no	CIS-	no				A	Low	no	FALSE					32.3				RNA-Seq		U1153
E-MTAB-4321	EGAN00001354969	U1157				Male	65.6	61-70	bladder tumor	Ta	Ta			low grade	Low		0	< 3	<=3cm			papillary	no			no	CIS-	no				A	Low	no	FALSE					31.3				RNA-Seq	U1157
E-MTAB-4321	EGAN00001354971	U1161				Male	74.3	71-80	bladder tumor	Ta	Ta			high grade	High		0	< 3	<=3cm			papillary	no			no	CIS-	no				A	Low	no	FALSE					29				RNA-Seq		U1161
E-MTAB-4321	EGAN00001354972	U1162				Male	58.1	51-60	bladder tumor	Ta	Ta			high grade	High		1	>= 3	>3cm			papillary	yes			no	CIS-	no				A	Low	no	FALSE					14.8				RNA-Seq		U1162
E-MTAB-4321	EGAN00001354973	U1165				Female	72.9	71-80	bladder tumor	T1	T1			high grade	High		1	< 3	<=3cm			papillary	no			no	CIS-	no				A	Low	no	FALSE					31				RNA-Seq		U1165
E-MTAB-4321	EGAN00001354974	U1171				Female	84.8	>80	bladder tumor	T1	T1			high grade	High		1	unknown				papillary	no			yes	CIS+	yes				E	High	yes	TRUE					3.2				RNA-Seq		U1171	U1171
E-MTAB-4321	EGAN00001354975	U1174				Female	62.9	61-70	bladder tumor	Ta	Ta			low grade	Low		0	< 3	<=3cm			papillary	no			no	CIS-	no				A	Low	no	FALSE					36.1				RNA-Seq		U1174
E-MTAB-4321	EGAN00001354976	U1177				Male	46.2	31-50	bladder tumor	Ta	Ta			low grade	Low		0	< 3	<=3cm			papillary	no			no	CIS-	no				A	Low	no	FALSE					30				RNA-Seq	U1177
E-MTAB-4321	EGAN00001354977	U1179				Male	81.5	>80	bladder tumor	T1	T1			high grade	High		1	< 3	<=3cm			unknown	yes			yes	CIS+	no				A	Low	no	FALSE					35.6				RNA-Seq	U1179
E-MTAB-4321	EGAN00001354978	U1182				Male	63.9	61-70	bladder tumor	Ta	Ta			low grade	Low		0	< 3	<=3cm			papillary	no			no	CIS-	no				A	Low	no	FALSE					34.8				RNA-Seq		U1182
E-MTAB-4321	EGAN00001354979	U1188				Male	72.7	71-80	bladder tumor	T1	T1			high grade	High		1	>= 3	>3cm			unknown	no			no	CIS-	no				B	Low	no	FALSE					4.3				RNA-Seq		U1188
E-MTAB-4321	EGAN00001354980	U1189				Male	70.4	71-80	bladder tumor	T1	T1			low grade	Low		0	unknown				unknown	no			no	CIS-	no				A	Low	no	FALSE					38.1				RNA-Seq	U1189
E-MTAB-4321	EGAN00001354981	U1190				Female	72.4	71-80	bladder tumor	Ta	Ta			high grade	High		0	< 3	<=3cm			unknown	no			no	CIS-	no				A	Low	no	FALSE					23.2				RNA-Seq		U1190
E-MTAB-4321	EGAN00001354982	U1191				Male	72.1	71-80	bladder tumor	T1	T1			low grade	Low		0	unknown				unknown	no			no	CIS-	no				C	High	no	FALSE					0				RNA-Seq
E-MTAB-4321	EGAN00001354983	U1192				Male	64.6	61-70	bladder tumor	T1	T1			high grade	High		1	unknown				unknown	no			no	CIS-	yes				B	Low	no	FALSE					8.4				RNA-Seq	U1192
E-MTAB-4321	EGAN00001354984	U1194				Male	71.6	71-80	bladder tumor	T1	T1			low grade	Low		0	unknown				unknown	no			no	CIS-	no				A	Low	no	FALSE					25.6				RNA-Seq	U1194
E-MTAB-4321	EGAN00001354985	U1196				Male	72.1	71-80	bladder tumor	Ta	Ta			low grade	Low		0	unknown				unknown	no			no	CIS-	no				A	Low	no	FALSE					28.1				RNA-Seq	U1196
E-MTAB-4321	EGAN00001354986	U1205				Male	82.4	>80	bladder tumor	Ta	Ta			PUNLMP			0	unknown				unknown	no			no	CIS-	no				A	Low	no	FALSE					40				RNA-Seq	U1205
E-MTAB-4321	EGAN00001354987	U1206				Male	75.6	71-80	bladder tumor	Ta	Ta			low grade	Low		1	unknown				unknown	no			yes	CIS+	no				A	Low	no	FALSE					26.1				RNA-Seq	U1206
E-MTAB-4321	EGAN00001354988	U1207				Male	65.8	61-70	bladder tumor	T1	T1			low grade	Low		1	unknown				unknown	no			no	CIS-	no				A	Low	no	FALSE					32				RNA-Seq		U1207
E-MTAB-4321	EGAN00001354989	U1209				Male	65.9	61-70	bladder tumor	T1	T1			low grade	Low		0	unknown				unknown	no			no	CIS-	no				A	Low	no	FALSE					31.4				RNA-Seq	U1209
E-MTAB-4321	EGAN00001354991	U1212				Female	54.1	51-60	bladder tumor	Ta	Ta			high grade	High		0	unknown				unknown	no			no	CIS-	no				A	Low	no	FALSE					19				RNA-Seq	U1212
E-MTAB-4321	EGAN00001354992	U1228				Male	73.5	71-80	bladder tumor	Ta	Ta			low grade	Low		0	unknown				papillary	no			no	CIS-	no				A	Low	no	FALSE					35.7				RNA-Seq		U1228
E-MTAB-4321	EGAN00001354993	U1230				Female	65.3	61-70	bladder tumor	Ta	Ta			low grade	Low		0	unknown				papillary	no			no	CIS-	no				A	Low	no	FALSE					39.8				RNA-Seq	U1230
E-MTAB-4321	EGAN00001354994	U1231				Female	63.7	61-70	bladder tumor	Ta	Ta			low grade	Low		0	unknown				papillary	no			no	CIS-	no				A	Low	no	FALSE					28				RNA-Seq	U1231
E-MTAB-4321	EGAN00001354995	U1232				Male	75.8	71-80	bladder tumor	Ta	Ta			low grade	Low		0	unknown				papillary	no			no	CIS-	no				A	Low	no	FALSE					32.5				RNA-Seq	U1232
E-MTAB-4321	EGAN00001354996	U1233				Male	61.1	61-70	bladder tumor	T1	T1			high grade	High		1	unknown				papillary	no			no	CIS-	no				A	Low	no	FALSE					36.9				RNA-Seq		U1233
E-MTAB-4321	EGAN00001354997	U1235				Female	58.4	51-60	bladder tumor	Ta	Ta			low grade	Low		0	unknown				papillary	no			no	CIS-	no				A	Low	no	FALSE					31.8				RNA-Seq		U1235
E-MTAB-4321	EGAN00001354998	U1237				Male	57.1	51-60	bladder tumor	Ta	Ta			low grade	Low		0	unknown				papillary	no			no	CIS-	no				A	Low	no	FALSE					33.8				RNA-Seq	U1237
E-MTAB-4321	EGAN00001354999	U1240				Male	67.6	61-70	bladder tumor	T1	T1			low grade	Low		0	unknown				papillary	no			no	CIS-	no				A	Low	no	FALSE					34.4				RNA-Seq		U1240	U1240
E-MTAB-4321	EGAN00001355000	U1242				Male	73.5	71-80	bladder tumor	Ta	Ta			high grade	High		0	unknown				papillary	no			no	CIS-	no				A	Low	no	FALSE					17.1				RNA-Seq		U1242
E-MTAB-4321	EGAN00001355001	U1243				Male	59	51-60	bladder tumor	Ta	Ta			low grade	Low		0	unknown				papillary	no			no	CIS-	no				A	Low	no	FALSE					30.3				RNA-Seq	U1243
E-MTAB-4321	EGAN00001355002	U1244				Male	80.5	>80	bladder tumor	T1	T1			high grade	High		1	unknown				papillary	no			no	CIS-	no				A	Low	no	FALSE					12.9				RNA-Seq	U1244
E-MTAB-4321	EGAN00001355003	U1248				Female	51.8	51-60	bladder tumor	Ta	Ta			low grade	Low		0	unknown				papillary	no			no	CIS-	no				A	Low	no	FALSE					41.1				RNA-Seq		U1248
E-MTAB-4321	EGAN00001355004	U1249				Female	65.7	61-70	bladder tumor	T1	T1			low grade	Low		0	unknown				papillary	yes			no	CIS-	no				A	Low	no	FALSE					13.5				RNA-Seq	U1249
E-MTAB-4321	EGAN00001355005	U1256				Male	72.7	71-80	bladder tumor	Ta	Ta			PUNLMP			0	unknown				papillary	no			no	CIS-	no				A	Low	no	FALSE					14.3				RNA-Seq	U1256
E-MTAB-4321	EGAN00001355006	U1263				Male	83.6	>80	bladder tumor	T1	T1			high grade	High		1	>= 3	>3cm			solid	no			no	CIS-	no				B	Low	yes	TRUE					30.3				RNA-Seq		U1263	U1263
E-MTAB-4321	EGAN00001355007	U1264				Male	75.6	71-80	bladder tumor	T1	T1			high grade	High		1	< 3	<=3cm			papillary	yes			no	CIS-	no				A	Low	no	FALSE					29.9				RNA-Seq	U1264
E-MTAB-4321	EGAN00001355008	U1265				Female	80.2	>80	bladder tumor	Ta	Ta			low grade	Low		0	< 3	<=3cm			papillary	no			no	CIS-	no				A	Low	no	FALSE					29.2				RNA-Seq	U1265
E-MTAB-4321	EGAN00001355009	U1266				Male	66	61-70	bladder tumor	Ta	Ta			low grade	Low		0	< 3	<=3cm			papillary	yes			no	CIS-	no				A	Low	no	FALSE					28.4				RNA-Seq		U1266
E-MTAB-4321	EGAN00001355010	U1267				Male	73.7	71-80	bladder tumor	Ta	Ta			low grade	Low		0	< 3	<=3cm			papillary	yes			no	CIS-	no				A	Low	no	FALSE					32.3				RNA-Seq		U1267
E-MTAB-4321	EGAN00001355011	U1270				Male	57.3	51-60	bladder tumor	Ta	Ta			low grade	Low		0	< 3	<=3cm			papillary	yes			no	CIS-	no				A	Low	no	FALSE					30.1				RNA-Seq		U1270
E-MTAB-4321	EGAN00001355012	U1271				Male	74.4	71-80	bladder tumor	Ta	Ta			low grade	Low		0	< 3	<=3cm			papillary	no			no	CIS-	no				A	Low	no	FALSE					24.3				RNA-Seq		U1271
E-MTAB-4321	EGAN00001355013	U1272				Male	63.7	61-70	bladder tumor	Ta	Ta			high grade	High		1	< 3	<=3cm			papillary	yes			yes	CIS+	no				A	Low	no	FALSE					31.5				RNA-Seq		U1272
E-MTAB-4321	EGAN00001355014	U1275				Male	66.8	61-70	bladder tumor	Ta	Ta			high grade	High		0	< 3	<=3cm			papillary	no			no	CIS-	no				A	Low	no	FALSE					21.5				RNA-Seq	U1275
E-MTAB-4321	EGAN00001355015	U1276				Female	25.7	<=30	bladder tumor	Ta	Ta			low grade	Low		0	< 3	<=3cm			papillary	no			no	CIS-	no				A	Low	no	FALSE					30.1				RNA-Seq		U1276
E-MTAB-4321	EGAN00001355016	U1277				Male	66.2	61-70	bladder tumor	Ta	Ta			high grade	High		1	< 3	<=3cm			papillary	no			no	CIS-	no				A	Low	no	FALSE					23.7				RNA-Seq		U1277
E-MTAB-4321	EGAN00001355017	U1279				Female	60	51-60	bladder tumor	Ta	Ta			low grade	Low		0	< 3	<=3cm			papillary	no			no	CIS-	no				A	Low	no	FALSE					26.1				RNA-Seq	U1279
E-MTAB-4321	EGAN00001355018	U1280				Female	56.8	51-60	bladder tumor	Ta	Ta			low grade	Low		0	< 3	<=3cm			papillary	no			no	CIS-	no				A	Low	no	FALSE					27.7				RNA-Seq		U1280
E-MTAB-4321	EGAN00001355019	U1282				Male	51.8	51-60	bladder tumor	Ta	Ta			low grade	Low		0	< 3	<=3cm			papillary	no			no	CIS-	no				A	Low	no	FALSE					28.3				RNA-Seq	U1282
E-MTAB-4321	EGAN00001355020	U1283				Male	68.7	61-70	bladder tumor	T1	T1			high grade	High		1	< 3	<=3cm			papillary	yes			yes	CIS+	no				B	Low	yes	TRUE					18.6				RNA-Seq		U1283	U1283
E-MTAB-4321	EGAN00001355021	U1284				Male	83.2	>80	bladder tumor	T1	T1			high grade	High		1	>= 3	>3cm			papillary	yes			no	CIS-	no				A	Low	no	FALSE					27.5				RNA-Seq	U1284
E-MTAB-4321	EGAN00001355022	U1286				Male	73.5	71-80	bladder tumor	Ta	Ta			high grade	High		1	< 3	<=3cm			papillary	yes			no	CIS-	no				A	Low	no	FALSE					27.4				RNA-Seq	U1286
E-MTAB-4321	EGAN00001355023	U1288				Male	63.3	61-70	bladder tumor	Ta	Ta			high grade	High		0	< 3	<=3cm			papillary	no			no	CIS-	no				A	Low	no	FALSE					25.7				RNA-Seq		U1288
E-MTAB-4321	EGAN00001355024	U1289				Male	71.8	71-80	bladder tumor	Ta	Ta			low grade	Low		0	< 3	<=3cm			papillary	no			no	CIS-	no				A	Low	no	FALSE					26				RNA-Seq	U1289
E-MTAB-4321	EGAN00001355025	U1291				Male	70.1	71-80	bladder tumor	Ta	Ta			low grade	Low		0	< 3	<=3cm			papillary	no			no	CIS-	no				A	Low	no	FALSE					24.2				RNA-Seq	U1291
E-MTAB-4321	EGAN00001355026	U1292				Male	73.3	71-80	bladder tumor	T1	T1			high grade	High		1	< 3	<=3cm			papillary	no			no	CIS-	no				A	Low	no	FALSE					22.9				RNA-Seq	U1292
E-MTAB-4321	EGAN00001355027	U1293				Female	86.1	>80	bladder tumor	Ta	Ta			low grade	Low		0	< 3	<=3cm			papillary	no			no	CIS-	no				A	Low	no	FALSE					26.7				RNA-Seq		U1293
E-MTAB-4321	EGAN00001355028	U1295				Male	56.7	51-60	bladder tumor	Ta	Ta			high grade	High		0	< 3	<=3cm			papillary	no			no	CIS-	no				A	Low	no	FALSE					23.6				RNA-Seq	U1295
E-MTAB-4321	EGAN00001355029	U1297				Male	77.1	71-80	bladder tumor	Ta	Ta			high grade	High		1	< 3	<=3cm			papillary	no			no	CIS-	no				A	Low	no	FALSE					13.8				RNA-Seq	U1297
E-MTAB-4321	EGAN00001355030	U1298				Female	75	71-80	bladder tumor	Ta	Ta			low grade	Low		0	< 3	<=3cm			papillary	no			no	CIS-	no				A	Low	no	FALSE					21.8				RNA-Seq		U1298
E-MTAB-4321	EGAN00001355031	U1300				Male	81.4	>80	bladder tumor	Ta	Ta			high grade	High		1	>= 3	>3cm			papillary	no			no	CIS-	no				A	Low	no	FALSE					27.1				RNA-Seq		U1300
E-MTAB-4321	EGAN00001355032	U1301				Male	81.2	>80	bladder tumor	T1	T1			high grade	High		1	>= 3	>3cm			papillary	no			no	CIS-	no				A	Low	no	FALSE					23.7				RNA-Seq	U1301
E-MTAB-4321	EGAN00001355033	U1303				Male	48.1	31-50	bladder tumor	Ta	Ta			high grade	High		1	< 3	<=3cm			papillary	no			no	CIS-	no				A	Low	no	FALSE					26.3				RNA-Seq		U1303
E-MTAB-4321	EGAN00001355034	U1304				Male	70.6	71-80	bladder tumor	T1	T1			low grade	Low		1	>= 3	>3cm			papillary	no			no	CIS-	no				A	Low	no	FALSE					26.1				RNA-Seq		U1304
E-MTAB-4321	EGAN00001355035	U1305				Male	64.6	61-70	bladder tumor	Ta	Ta			low grade	Low		0	< 3	<=3cm			papillary	no			no	CIS-	no				A	Low	no	FALSE					27.6				RNA-Seq	U1305
E-MTAB-4321	EGAN00001355036	U1307				Male	78.5	71-80	bladder tumor	Ta	Ta			low grade	Low		0	< 3	<=3cm			papillary	no			no	CIS-	no				A	Low	no	FALSE					21.7				RNA-Seq	U1307
E-MTAB-4321	EGAN00001355037	U1308				Female	58.2	51-60	bladder tumor	Ta	Ta			low grade	Low		0	< 3	<=3cm			papillary	no			no	CIS-	no				A	Low	no	FALSE					22.9				RNA-Seq	U1308
E-MTAB-4321	EGAN00001355038	U1309				Male	71.8	71-80	bladder tumor	Ta	Ta			low grade	Low		0	< 3	<=3cm			papillary	no			no	CIS-	no				A	Low	no	FALSE					28.6				RNA-Seq		U1309
E-MTAB-4321	EGAN00001355039	U1311				Male	81.8	>80	bladder tumor	Ta	Ta			low grade	Low		0	< 3	<=3cm			papillary	yes			no	CIS-	no				A	Low	no	FALSE					27.8				RNA-Seq	U1311
E-MTAB-4321	EGAN00001355040	U1314				Female	60	51-60	bladder tumor	Ta	Ta			low grade	Low		0	< 3	<=3cm			papillary	no			no	CIS-	no				A	Low	no	FALSE					34.8				RNA-Seq		U1314
E-MTAB-4321	EGAN00001355041	U1317				Female	68	61-70	bladder tumor	Ta	Ta			low grade	Low		0	< 3	<=3cm			papillary	yes			no	CIS-	no				A	Low	no	FALSE					33.7				RNA-Seq	U1317
E-MTAB-4321	EGAN00001355042	U1330				Male	77.6	71-80	bladder tumor	Ta	Ta			low grade	Low		0	< 3	<=3cm			papillary	no			no	CIS-	no				A	Low	no	FALSE					24.9				RNA-Seq		U1330
E-MTAB-4321	EGAN00001355043	U1332				Male	69.1	61-70	bladder tumor	T1	T1			high grade	High		1	< 3	<=3cm			papillary	no			no	CIS-	no				A	Low	no	FALSE					24.3				RNA-Seq		U1332
E-MTAB-4321	EGAN00001355044	U1335				Male	76.9	71-80	bladder tumor	Ta	Ta			low grade	Low		0	< 3	<=3cm			papillary	no			no	CIS-	no				A	Low	no	FALSE					24.3				RNA-Seq	U1335
E-MTAB-4321	EGAN00001355045	U1336				Male	69.7	61-70	bladder tumor	Ta	Ta			low grade	Low		0	< 3	<=3cm			papillary	no			no	CIS-	no				A	Low	no	FALSE					24.7				RNA-Seq		U1336
E-MTAB-4321	EGAN00001355046	U1337				Male	93.5	>80	bladder tumor	Ta	Ta			low grade	Low		0	< 3	<=3cm			papillary	no			no	CIS-	no				A	Low	no	FALSE					24.7				RNA-Seq	U1337
E-MTAB-4321	EGAN00001355047	U1338				Male	54.2	51-60	bladder tumor	Ta	Ta			low grade	Low		0	>= 3	>3cm			papillary	no			no	CIS-	no				A	Low	no	FALSE					24.6				RNA-Seq		U1338
E-MTAB-4321	EGAN00001355048	U1341				Female	50.8	51-60	bladder tumor	Ta	Ta			low grade	Low		0	>= 3	>3cm			papillary	no			no	CIS-	no				A	Low	no	FALSE					27.6				RNA-Seq		U1341
E-MTAB-4321	EGAN00001355049	U1343				Male	71.2	71-80	bladder tumor	T1	T1			high grade	High		1	< 3	<=3cm			papillary	yes			no	CIS-	no				A	Low	no	FALSE					26.8				RNA-Seq	U1343
E-MTAB-4321	EGAN00001355050	U1345				Male	64.2	61-70	bladder tumor	Ta	Ta			low grade	Low		0	< 3	<=3cm			papillary	yes			no	CIS-	no				A	Low	no	FALSE					24.9				RNA-Seq		U1345
E-MTAB-4321	EGAN00001355051	U1346				Female	82.7	>80	bladder tumor	Ta	Ta			high grade	High		0	< 3	<=3cm			papillary	no			no	CIS-	no				A	Low	no	FALSE					25.3				RNA-Seq	U1346
E-MTAB-4321	EGAN00001355052	U1349				Male	70.3	71-80	bladder tumor	Ta	Ta			low grade	Low		0	< 3	<=3cm			papillary	yes			yes	CIS+	no				A	Low	no	FALSE					26.6				RNA-Seq		U1349
E-MTAB-4321	EGAN00001355053	U1354				Male	82.7	>80	bladder tumor	T1	T1			high grade	High		1	< 3	<=3cm			papillary	yes			yes	CIS+	no				A	Low	no	FALSE					23.4				RNA-Seq		U1354
E-MTAB-4321	EGAN00001355054	U1356				Male	77.1	71-80	bladder tumor	Ta	Ta			high grade	High		1	< 3	<=3cm			papillary	no			no	CIS-	no				A	Low	no	FALSE					15.5				RNA-Seq	U1356
E-MTAB-4321	EGAN00001355055	U1363				Male	75.9	71-80	bladder tumor	Ta	Ta			low grade	Low		0	< 3	<=3cm			papillary	no			no	CIS-	no				A	Low	no	FALSE					23.7				RNA-Seq	U1363
E-MTAB-4321	EGAN00001355056	U1368				Male	65.2	61-70	bladder tumor	Ta	Ta			low grade	Low		0	< 3	<=3cm			papillary	no			no	CIS-	no				A	Low	no	FALSE					24				RNA-Seq		U1368	U1368
E-MTAB-4321	EGAN00001355057	U1374				Male	81.1	>80	bladder tumor	T1	T1			high grade	High		1	< 3	<=3cm			papillary	yes			no	CIS-	no				A	Low	no	FALSE					26.3				RNA-Seq		U1374
E-MTAB-4321	EGAN00001355058	U1388				Male	67.9	61-70	bladder tumor	Ta	Ta			low grade	Low		0	< 3	<=3cm			papillary	no			no	CIS-	no				A	Low	no	FALSE					36.4				RNA-Seq	U1388
E-MTAB-4321	EGAN00001355059	U1396				Male	70.6	71-80	bladder tumor	T1	T1			high grade	High		1	< 3	<=3cm			papillary	no			yes	CIS+	yes				E	High	yes	TRUE					2				RNA-Seq	U1396
E-MTAB-4321	EGAN00001355060	U1403				Female	53.6	51-60	bladder tumor	Ta	Ta			low grade	Low		0	< 3	<=3cm			papillary	no			no	CIS-	no				A	Low	no	FALSE					32.9				RNA-Seq		U1403
E-MTAB-4321	EGAN00001355061	U1404				Male	61.7	61-70	bladder tumor	Ta	Ta			low grade	Low		0	< 3	<=3cm			papillary	no			no	CIS-	no				A	Low	no	FALSE					26.2				RNA-Seq	U1404
E-MTAB-4321	EGAN00001355062	U1408				Female	64.7	61-70	bladder tumor	Ta	Ta			low grade	Low		0	unknown				papillary	no			no	CIS-	no				A	Low	no	FALSE					14.5				RNA-Seq	U1408
E-MTAB-4321	EGAN00001355063	U1409				Male	61.9	61-70	bladder tumor	Ta	Ta			low grade	Low		0	< 3	<=3cm			papillary	yes			yes	CIS+	no				A	Low	no	FALSE					28.2				RNA-Seq		U1409
E-MTAB-4321	EGAN00001355064	U1412				Male	61	61-70	bladder tumor	Ta	Ta			low grade	Low		0	< 3	<=3cm			papillary	no			no	CIS-	no				B	Low	no	FALSE					10.6				RNA-Seq	U1412
E-MTAB-4321	EGAN00001355065	U1413				Male	62.2	61-70	bladder tumor	Ta	Ta			low grade	Low		0	< 3	<=3cm			papillary	no			no	CIS-	no				A	Low	no	FALSE					30.5				RNA-Seq	U1413
E-MTAB-4321	EGAN00001355066	U1415				Male	72.2	71-80	bladder tumor	T1	T1			high grade	High		1	< 3	<=3cm			papillary	no			no	CIS-	yes				E	High	yes	TRUE					1.3				RNA-Seq	U1415
E-MTAB-4321	EGAN00001355067	U1425				Male	70.7	71-80	bladder tumor	Ta	Ta			low grade	Low		0	< 3	<=3cm			papillary	no			no	CIS-	no				A	Low	no	FALSE					27				RNA-Seq		U1425
E-MTAB-4321	EGAN00001355068	U1426				Female	86.1	>80	bladder tumor	Ta	Ta			low grade	Low		0	< 3	<=3cm			papillary	no			no	CIS-	no				B	Low	no	FALSE					10.2				RNA-Seq		U1426
E-MTAB-4321	EGAN00001355069	U1427				Male	54.5	51-60	bladder tumor	Ta	Ta			low grade	Low		0	< 3	<=3cm			papillary	no			no	CIS-	no				A	Low	no	FALSE					27				RNA-Seq		U1427
E-MTAB-4321	EGAN00001355070	U1430				Male	84.9	>80	bladder tumor	Ta	Ta			high grade	High		1	< 3	<=3cm			papillary	no			no	CIS-	no				A	Low	no	FALSE					39.2				RNA-Seq	U1430
E-MTAB-4321	EGAN00001355071	U1431				Female	79.2	71-80	bladder tumor	T1	T1			low grade	Low		0	unknown				unknown	no			no	CIS-	no				A	Low	no	FALSE					31.1				RNA-Seq		U1431
E-MTAB-4321	EGAN00001355072	U1432				Male	56.7	51-60	bladder tumor	Ta	Ta			low grade	Low		0	unknown				papillary	no			no	CIS-	no				A	Low	no	FALSE					28				RNA-Seq	U1432
E-MTAB-4321	EGAN00001355073	U1434				Male	75.3	71-80	bladder tumor	Ta	Ta			low grade	Low		0	< 3	<=3cm			papillary	no			no	CIS-	no				A	Low	no	FALSE					34.2				RNA-Seq	U1434
E-MTAB-4321	EGAN00001355074	U1435				Female	65	61-70	bladder tumor	Ta	Ta			high grade	High		1	unknown				papillary	no			no	CIS-	no				A	Low	no	FALSE					31.7				RNA-Seq		U1435
E-MTAB-4321	EGAN00001355075	U1458				Male	69.6	61-70	bladder tumor	T1	T1			low grade	Low		0	unknown				papillary	no			no	CIS-	no				B	Low	no	FALSE					6.5				RNA-Seq		U1458
E-MTAB-4321	EGAN00001355076	U1462				Male	74.4	71-80	bladder tumor	T1	T1			low grade	Low		1	>= 3	>3cm			papillary	no			no	CIS-	no				B	Low	no	FALSE					8.4				RNA-Seq	U1462
E-MTAB-4321	EGAN00001355077	U1464				Male	74.5	71-80	bladder tumor	Ta	Ta			high grade	High		1	>= 3	>3cm			papillary	no			no	CIS-	no				B	Low	no	FALSE					8.6				RNA-Seq	U1464
E-MTAB-4321	EGAN00001355078	U1465				Male	56.5	51-60	bladder tumor	T1	T1			high grade	High		1	>= 3	>3cm			papillary	no			no	CIS-	yes				E	High	yes	TRUE					1				RNA-Seq	U1465
E-MTAB-4321	EGAN00001355079	U1476				Male	79.5	71-80	bladder tumor	T1	T1			high grade	High		1	unknown				papillary	no			no	CIS-	no				A	Low	no	FALSE					13.1				RNA-Seq	U1476
E-MTAB-4321	EGAN00001355080	U1478				Male	83.1	>80	bladder tumor	T1	T1			high grade	High		1	< 3	<=3cm			papillary	no			no	CIS-	no				A	Low	no	FALSE					13				RNA-Seq		U1478
E-MTAB-4321	EGAN00001355081	U1480				Female	75.5	71-80	bladder tumor	T1	T1			high grade	High		1	unknown				mixed	no			yes	CIS+	no				E	High	yes	TRUE					8.7				RNA-Seq		U1480	U1480
GSE32894	Bladder Tumor UC_0783_1	GSM814358	UC_0783_1.a1.lbe1	UC_0783_1		Male	62	61-70		T1	T1	G2	G2																			A	Low	no	FALSE	no	FALSE				30.1479
GSE32894	Bladder Tumor UC_0780_1	GSM814355	UC_0780_1.a1.lbe1	UC_0780_1		Male	74	71-80		Ta	Ta	G1	G1																			C	High	no	FALSE	no	FALSE				6.7726
GSE32894	Bladder Tumor UC_0776_1	GSM814352	UC_0776_1.a1.lbe1	UC_0776_1		Male	68	61-70		T1	T1	G3	G3																			C	High	no	FALSE	no	FALSE				6.67397
GSE32894	Bladder Tumor UC_0775_1	GSM814351	UC_0775_1.a1.lbe1	UC_0775_1		Male	32	31-50		Ta	Ta	G1	G1																			C	High	no	FALSE	no	FALSE				5.58904
GSE32894	Bladder Tumor UC_0770_1	GSM814350	UC_0770_1.a1.lbe1	UC_0770_1		Male	65	61-70		T1	T1	G3	G3																			C	High	no	FALSE	no	FALSE				9.76438
GSE32894	Bladder Tumor UC_0769_1	GSM814349	UC_0769_1.a1.lbe1	UC_0769_1		Female	59	51-60		Ta	Ta	G1	G1																			C	High	no	FALSE	no	FALSE				0.5
GSE32894	Bladder Tumor UC_0766_1	GSM814348	UC_0766_1.a1.lbe1	UC_0766_1		Male	80	71-80		Ta	Ta	G2	G2																			C	High	no	FALSE	no	FALSE				9.1726
GSE32894	Bladder Tumor UC_0760_1	GSM814345	UC_0760_1.a1.lbe1	UC_0760_1		Male	76	71-80		Ta	Ta	G1	G1																			C	High	no	FALSE	no	FALSE				6.57534
GSE32894	Bladder Tumor UC_0753_1	GSM814343	UC_0753_1.a1.lbe1	UC_0753_1		Male	43	31-50		T1	T1	G2	G2																			C	High	no	FALSE	no	FALSE				11.737
GSE32894	Bladder Tumor UC_0752_1	GSM814342	UC_0752_1.a1.lbe1	UC_0752_1		Male	79	71-80		Ta	Ta	G2	G2																			C	High	no	FALSE	no	FALSE				8.58082
GSE32894	Bladder Tumor UC_0751_1	GSM814341	UC_0751_1.a1.lbe1	UC_0751_1		Male	77	71-80		Ta	Ta	G3	G3																			D	High	yes (T2)	TRUE
GSE32894	Bladder Tumor UC_0750_1	GSM814340	UC_0750_1.a1.lbe1	UC_0750_1		Male	76	71-80		T1	T1	G2	G2																			A	Low	no	FALSE	no	FALSE				13.2822
GSE32894	Bladder Tumor UC_0745_1	GSM814338	UC_0745_1.a1.lbe1	UC_0745_1		Male	35	31-50		Ta	Ta	G1	G1																			A	Low	no	FALSE	no	FALSE				12.9534
GSE32894	Bladder Tumor UC_0743_1	GSM814337	UC_0743_1.a1.lbe1	UC_0743_1		Female	72	71-80		Ta	Ta	G2	G2																			A	Low	no	FALSE	no	FALSE				17.2603
GSE32894	Bladder Tumor UC_0726_1	GSM814336	UC_0726_1.a1.lbe1	UC_0726_1		Female	71	71-80		Ta	Ta	G2	G2																			A	Low	no	FALSE	no	FALSE				16.2411
GSE32894	Bladder Tumor UC_0723_1	GSM814333	UC_0723_1.a1.lbe1	UC_0723_1		Male	75	71-80		Ta	Ta	G1	G1																			A	Low	no	FALSE	no	FALSE				17.6877
GSE32894	Bladder Tumor UC_0721_1	GSM814331	UC_0721_1.a1.lbe1	UC_0721_1		Female	69	61-70		Ta	Ta	G2	G2																			A	Low	no	FALSE	no	FALSE				17.6877
GSE32894	Bladder Tumor UC_0720_1	GSM814330	UC_0720_1.a1.lbe1	UC_0720_1		Male	83	>80		Ta	Ta	G2	G2																			D	High	yes (T1)	TRUE	no	FALSE				19.463
GSE32894	Bladder Tumor UC_0719_1	GSM814329	UC_0719_1.a1.lbe1	UC_0719_1		Male	76	71-80		T1	T1	G2	G2																			A	Low	no	FALSE	no	FALSE				16.7342
GSE32894	Bladder Tumor UC_0718_1	GSM814328	UC_0718_1.a1.lbe1	UC_0718_1		Female	74	71-80		Ta	Ta	G2	G2																			A	Low	no	FALSE	no	FALSE				19.8904
GSE32894	Bladder Tumor UC_0715_1	GSM814326	UC_0715_1.a1.lbe1	UC_0715_1		Male	79	71-80		Ta	Ta	G1	G1																			A	Low	no	FALSE	no	FALSE				13.6438
GSE32894	Bladder Tumor UC_0712_1	GSM814324	UC_0712_1.a1.lbe1	UC_0712_1		Female	71	71-80		Ta	Ta	G1	G1																			A	Low	no	FALSE	no	FALSE				20.5479
GSE32894	Bladder Tumor UC_0710_1	GSM814323	UC_0710_1.a1.lbe1	UC_0710_1		Female	79	71-80		Ta	Ta	G2	G2																			A	Low	no	FALSE	no	FALSE				20.4164
GSE32894	Bladder Tumor UC_0706_1	GSM814321	UC_0706_1.a1.lbe1	UC_0706_1		Male	57	51-60		Ta	Ta	G1	G1																			A	Low	no	FALSE	no	FALSE				23.8027
GSE32894	Bladder Tumor UC_0705_1	GSM814320	UC_0705_1.a1.lbe1	UC_0705_1		Female	74	71-80		Ta	Ta	G2	G2																pN0			C	High	no	FALSE
GSE32894	Bladder Tumor UC_0703_1	GSM814318	UC_0703_1.a1.lbe1	UC_0703_1		Male	76	71-80		Ta	Ta	G2	G2																			A	Low	no	FALSE	no	FALSE				23.7041
GSE32894	Bladder Tumor UC_0700_1	GSM814316	UC_0700_1.a1.lbe1	UC_0700_1		Female	67	61-70		T1	T1	G3	G3																			A	Low	no	FALSE	no	FALSE				23.8027
GSE32894	Bladder Tumor UC_0699_1	GSM814315	UC_0699_1.a1.lbe1	UC_0699_1		Male	78	71-80		T1	T1	G3	G3																			D	High	yes (T2)	TRUE
GSE32894	Bladder Tumor UC_0698_1	GSM814314	UC_0698_1.a1.lbe1	UC_0698_1		Male	55	51-60		T1	T1	G2	G2																pN0			C	High	no	FALSE
GSE32894	Bladder Tumor UC_0697_1	GSM814313	UC_0697_1.a1.lbe1	UC_0697_1		Male	79	71-80		Ta	Ta	G3	G3																			A	Low	no	FALSE	no	FALSE				21.5671
GSE32894	Bladder Tumor UC_0696_1	GSM814312	UC_0696_1.a1.lbe1	UC_0696_1		Female	84	>80		Ta	Ta	G2	G2																			A	Low	no	FALSE	no	FALSE				25.4466
GSE32894	Bladder Tumor UC_0695_1	GSM814311	UC_0695_1.a1.lbe1	UC_0695_1		Male	68	61-70		T1	T1	G3	G3																pN0			C	High	no	FALSE
GSE32894	Bladder Tumor UC_0694_1	GSM814310	UC_0694_1.a1.lbe1	UC_0694_1		Female	79	71-80		T1	T1	G3	G3																pN0			C	High	no	FALSE
GSE32894	Bladder Tumor UC_0692_1	GSM814309	UC_0692_1.a1.lbe1	UC_0692_1		Male	63	61-70		Ta	Ta	G2	G2																			A	Low	no	FALSE	no	FALSE				26.663
GSE32894	Bladder Tumor UC_0628_1	GSM814308	UC_0628_1.a1.lbe1	UC_0628_1		Male	80	71-80		Ta	Ta	G2	G2																			A	Low	no	FALSE	no	FALSE				28.0438
GSE32894	Bladder Tumor UC_0626_1	GSM814307	UC_0626_1.a1.lbe1	UC_0626_1		Male	60	51-60		Ta	Ta	G3	G3																			A	Low	no	FALSE	no	FALSE				26.4658
GSE32894	Bladder Tumor UC_0625_1	GSM814306	UC_0625_1.a1.lbe1	UC_0625_1		Female	82	>80		Ta	Ta	G1	G1																			D	High	yes (T1)	TRUE	no	FALSE				29.4904
GSE32894	Bladder Tumor UC_0624_1	GSM814305	UC_0624_1.a1.lbe1	UC_0624_1		Male	83	>80		Ta	Ta	G1	G1																			A	Low	no	FALSE	no	FALSE				29.9178
GSE32894	Bladder Tumor UC_0622_1	GSM814304	UC_0622_1.a1.lbe1	UC_0622_1		Male	67	61-70		Ta	Ta	G2	G2																			A	Low	no	FALSE	no	FALSE				26.3014
GSE32894	Bladder Tumor UC_0620_1	GSM814303	UC_0620_1.a1.lbe1	UC_0620_1		Male	64	61-70		Ta	Ta	G3	G3																			A	Low	no	FALSE	no	FALSE				30.8055
GSE32894	Bladder Tumor UC_0619_1	GSM814302	UC_0619_1.a1.lbe1	UC_0619_1		Female	77	71-80		T1	T1	G3	G3																			A	Low	no	FALSE	no	FALSE				16.7671
GSE32894	Bladder Tumor UC_0616_1	GSM814301	UC_0616_1.a1.lbe1	UC_0616_1		Male	57	51-60		Ta	Ta	G2	G2																			A	Low	no	FALSE	no	FALSE				33.337
GSE32894	Bladder Tumor UC_0614_1	GSM814299	UC_0614_1.a1.lbe1	UC_0614_1		Male	65	61-70		T1	T1	G3	G3																			C	High	no	FALSE	no	FALSE				7.26575
GSE32894	Bladder Tumor UC_0613_1	GSM814298	UC_0613_1.a1.lbe1	UC_0613_1		Male	66	61-70		Ta	Ta	G3	G3																			A	Low	no	FALSE	no	FALSE				30.3781
GSE32894	Bladder Tumor UC_0612_1	GSM814297	UC_0612_1.a1.lbe1	UC_0612_1		Male	72	71-80		Ta	Ta	G1	G1																			A	Low	no	FALSE	no	FALSE				31.3315
GSE32894	Bladder Tumor UC_0611_1	GSM814296	UC_0611_1.a1.lbe1_h2	UC_0611_1		Female	70	61-70		T1	T1	G2	G2																			C	High	no	FALSE	no	FALSE				1.61096
GSE32894	Bladder Tumor UC_0608_1	GSM814294	UC_0608_1.a1.lbe1	UC_0608_1		Male	59	51-60		T1	T1	G3	G3																			C	High	no	FALSE
GSE32894	Bladder Tumor UC_0607_1	GSM814293	UC_0607_1.a1.lbe1	UC_0607_1		Male	79	71-80		T1	T1	G3	G3																			A	Low	no	FALSE	no	FALSE				27.3863
GSE32894	Bladder Tumor UC_0606_1	GSM814292	UC_0606_1.a1.lbe1	UC_0606_1		Female	78	71-80		T1	T1	G3	G3																			A	Low	no	FALSE	no	FALSE				33.3699
GSE32894	Bladder Tumor UC_0601_1	GSM814290	UC_0601_1.a1.lbe1	UC_0601_1		Male	75	71-80		Ta	Ta	G2	G2																			C	High	no	FALSE	no	FALSE				11.8685
GSE32894	Bladder Tumor UC_0598_1	GSM814288	UC_0598_1.a1.lbe1	UC_0598_1		Male	80	71-80		Ta	Ta	G2	G2																			A	Low	no	FALSE	no	FALSE				24.7562
GSE32894	Bladder Tumor UC_0593_1	GSM814286	UC_0593_1.a1.lbe1	UC_0593_1		Male	80	71-80		T1	T1	G2	G2																			A	Low	no	FALSE	no	FALSE				34.0603
GSE32894	Bladder Tumor UC_0592_1	GSM814285	UC_0592_1.a1.lbe1	UC_0592_1		Male	58	51-60		T1	T1	G2	G2																			A	Low	no	FALSE	no	FALSE				32.8767
GSE32894	Bladder Tumor UC_0591_1	GSM814284	UC_0591_1.a1.lbe1	UC_0591_1		Male	73	71-80		Ta	Ta	G3	G3																			A	Low	no	FALSE	no	FALSE				21.6986
GSE32894	Bladder Tumor UC_0589_1	GSM814283	UC_0589_1.a1.lbe1	UC_0589_1		Male	77	71-80		T1	T1	G3	G3																pN0			C	High	no	FALSE
GSE32894	Bladder Tumor UC_0588_1	GSM814282	UC_0588_1.a1.lbe1	UC_0588_1		Male	70	61-70		Ta	Ta	G1	G1																			A	Low	no	FALSE	no	FALSE				31.5288
GSE32894	Bladder Tumor UC_0584_1	GSM814281	UC_0584_1.a1.lbe1	UC_0584_1		Female	78	71-80		Ta	Ta	G1	G1																			A	Low	no	FALSE	no	FALSE				25.3151
GSE32894	Bladder Tumor UC_0583_1	GSM814280	UC_0583_1.a1.lbe1	UC_0583_1		Female	76	71-80		T1	T1	G3	G3																			A	Low	no	FALSE	no	FALSE				35.3753
GSE32894	Bladder Tumor UC_0582_1	GSM814279	UC_0582_1.a1.lbe1	UC_0582_1		Female	87	>80		T1	T1	G3	G3																			D	High	yes (T2)	TRUE
GSE32894	Bladder Tumor UC_0580_1	GSM814278	UC_0580_1.a1.lbe1	UC_0580_1		Female	60	51-60		T1	T1	G3	G3																			A	Low	no	FALSE	no	FALSE				34.7178
GSE32894	Bladder Tumor UC_0578_1	GSM814276	UC_0578_1.a1.lbe1	UC_0578_1		Male	64	61-70		Ta	Ta	G1	G1																			A	Low	no	FALSE	no	FALSE				40.5699
GSE32894	Bladder Tumor UC_0577_1	GSM814275	UC_0577_1.a1.lbe1	UC_0577_1		Male	70	61-70		Ta	Ta	G3	G3																			D	High	yes (CIS)	TRUE	no	FALSE				38.2027
GSE32894	Bladder Tumor UC_0576_1	GSM814274	UC_0576_1.a1.lbe1	UC_0576_1		Female	51	51-60		Ta	Ta	G1	G1																			A	Low	no	FALSE	no	FALSE				39.9123
GSE32894	Bladder Tumor UC_0575_1	GSM814273	UC_0575_1.a1.lbe1	UC_0575_1		Male	62	61-70		Ta	Ta	G1	G1																			A	Low	no	FALSE	no	FALSE				32.3178
GSE32894	Bladder Tumor UC_0574_1	GSM814272	UC_0574_1.a1.lbe1	UC_0574_1		Male	82	>80		T1	T1	G2	G2																			A	Low	no	FALSE	no	FALSE				26.137
GSE32894	Bladder Tumor UC_0573_1	GSM814271	UC_0573_1.a1.lbe1	UC_0573_1		Male	67	61-70		Ta	Ta	G2	G2																			A	Low	no	FALSE	no	FALSE				40.8329
GSE32894	Bladder Tumor UC_0566_1	GSM814268	UC_0566_1.RNA.e1.a1.lbe1	UC_0566_1		Female	57	51-60		T1	T1	G3	G3																N0			C	High	no	FALSE
GSE32894	Bladder Tumor UC_0565_1	GSM814267	UC_0565_1.a1.lbe1	UC_0565_1		Male	80	71-80		Ta	Ta	G2	G2																			A	Low	no	FALSE	no	FALSE				44.0548
GSE32894	Bladder Tumor UC_0563_1	GSM814266	UC_0563_1.a1.lbe1	UC_0563_1		Female	61	61-70		Ta	Ta	G2	G2																			A	Low	no	FALSE	no	FALSE				41.2603
GSE32894	Bladder Tumor UC_0561_1a	GSM814265	UC_0561_1a.a1.lbe1	UC_0561_1a		Female	80	71-80		T1	T1	G3	G3																			A	Low	no	FALSE	no	FALSE				43.4301
GSE32894	Bladder Tumor UC_0558_1	GSM814264	UC_0558_1.a1.lbe1	UC_0558_1		Female	75	71-80		Ta	Ta	G1	G1																			A	Low	no	FALSE	no	FALSE				44.7452
GSE32894	Bladder Tumor UC_0557_1	GSM814263	UC_0557_1.a1.lbe1	UC_0557_1		Male	85	>80		Ta	Ta	G2	G2																			A	Low	no	FALSE	no	FALSE				27.0247
GSE32894	Bladder Tumor UC_0555_1	GSM814261	UC_0555_1.a1.lbe1	UC_0555_1		Female	67	61-70		Ta	Ta	G2	G2																			A	Low	no	FALSE	no	FALSE				42.1151
GSE32894	Bladder Tumor UC_0554_1	GSM814260	UC_0554_1.a1.lbe1	UC_0554_1		Female	62	61-70		T1	T1	G2	G2																			A	Low	no	FALSE	no	FALSE				47.0795
GSE32894	Bladder Tumor UC_0552_1	GSM814259	UC_0552_1.RNA.e1.a1.lbe1	UC_0552_1		Male	38	31-50		T1	T1	G3	G3																pN1			D	High	no	FALSE
GSE32894	Bladder Tumor UC_0551_1	GSM814258	UC_0551_1.RNA.e1.a1.lbe1	UC_0551_1		Male	73	71-80		T1	T1	G3	G3																pN0			C	High	no	FALSE
GSE32894	Bladder Tumor UC_0548_1	GSM814256	UC_0548_1.a1.lbe1	UC_0548_1		Male	72	71-80		Ta	Ta	G1	G1																			A	Low	no	FALSE	no	FALSE				45.2712
GSE32894	Bladder Tumor UC_0546_1	GSM814255	UC_0546_1.a1.lbe1	UC_0546_1		Male	75	71-80		T1	T1	G2	G2																			A	Low	no	FALSE	no	FALSE				47.6384
GSE32894	Bladder Tumor UC_0544_1	GSM814253	UC_0544_1.RNA.e1.a1.lbe1	UC_0544_1		Male	69	61-70		Ta	Ta	G2	G2																			A	Low	no	FALSE	no	FALSE				37.7753
GSE32894	Bladder Tumor UC_0542_2	GSM814252	UC_0542_2.RNA.e1.a1.lbe1	UC_0542_2		Female	51	51-60		Ta	Ta	G1	G1																			A	Low	no	FALSE	no	FALSE				37.0521
GSE32894	Bladder Tumor UC_0537_1	GSM814250	UC_0537_1.a1.lbe1	UC_0537_1		Male	63	61-70		Ta	Ta	G2	G2																			A	Low	no	FALSE	no	FALSE				15.7151
GSE32894	Bladder Tumor UC_0536_1	GSM814249	UC_0536_1.a1.lbe1	UC_0536_1		Male	57	51-60		T1	T1	G2	G2																			A	Low	no	FALSE	no	FALSE				41.4575
GSE32894	Bladder Tumor UC_0530_1	GSM814247	UC_0530_1.a1.lbe1	UC_0530_1		Male	78	71-80		T1	T1	G2	G2																			A	Low	no	FALSE	no	FALSE				46.7507
GSE32894	Bladder Tumor UC_0525_1	GSM814245	UC_0525_1.a1.lbe1	UC_0525_1		Male	72	71-80		T1	T1	G3	G3																			A	Low	no	FALSE	no	FALSE				49.6767
GSE32894	Bladder Tumor UC_0522_1	GSM814242	UC_0522_1.RNA.e1.a1.lbe1	UC_0522_1		Male	55	51-60		T1	T1	G3	G3																pN0			C	High	no	FALSE
GSE32894	Bladder Tumor UC_0518_1	GSM814239	UC_0518_1.RNA.e1.a1.lbe1	UC_0518_1		Male	70	61-70		T1	T1	G4	G3																pN0			C	High	no	FALSE
GSE32894	Bladder Tumor UC_0513_1b	GSM814237	UC_0513_1b.RNA.e1.a1.lbe1	UC_0513_1b		Female	60	51-60		T1	T1	G3	G3																			A	Low	no	FALSE	no	FALSE				51.1233
GSE32894	Bladder Tumor UC_0512_1	GSM814236	UC_0512_1.a1.lbe1	UC_0512_1		Male	65	61-70		T1	T1	G3	G3																					yes	TRUE
GSE32894	Bladder Tumor UC_0507_1	GSM814235	UC_0507_1.RNA.e1.a1.lbe1	UC_0507_1		Male	71	71-80		T1	T1	G3	G3																pN0			C	High	no	FALSE
GSE32894	Bladder Tumor UC_0506_1	GSM814234	UC_0506_1.a1.lbe1	UC_0506_1		Female	56	51-60		Ta	Ta	G1	G1																			A	Low	no	FALSE	no	FALSE				55.0356
GSE32894	Bladder Tumor UC_0499_1	GSM814233	UC_0499_1.a1.lbe1_h2	UC_0499_1		Male	86	>80		T1	T1	G2	G2																			C	High	no	FALSE	no	FALSE				2.76164
GSE32894	Bladder Tumor UC_0497_1	GSM814232	UC_0497_1.a1.lbe1	UC_0497_1		Male	75	71-80		T1	T1	G3	G3																			D	High	yes (T2)	TRUE
GSE32894	Bladder Tumor UC_0495_1	GSM814231	UC_0495_1.a1.lbe1	UC_0495_1		Male	70	61-70		Ta	Ta	G1	G1																			A	Low	no	FALSE	no	FALSE				47.211
GSE32894	Bladder Tumor UC_0494_1	GSM814230	UC_0494_1.a1.lbe1	UC_0494_1		Male	61	61-70		Ta	Ta	G3	G3																			A	Low	no	FALSE	no	FALSE				50.8603
GSE32894	Bladder Tumor UC_0493_1	GSM814229	UC_0493_1.a1.lbe1	UC_0493_1		Male	61	61-70		Ta	Ta	G2	G2																			A	Low	no	FALSE	no	FALSE				57.6
GSE32894	Bladder Tumor UC_0491_1	GSM814228	UC_0491_1.a1.lbe1	UC_0491_1		Female	61	61-70		Ta	Ta	G2	G2																			A	Low	no	FALSE	no	FALSE				54.3452
GSE32894	Bladder Tumor UC_0488_2	GSM814227	UC_0488_2.RNA.e1.a1.lbe1	UC_0488_2		Male	77	71-80		T1	T1	G3	G3																pN0			C	High	no	FALSE
GSE32894	Bladder Tumor UC_0487_1	GSM814226	UC_0487_1.a1.lbe1	UC_0487_1		Female	61	61-70		Ta	Ta	G1	G1																			A	Low	no	FALSE	no	FALSE				21.1726
GSE32894	Bladder Tumor UC_0468_1	GSM814224	UC_0468_1.a1.lbe1	UC_0468_1		Male	20	<=30		Ta	Ta	G1	G1																			A	Low	no	FALSE	no	FALSE				49.874
GSE32894	Bladder Tumor UC_0466_1a	GSM814223	UC_0466_1a.a1.lbe1	UC_0466_1a		Male	78	71-80		T1	T1	G3	G3																pN0			C	High	no	FALSE
GSE32894	Bladder Tumor UC_0461_1	GSM814222	UC_0461_1.a1.lbe1	UC_0461_1		Male	85	>80		T1	T1	G3	G3																			A	Low	no	FALSE	no	FALSE				39.1233
GSE32894	Bladder Tumor UC_0456_2	GSM814221	UC_0456_2.RNA.e1.a1.lbe1	UC_0456_2		Male	87	>80		Ta	Ta	G2	G2																			C	High	no	FALSE	no	FALSE				3.22192
GSE32894	Bladder Tumor UC_0445_1	GSM814217	UC_0445_1.a1.lbe1	UC_0445_1		Female	57	51-60		Ta	Ta	G2	G2																			A	Low	no	FALSE	no	FALSE				59.6055
GSE32894	Bladder Tumor UC_0442_1	GSM814216	UC_0442_1.RNA.e1.a1.lbe1	UC_0442_1		Male	70	61-70		T1	T1	G3	G3																pN0			C	High	no	FALSE
GSE32894	Bladder Tumor UC_0438_1	GSM814215	UC_0438_1.a1.lbe1	UC_0438_1		Male	84	>80		Ta	Ta	G1	G1																			A	Low	no	FALSE	no	FALSE				56.6795
GSE32894	Bladder Tumor UC_0429_1a	GSM814213	UC_0429_1a.a1.lbe1	UC_0429_1a		Male	76	71-80		Ta	Ta	G1	G1																			A	Low	no	FALSE	no	FALSE				20.2849
GSE32894	Bladder Tumor UC_0421_1	GSM814212	UC_0421_1.a1.lbe1	UC_0421_1		Male	81	>80		Ta	Ta	G1	G1																			A	Low	no	FALSE	no	FALSE				62.5315
GSE32894	Bladder Tumor UC_0415_1	GSM814211	UC_0415_1.a1.lbe1	UC_0415_1		Male	52	51-60		Ta	Ta	G2	G2																			D	High	yes (T1)	TRUE	no	FALSE				28.5699
GSE32894	Bladder Tumor UC_0414_1	GSM814210	UC_0414_1.a1.lbe1	UC_0414_1		Male	58	51-60		Ta	Ta	G1	G1																			D	High	yes (CIS)	TRUE	no	FALSE				61.7096
GSE32894	Bladder Tumor UC_0405_1	GSM814208	UC_0405_1.a1.lbe1	UC_0405_1		Male	66	61-70		Ta	Ta	G1	G1																			A	Low	no	FALSE	no	FALSE				63.9781
GSE32894	Bladder Tumor UC_0400_1b	GSM814207	UC_0400_1b.RNA.e1.a1.lbe1	UC_0400_1b		Male	81	>80		T1	T1	G2	G2																			C	High	no	FALSE
GSE32894	Bladder Tumor UC_0399_1	GSM814206	UC_0399_1.RNA.e1.a1.lbe1	UC_0399_1		Female	65	61-70		T1	T1	G3	G3																pN0			C	High	no	FALSE
GSE32894	Bladder Tumor UC_0398_1	GSM814205	UC_0398_1.a1.lbe1	UC_0398_1		Female	56	51-60		Ta	Ta	G1	G1																			A	Low	no	FALSE	no	FALSE				63.8795
GSE32894	Bladder Tumor UC_0395_1a	GSM814203	UC_0395_1a.RNA.e1.a1.lbe1	UC_0395_1a		Female	57	51-60		Ta	Ta	G1	G1																			A	Low	no	FALSE	no	FALSE				65.326
GSE32894	Bladder Tumor UC_0393_1	GSM814201	UC_0393_1.a1.lbe1	UC_0393_1		Male	80	71-80		Ta	Ta	G1	G1																			A	Low	no	FALSE	no	FALSE				61.0521
GSE32894	Bladder Tumor UC_0386_1	GSM814200	UC_0386_1.a1.lbe1	UC_0386_1		Female	83	>80		Ta	Ta	G2	G2																			A	Low	no	FALSE	no	FALSE				13.7096
GSE32894	Bladder Tumor UC_0384_1	GSM814199	UC_0384_1.RNA.e1.a1.lbe1	UC_0384_1		Male	65	61-70		T1	T1	G3	G3																			A	Low	no	FALSE	no	FALSE				29.1288
GSE32894	Bladder Tumor UC_0376_1	GSM814198	UC_0376_1.RNA.e1.a1.lbe1	UC_0376_1		Male	58	51-60		T1	T1	G3	G3																			A	Low	no	FALSE	no	FALSE				53.8192
GSE32894	Bladder Tumor UC_0375_1	GSM814197	UC_0375_1.a1.lbe1	UC_0375_1		Male	90	>80		Ta	Ta	G3	G3																			A	Low	no	FALSE	no	FALSE				36.3288
GSE32894	Bladder Tumor UC_0374_2a	GSM814196	UC_0374_2a.a1.lbe1_h2	UC_0374_2a		Female	86	>80		Ta	Ta	G1	G1																			A	Low	no	FALSE	no	FALSE				50.6959
GSE32894	Bladder Tumor UC_0369_1	GSM814194	UC_0369_1.a1.lbe1	UC_0369_1		Female	71	71-80		Ta	Ta	G1	G1																			A	Low	no	FALSE	no	FALSE				54.411
GSE32894	Bladder Tumor UC_0368_1	GSM814193	UC_0368_1.RNA.e1.a1.lbe1	UC_0368_1		Male	71	71-80		Ta	Ta	G2	G2																			A	Low	no	FALSE	no	FALSE				58.0274
GSE32894	Bladder Tumor UC_0367_1	GSM814192	UC_0367_1.a1.lbe1_h2	UC_0367_1		Male	57	51-60		Ta	Ta	G3	G3																			A	Low	no	FALSE	no	FALSE				64.4055
GSE32894	Bladder Tumor UC_0361_1	GSM814191	UC_0361_1.RNA.e1.a1.lbe1	UC_0361_1		Male	65	61-70		Ta	Ta	G1	G1																			A	Low	no	FALSE	no	FALSE				64.6356
GSE32894	Bladder Tumor UC_0354_2c	GSM814190	UC_0354_2c.RNA.e1.a1.lbe1	UC_0354_2c		Male	80	71-80		Ta	Ta	G2	G2																			A	Low	no	FALSE	no	FALSE				56.5479
GSE32894	Bladder Tumor UC_0344_1	GSM814186	UC_0344_1.a1.lbe1_h2	UC_0344_1		Male	69	61-70		T1	T1	G2	G2																			A	Low	no	FALSE	no	FALSE				49.4466
GSE32894	Bladder Tumor UC_0343_1	GSM814185	UC_0343_1.a1.lbe1	UC_0343_1		Female	83	>80		Ta	Ta	G2	G2																			A	Low	no	FALSE	no	FALSE				30.8384
GSE32894	Bladder Tumor UC_0342_1	GSM814184	UC_0342_1.RNA.e1.a1.lbe1	UC_0342_1		Male	69	61-70		T1	T1	G3	G3																			A	Low	no	FALSE	no	FALSE				63.0247
GSE32894	Bladder Tumor UC_0337_1	GSM814181	UC_0337_1.a1.lbe1	UC_0337_1		Male	89	>80		T1	T1	G3	G3																			C	High	no	FALSE	no	FALSE				0.624658
GSE32894	Bladder Tumor UC_0336_2	GSM814180	UC_0336_2.a1.lbe1	UC_0336_2		Male	93	>80		Ta	Ta	G2	G2																			A	Low	no	FALSE	no	FALSE				14.0055
GSE32894	Bladder Tumor UC_0334_1	GSM814178	UC_0334_1.a1.lbe1	UC_0334_1		Male	81	>80		T1	T1	G3	G3																			C	High	no	FALSE
GSE32894	Bladder Tumor UC_0333_1	GSM814177	UC_0333_1.RNA.e1.a1.lbe1	UC_0333_1		Male	65	61-70		T1	T1	G3	G3																			C	High	no	FALSE	no	FALSE				0.2
GSE32894	Bladder Tumor UC_0328_1	GSM814175	UC_0328_1.a1.lbe1	UC_0328_1		Female	85	>80		Ta	Ta	G2	G2																			D	High	yes (T1)	TRUE	no	FALSE				33.6
GSE32894	Bladder Tumor UC_0327_1	GSM814174	UC_0327_1.RNA.e1.a1.lbe1	UC_0327_1		Female	68	61-70		Ta	Ta	G1	G1																			A	Low	no	FALSE	no	FALSE				14.6959
GSE32894	Bladder Tumor UC_0312_1	GSM814171	UC_0312_1.RNA.e1.a1.lbe1	UC_0312_1		Female	70	61-70		T1	T1	G2	G2																			A	Low	no	FALSE	no	FALSE				70.7178
GSE32894	Bladder Tumor UC_0302_1	GSM814170	UC_0302_1.RNA.e1.a1.lbe1	UC_0302_1		Male	75	71-80		T1	T1	G3	G3																			A	Low	no	FALSE	no	FALSE				74.0712
GSE32894	Bladder Tumor UC_0301_1	GSM814169	UC_0301_1.a1.lbe1	UC_0301_1		Male	67	61-70		T1	T1	G3	G3																			A	Low	no	FALSE	no	FALSE				36.6247
GSE32894	Bladder Tumor UC_0299_1	GSM814168	UC_0299_1.RNA.e1.a1.lbe1	UC_0299_1		Male	77	71-80		T1	T1	G3	G3																			A	Low	no	FALSE	no	FALSE				74.3342
GSE32894	Bladder Tumor UC_0295_2c	GSM814167	UC_0295_2c.RNA.e1.a1.lbe1	UC_0295_2c		Male	84	>80		Ta	Ta	G2	G2																			A	Low	no	FALSE	no	FALSE				43.1014
GSE32894	Bladder Tumor UC_0290_1	GSM814166	UC_0290_1.RNA.e1.a1.lbe1	UC_0290_1		Male	75	71-80		T1	T1	G2	G2																			A	Low	no	FALSE	no	FALSE				74.5644
GSE32894	Bladder Tumor UC_0287_1	GSM814165	UC_0287_1.RNA.e1.a1.lbe1	UC_0287_1		Male	75	71-80		T1	T1	G3	G3																			A	Low	no	FALSE	no	FALSE				67.9233
GSE32894	Bladder Tumor UC_0284_1	GSM814164	UC_0284_1.RNA.e1.a1.lbe1	UC_0284_1		Male	73	71-80		Ta	Ta	G2	G2																			A	Low	no	FALSE	no	FALSE				69.6658
GSE32894	Bladder Tumor UC_0283_1	GSM814163	UC_0283_1.RNA.e1.a1.lbe1	UC_0283_1		Male	80	71-80		T1	T1	G3	G3																			A	Low	no	FALSE	no	FALSE				55.6932
GSE32894	Bladder Tumor UC_0279_1	GSM814162	UC_0279_1.a1.lbe1_h2	UC_0279_1		Male	44	31-50		Ta	Ta	G2	G2																			A	Low	no	FALSE	no	FALSE				69.5014
GSE32894	Bladder Tumor UC_0274_1	GSM814160	UC_0274_1.RNA.e1.a1.lbe1	UC_0274_1		Female	56	51-60		Ta	Ta	G1	G1																			A	Low	no	FALSE	no	FALSE				71.0795
GSE32894	Bladder Tumor UC_0267_3	GSM814159	UC_0267_3.RNA.e1.a1.lbe1	UC_0267_3		Male	84	>80		T1	T1	G3	G3																			A	Low	no	FALSE	no	FALSE				49.1507
GSE32894	Bladder Tumor UC_0263_1	GSM814157	UC_0263_1.RNA.e1.a1.lbe1	UC_0263_1		Male	51	51-60		T1	T1	G2	G2																pN0			C	High	no	FALSE
GSE32894	Bladder Tumor UC_0260_1	GSM814156	UC_0260_1.a1.lbe1	UC_0260_1		Female	72	71-80		Ta	Ta	G2	G2																			A	Low	no	FALSE	no	FALSE				78.6411
GSE32894	Bladder Tumor UC_0257_1	GSM814155	UC_0257_1.a1.lbe1	UC_0257_1		Male	66	61-70		Ta	Ta	G2	G2																			D	High	yes (CIS)	TRUE	no	FALSE				71.8027
GSE32894	Bladder Tumor UC_0248_2	GSM814153	UC_0248_2.a1.lbe1	UC_0248_2		Male	77	71-80		Ta	Ta	G1	G1																			A	Low	no	FALSE	no	FALSE				45.337
GSE32894	Bladder Tumor UC_0240_1	GSM814150	UC_0240_1.RNA.e1.a1.lbe1	UC_0240_1		Male	65	61-70		Ta	Ta	G1	G1																			A	Low	no	FALSE	no	FALSE				39.5836
GSE32894	Bladder Tumor UC_0238_1	GSM814149	UC_0238_1.a1.lbe1	UC_0238_1		Male	75	71-80		Ta	Ta	G3	G3																			C	High	no	FALSE	no	FALSE				10.0932
GSE32894	Bladder Tumor UC_0237_1	GSM814148	UC_0237_1.RNA.e1.a1.lbe1	UC_0237_1		Male	75	71-80		T1	T1	G3	G3																					yes	TRUE
GSE32894	Bladder Tumor UC_0235_3	GSM814147	UC_0235_3.RNA.e1.a1.lbe1	UC_0235_3		Female	66	61-70		T1	T1	G2	G2																pN0			D	High	yes (Cystectomy Stage Ta)	TRUE
GSE32894	Bladder Tumor UC_0230_1	GSM814144	UC_0230_1.RNA.e1.a1.lbe1	UC_0230_1		Male	67	61-70		T1	T1	G3	G3																			A	Low	no	FALSE	no	FALSE				67.9233
GSE32894	Bladder Tumor UC_0226_1	GSM814143	UC_0226_1.a1.lbe1	UC_0226_1		Male	76	71-80		T1	T1	G2	G2																			D	High	yes (T2)	TRUE
GSE32894	Bladder Tumor UC_0223_1	GSM814141	UC_0223_1.RNA.e1.a1.lbe1	UC_0223_1		Male	52	51-60		T1	T1	G3	G3																pN0			C	High	no	FALSE
GSE32894	Bladder Tumor UC_0218_2	GSM814140	UC_0218_2.RNA.e1.a1.lbe1	UC_0218_2		Male	50	31-50		T1	T1	G3	G3																			D	High	yes (Cystectomy Stage T2a)	TRUE	yes	TRUE				60.1644
GSE32894	Bladder Tumor UC_0215_1	GSM814139	UC_0215_1.RNA.e1.a1.lbe1	UC_0215_1		Male	69	61-70		T1	T1	G3	G3																			A	Low	no	FALSE	no	FALSE				50.5973
GSE32894	Bladder Tumor UC_0213_1	GSM814137	UC_0213_1.RNA.e1.a1.lbe1	UC_0213_1		Male	78	71-80		T1	T1	G2	G2																pN0			C	High	no	FALSE
GSE32894	Bladder Tumor UC_0211_2	GSM814136	UC_0211_2.RNA.e1.a1.lbe1	UC_0211_2		Male	84	>80		Ta	Ta	G2	G2																			A	Low	no	FALSE	no	FALSE				12.4274
GSE32894	Bladder Tumor UC_0210_2	GSM814135	UC_0210_2.a1.lbe1	UC_0210_2		Male	59	51-60		Ta	Ta	G1	G1																			A	Low	no	FALSE	no	FALSE				72.5589
GSE32894	Bladder Tumor UC_0209_1	GSM814134	UC_0209_1.RNA.e1.a1.lbe1	UC_0209_1		Male	74	71-80		Ta	Ta	G1	G1																			A	Low	no	FALSE	no	FALSE				35.9671
GSE32894	Bladder Tumor UC_0208_1	GSM814133	UC_0208_1.RNA.e1.a1.lbe1	UC_0208_1		Female	88	>80		Ta	Ta	G1	G1																			A	Low	no	FALSE	no	FALSE				49.3479
GSE32894	Bladder Tumor UC_0203_1	GSM814131	UC_0203_1.RNA.e1.a1.lbe1	UC_0203_1		Male	61	61-70		T1	T1	G3	G3																			A	Low	no	FALSE	no	FALSE				84.0329
GSE32894	Bladder Tumor UC_0200_1	GSM814129	UC_0200_1.RNA.e1.a1.lbe1	UC_0200_1		Male	83	>80		T1	T1	G2	G2																			A	Low	no	FALSE	no	FALSE				13.1178
GSE32894	Bladder Tumor UC_0199_1	GSM814128	UC_0199_1.RNA.e1.a1.lbe1	UC_0199_1		Male	85	>80		T1	T1	G3	G3																			D	High	yes (T2)	TRUE
GSE32894	Bladder Tumor UC_0187_1	GSM814124	UC_0187_1.RNA.e1.a1.lbe1	UC_0187_1		Male	58	51-60		T1	T1	G3	G3																pN0			C	High	no	FALSE
GSE32894	Bladder Tumor UC_0185_1	GSM814123	UC_0185_1.a1.lbe1	UC_0185_1		Female	78	71-80		T1	T1	G2	G2																			A	Low	no	FALSE	no	FALSE				79.3973
GSE32894	Bladder Tumor UC_0176_2	GSM814122	UC_0176_2.RNA.e1.a1.lbe1	UC_0176_2		Male	77	71-80		Ta	Ta	G2	G2																			A	Low	no	FALSE	no	FALSE				82.8493
GSE32894	Bladder Tumor UC_0170_1	GSM814121	UC_0170_1.RNA.e1.a1.lbe1	UC_0170_1		Male	68	61-70		T1	T1	G3	G3																			A	Low	no	FALSE	no	FALSE				85.2164
GSE32894	Bladder Tumor UC_0169_1	GSM814120	UC_0169_1.a1.lbe1	UC_0169_1		Male	72	71-80		T1	T1	G3	G3																pN0			C	High	no	FALSE
GSE32894	Bladder Tumor UC_0162_1	GSM814118	UC_0162_1.RNA.e1.a1.lbe1	UC_0162_1		Male	46	31-50		Ta	Ta	G2	G2																			A	Low	no	FALSE	no	FALSE				54.3123
GSE32894	Bladder Tumor UC_0159_1	GSM814117	UC_0159_1.RNA.e2.a1.lbe1	UC_0159_1		Female	83	>80		T1	T1	G2	G2																			A	Low	no	FALSE	no	FALSE				37.874
GSE32894	Bladder Tumor UC_0156_1	GSM814116	UC_0156_1.a1.lbe1	UC_0156_1		Male	57	51-60		Ta	Ta	G1	G1																			C	High	no	FALSE
GSE32894	Bladder Tumor UC_0152_1	GSM814114	UC_0152_1.RNA.e1.a1.lbe1	UC_0152_1		Male	85	>80		T1	T1	G3	G3																			A	Low	no	FALSE	no	FALSE				27.3534
GSE32894	Bladder Tumor UC_0145_1	GSM814112	UC_0145_1.RNA.e1.a1.lbe1	UC_0145_1		Male	70	61-70		Ta	Ta	G2	G2																			A	Low	no	FALSE	no	FALSE				84.9205
GSE32894	Bladder Tumor UC_0125_1	GSM814108	UC_0125_1.a1.lbe1_h2	UC_0125_1		Male	78	71-80		Ta	Ta	Gx	Gx																			A	Low	no	FALSE	no	FALSE				21.1068
GSE32894	Bladder Tumor UC_0122_1	GSM814107	UC_0122_1.RNA.e1.a1.lbe1	UC_0122_1		Male	60	51-60		T1	T1	G3	G3																			A	Low	no	FALSE	no	FALSE				82.7178
GSE32894	Bladder Tumor UC_0120_1	GSM814106	UC_0120_1.RNA.e1.a1.lbe1	UC_0120_1		Male	59	51-60		T1	T1	G3	G3																			A	Low	no	FALSE	no	FALSE				43.0356
GSE32894	Bladder Tumor UC_0115_1	GSM814103	UC_0115_1.a1.lbe1	UC_0115_1		Male	82	>80		T1	T1	G2	G2																			A	Low	no	FALSE	no	FALSE				44.5151
GSE32894	Bladder Tumor UC_0114_1	GSM814102	UC_0114_1.RNA.e1.a1.lbe1	UC_0114_1		Female	82	>80		Ta	Ta	G2	G2																			A	Low	no	FALSE	no	FALSE				72.1973
GSE32894	Bladder Tumor UC_0112_1	GSM814100	UC_0112_1.a1.lbe1	UC_0112_1		Female	38	31-50		Ta	Ta	G2	G2																			A	Low	no	FALSE	no	FALSE				88.6027
GSE32894	Bladder Tumor UC_0106_2	GSM814098	UC_0106_2.a1.lbe1	UC_0106_2		Female	79	71-80		Ta	Ta	G1	G1																			A	Low	no	FALSE	no	FALSE				73.874
GSE32894	Bladder Tumor UC_0101_1	GSM814096	UC_0101_1.RNA.e1.a1.lbe1	UC_0101_1		Male	82	>80		T1	T1	G2	G2																			A	Low	no	FALSE	no	FALSE				28.1096
GSE32894	Bladder Tumor UC_0100_1	GSM814095	UC_0100_1.a1.lbe1	UC_0100_1		Female	85	>80		Ta	Ta	G1	G1																			A	Low	no	FALSE	no	FALSE				85.4137
GSE32894	Bladder Tumor UC_0089_1	GSM814091	UC_0089_1.a1.lbe1	UC_0089_1		Male	72	71-80		Ta	Ta	G2	G2																			A	Low	no	FALSE	no	FALSE				35.737
GSE32894	Bladder Tumor UC_0080_1	GSM814089	UC_0080_1.RNA.e1.a1.lbe1	UC_0080_1		Male	59	51-60		T1	T1	G2	G2																			A	Low	no	FALSE	no	FALSE				98.0712
GSE32894	Bladder Tumor UC_0077_1	GSM814088	UC_0077_1.RNA.e1.a1.lbe1	UC_0077_1		Male	59	51-60		T1	T1	G3	G3																			D	High	yes (T2)	TRUE
GSE32894	Bladder Tumor UC_0075_1	GSM814087	UC_0075_1.RNA.e1.a1.lbe1	UC_0075_1		Male	64	61-70		Ta	Ta	G2	G2																			D	High	yes (CIS)	TRUE	yes	TRUE				81.9288
GSE32894	Bladder Tumor UC_0070_1	GSM814086	UC_0070_1.a1.lbe1	UC_0070_1		Male	73	71-80		Ta	Ta	G2	G2																			A	Low	no	FALSE	no	FALSE				68.4493
GSE32894	Bladder Tumor UC_0067_1	GSM814084	UC_0067_1.RNA.e1.a1.lbe1	UC_0067_1		Male	84	>80		Ta	Ta	G2	G2																			A	Low	no	FALSE	no	FALSE				66.7068
GSE32894	Bladder Tumor UC_0066_3	GSM814083	UC_0066_3.RNA.e1.a1.lbe1	UC_0066_3		Male	74	71-80		T1	T1	G3	G3																			D	High	yes (Cystectomy Stage T4a)	TRUE	no	FALSE				27.8137
GSE32894	Bladder Tumor UC_0060_4	GSM814082	UC_0060_4.RNA.e1.a1.lbe1	UC_0060_4		Male	71	71-80		Ta	Ta	G2	G2																pN0			D	High	yes (Cystectomy Stage T4a)	TRUE
GSE32894	Bladder Tumor UC_0053_1	GSM814079	UC_0053_1.RNA.e1.a1.lbe1	UC_0053_1		Male	74	71-80		T1	T1	G3	G3																			D	High	yes (Cystectomy Stage T1 + CIS)	TRUE
GSE32894	Bladder Tumor UC_0050_1	GSM814078	UC_0050_1.a1.lbe1	UC_0050_1		Male	67	61-70		Ta	Ta	G1	G1																			C	High	no	FALSE
GSE32894	Bladder Tumor UC_0049_2	GSM814077	UC_0049_2.a1.lbe1	UC_0049_2		Male	75	71-80		T1	T1	G3	G3																			A	Low	no	FALSE	no	FALSE				98.3671
GSE32894	Bladder Tumor UC_0043_1	GSM814075	UC_0043_1.RNA.e1.a1.lbe1	UC_0043_1		Male	83	>80		T1	T1	G2	G2																			A	Low	no	FALSE	no	FALSE				19.7589
GSE32894	Bladder Tumor UC_0042_2a	GSM814074	UC_0042_2a.RNA.e1.a1.lbe1	UC_0042_2a		Male	78	71-80		Ta	Ta	G1	G1																			A	Low	no	FALSE	no	FALSE				62.9918
GSE32894	Bladder Tumor UC_0041_2	GSM814073	UC_0041_2.RNA.e1.a1.lbe1	UC_0041_2		Female	74	71-80		Ta	Ta	G1	G1																			D	High	yes (T2)	TRUE
GSE32894	Bladder Tumor UC_0040_1	GSM814072	UC_0040_1.RNA.e1.a1.lbe1	UC_0040_1		Female	75	71-80		T1	T1	G3	G3																			C	High	no	FALSE	no	FALSE				1.08493
GSE32894	Bladder Tumor UC_0037_1	GSM814071	UC_0037_1.a1.lbe1	UC_0037_1		Female	62	61-70		T1	T1	G2	G2																			A	Low	no	FALSE	no	FALSE				66.9041
GSE32894	Bladder Tumor UC_0033_2	GSM814069	UC_0033_2.RNA.e1.a1.lbe1	UC_0033_2		Male	45	31-50		Ta	Ta	G2	G2																			A	Low	no	FALSE	no	FALSE				74.0384
GSE32894	Bladder Tumor UC_0025_1	GSM814066	UC_0025_1.RNA.e1.a1.lbe1	UC_0025_1		Male	76	71-80		Ta	Ta	G2	G2																			A	Low	no	FALSE	no	FALSE				66.2466
GSE32894	Bladder Tumor UC_0024_1	GSM814065	UC_0024_1.a1.lbe1	UC_0024_1		Male	65	61-70		Ta	Ta	G2	G2																			A	Low	no	FALSE	no	FALSE				103.792
GSE32894	Bladder Tumor UC_0022_1	GSM814063	UC_0022_1.RNA.e1.a1.lbe1	UC_0022_1		Male	36	31-50		T1	T1	G3	G3																pN3			D	High	no	FALSE
GSE32894	Bladder Tumor UC_0018_1	GSM814062	UC_0018_1.a1.lbe1	UC_0018_1		Male	79	71-80		T1	T1	G2	G2																			C	High	no	FALSE	no	FALSE				6.57534
GSE32894	Bladder Tumor UC_0017_1	GSM814061	UC_0017_1.a1.lbe1	UC_0017_1		Male	89	>80		Ta	Ta	G2	G2																			D	High	yes (T1)	TRUE	no	FALSE				12.8219
GSE32894	Bladder Tumor UC_0010_1	GSM814059	UC_0010_1.a1.lbe1	UC_0010_1		Male	86	>80		T1	T1	G2	G2																			A	Low	no	FALSE	no	FALSE				55.0356
GSE32894	Bladder Tumor UC_0009_1	GSM814058	UC_0009_1.RNA.e1.a1.lbe1	UC_0009_1		Male	55	51-60		Ta	Ta	G2	G2																			A	Low	no	FALSE	no	FALSE				63.9123
GSE32894	Bladder Tumor UC_0008_1	GSM814057	UC_0008_1.RNA.e1.a1.lbe1	UC_0008_1		Male	71	71-80		T1	T1	G2	G2																			A	Low	no	FALSE	no	FALSE				104.384
GSE32894	Bladder Tumor UC_0006_2	GSM814055	UC_0006_2.a1.lbe1	UC_0006_2		Male	81	>80		T1	T1	G2	G2																			A	Low	no	FALSE	no	FALSE				15.3863
GSE32894	Bladder Tumor UC_0003_1	GSM814054	UC_0003_1.RNA.e1.a1.lbe1	UC_0003_1		Male	76	71-80		T1	T1	G2	G2																pN0			C	High	no	FALSE
E-MTAB-1940	N196	FR_196_U133_2.CEL		CIT.196		Male			normal	T0	T0	G0	G0			-		<=30	<=3cm			NA	ND	ND	ND	CIS_NA		cystectomy	T0			ref	ref										RNA	array assay
E-MTAB-1940	N327	FR_327_U133_2.CEL		CIT.327		Male	44	31-50	normal	T0	T0	G0	G0										N	N	N							ref	ref										RNA	array assay
E-MTAB-1940	N328	FRI_328GRI_b_U133_2.CEL		CIT.328		Female	41	31-50	normal	T0	T0	G0	G0			-						NA	N	N	N	CIS_NA		cystectomy	T0			ref	ref										RNA	array assay
E-MTAB-1940	N329	FR_329_U133_2.CEL		CIT.329		Female	47	31-50	normal	T0	T0	G0	G0			-						NA	N	N	N	CIS_NA		cystectomy	T0			ref	ref										RNA	array assay
E-MTAB-1940	T046	FR_46_U133_2.CEL		CIT.46		Male	76	71-80	urothelial carcinoma	T1	T1	G3	G3	highGrade	High	-						classic	N	N	Y	CIS_+	CIS+	cystectomy	T1	FALSE		D	High					TRUE	TRUE				RNA	array assay
E-MTAB-1940	T047	FRI_47BEN_U133_2.CEL		CIT.47		Male	50	31-50	urothelial carcinoma	T1	T1	G3	G3	highGrade	High	-						classic	N	N	ND	CIS_+	CIS+	cystectomy	T1	FALSE		B	Low					FALSE	FALSE				RNA	array assay
E-MTAB-1940	T050	FR_50_U133_2.CEL		CIT.50		Female	72	71-80	epidermoid urothelial carcinoma	T1	T1	G3	G3	highGrade	High	-						urothelial with squamous component	N	N	N	CIS_+	CIS+	resection	T1	TRUE		A	Low					FALSE	FALSE				RNA	array assay
E-MTAB-1940	T053	FR_53_U133_2.CEL		CIT.53		Male	46	31-50	urothelial carcinoma	Ta	Ta	G2	G2	lowGrade	Low	-						classic	N	N	N	CIS_-	CIS-	resection	Ta	TRUE		A	Low					FALSE	FALSE				RNA	array assay
E-MTAB-1940	T054	FR_54_U133_2.CEL		CIT.54		Female	78	71-80	urothelial carcinoma	T1	T1	G2	G2	highGrade	High	-						classic	N	N	Y	CIS_-	CIS-	resection	T1	FALSE		A	Low					FALSE	FALSE				RNA	array assay
E-MTAB-1940	T055	FR_55_U133_2.CEL		CIT.55		Female	89	>80	urothelial carcinoma	Ta	Ta	G3	G3	highGrade	High	-						classic	N	N	Y	CIS_+	CIS+	resection	Ta	FALSE		A	Low					FALSE	FALSE				RNA	array assay
E-MTAB-1940	T056	FR_56_U133_2.CEL		CIT.56		Female	56	51-60	urothelial carcinoma	T1	T1	G3	G3	highGrade	High	-						classic	Y	N	Y	CIS_-	CIS-	resection	T1	FALSE		A	Low					FALSE	FALSE				RNA	array assay
E-MTAB-1940	T060	FR_60_U133_2.CEL		CIT.60		Male	69	61-70	urothelial carcinoma	T1	T1	G2	G2	highGrade	High	-						classic	Y	N	Y	CIS_-	CIS-	resection	T1	FALSE		D	High					TRUE	TRUE				RNA	array assay
E-MTAB-1940	T062	FR_62_U133_2.CEL		CIT.62		Male	76	71-80	urothelial carcinoma	T1	T1	G3	G3	highGrade	High	-						classic	Y	N	N	CIS_+	CIS+	resection	T1	TRUE		A	Low					FALSE	FALSE				RNA	array assay
E-MTAB-1940	T063	FRI_63SEE_b_U133_2.CEL		CIT.63		Female	66	61-70	urothelial carcinoma	Ta	Ta	G2	G2	lowGrade	Low	-						classic	N	N	N	CIS_ND1		resection	Ta	FALSE		D	High					TRUE	TRUE				RNA	array assay
E-MTAB-1940	T064	FR_64_U133_2.CEL		CIT.64		Male	67	61-70	urothelial carcinoma	T1	T1	G3	G3	highGrade	High	-						classic	Y	N	N	CIS_-	CIS-	resection	T1	TRUE		A	Low					FALSE	FALSE				RNA	array assay
E-MTAB-1940	T074	FR_74_U133_2.CEL		CIT.74		Male	53	51-60	urothelial carcinoma	T1	T1	G3	G3	highGrade	High	-						classic	N	Y	N	CIS_NA		cystectomy	T1a			B	Low					FALSE	FALSE				RNA	array assay
E-MTAB-1940	T085	FR_085_U133_2.CEL		CIT.85		Male	71	71-80	urothelial carcinoma	Ta	Ta	G2	G2	lowGrade	Low	-						classic	ND	N	N	CIS_-	CIS-	resection	Ta	FALSE		A	Low					FALSE	FALSE				RNA	array assay
E-MTAB-1940	T086	FR_86_U133_2.CEL		CIT.86		Female	67	61-70	urothelial carcinoma	Ta	Ta	G2	G2	highGrade	High	-						classic	N	N	Y	CIS_-	CIS-	resection	Ta	FALSE		A	Low					FALSE	FALSE				RNA	array assay
E-MTAB-1940	T090	FR_90_U133_2_2.CEL		CIT.90		Male	51	51-60	urothelial carcinoma	T1	T1	G3	G3	highGrade	High	-						classic	Y	N	Y	CIS_ND1		resection	T1	FALSE		A	Low					FALSE	FALSE				RNA	array assay
E-MTAB-1940	T092	FR_92_U133_2.CEL		CIT.92		Male	58	51-60	urothelial carcinoma	T1	T1	G2	G2	highGrade	High	-						classic	Y	Y	N	CIS_-	CIS-	resection	T1	TRUE		D	High					TRUE	TRUE				RNA	array assay
E-MTAB-1940	T094	FR_94_U133_2.CEL		CIT.94		Male	60	51-60	urothelial carcinoma	Ta	Ta	G2	G2			-						classic	N	N	N	CIS_ND2		resection	T1	FALSE		A	Low					FALSE	FALSE				RNA	array assay
E-MTAB-1940	T098	FR_98_U133_2.CEL		CIT.98		Male	74	71-80	urothelial carcinoma	T1	T1	G3	G3	highGrade	High	-						classic	N	N	N	CIS_ND2		resection	T1	FALSE		A	Low					FALSE	FALSE				RNA	array assay
E-MTAB-1940	T102	FR_102_U133_2.CEL		CIT.102		Male	95	>80	urothelial carcinoma	T1	T1	G3	G3	highGrade	High	-						classic	N	N	N	CIS_+	CIS+	resection	T1	TRUE		A	Low					FALSE	FALSE				RNA	array assay
E-MTAB-1940	T105	FR_105_U133_2.CEL		CIT.105		Male	55	51-60	urothelial carcinoma	T1	T1	G3	G3	highGrade	High	-		>30	>3cm			classic	Y	N	N	CIS_+	CIS+	resection	T1	FALSE		A	Low					FALSE	FALSE				RNA	array assay
E-MTAB-1940	T107	FRI_107RAV_U133_2.CEL		CIT.107		Male	56	51-60	urothelial carcinoma	T1	T1	G3	G3	highGrade	High	-		<=30	<=3cm			classic	Y	N	N	CIS_ND2		resection	T1	FALSE		A	Low					FALSE	FALSE				RNA	array assay
E-MTAB-1940	T112	FR_112_U133_2.CEL		CIT.112		Male	49	31-50	urothelial carcinoma	T1	T1	G3	G3	highGrade	High	-						classic	Y	N	N	CIS_-	CIS-	resection	T1	TRUE		A	Low					FALSE	FALSE				RNA	array assay
E-MTAB-1940	T129	FR_129_U133_2.CEL		CIT.129		Male	75	71-80	urothelial carcinoma	T1	T1	G3	G3	highGrade	High	-		>30	>3cm			classic	Y	N	N	CIS_+	CIS+	resection	T1	FALSE		A	Low					FALSE	FALSE				RNA	array assay
E-MTAB-1940	T130	FR_130_U133_2.CEL		CIT.130		Male	69	61-70	urothelial carcinoma	T1	T1	G3	G3	highGrade	High	-		<=30	<=3cm			classic	Y	N	N	CIS_+	CIS+	resection	T1	FALSE		A	Low					FALSE	FALSE				RNA	array assay
E-MTAB-1940	T135	FR_135_U133_2.CEL		CIT.135		Male	71	71-80	urothelial carcinoma	T1	T1	G3	G3	highGrade	High	-						classic	Y	N	Y	CIS_-	CIS-	resection	T1	TRUE		A	Low					FALSE	FALSE				RNA	array assay
E-MTAB-1940	T147	FR_147_U133_2.CEL		CIT.147		Male	61	61-70	urothelial carcinoma	T1	T1	G3	G3	highGrade	High	-		<=30	<=3cm			classic	Y	N	N	CIS_+	CIS+	resection	T1	FALSE		A	Low					FALSE	FALSE				RNA	array assay
E-MTAB-1940	T148	FR_148_U133_2.CEL		CIT.148		Male	67	61-70	urothelial carcinoma	Ta	Ta	G2	G2	highGrade	High	-		<=30	<=3cm			classic	Y	N	N	CIS_-	CIS-	resection	Ta	TRUE		A	Low					FALSE	FALSE				RNA	array assay
E-MTAB-1940	T150	FR_150_U133_2.CEL		CIT.150		Male	49	31-50	urothelial carcinoma	Ta	Ta	G1	G1	lowGrade	Low	-						classic	Y	N	N	CIS_-	CIS-	resection	Ta	FALSE		A	Low					FALSE	FALSE				RNA	array assay
E-MTAB-1940	T151	FR_151_U133_2.CEL		CIT.151		Male	66	61-70	urothelial carcinoma	Ta	Ta	G3	G3	highGrade	High	-		>30	>3cm			classic	Y	N	N	CIS_-	CIS-	resection	Ta	FALSE		A	Low					FALSE	FALSE				RNA	array assay
E-MTAB-1940	T153	FR_153_U133_2.CEL		CIT.153		Male	74	71-80	urothelial carcinoma	T1	T1	G3	G3	highGrade	High	-						classic	Y	N	N	CIS_-	CIS-	resection	T1	FALSE		A	Low					FALSE	FALSE				RNA	array assay
E-MTAB-1940	T155	FR_155_U133_2.CEL		CIT.155		Male	59	51-60	urothelial carcinoma	T1	T1	G3	G3	highGrade	High	-		<=30	<=3cm			classic	N	N	N	CIS_+	CIS+	resection	T1	FALSE		A	Low					FALSE	FALSE				RNA	array assay
E-MTAB-1940	T156	FR_156_U133_2.CEL		CIT.156		Male	71	71-80	urothelial carcinoma	T1	T1	G3	G3	highGrade	High	-		>30	>3cm			classic	Y	Y	Y	CIS_+	CIS+	resection	T1	FALSE		A	Low					FALSE	FALSE				RNA	array assay
E-MTAB-1940	T169	FR_169_U133_2.CEL		CIT.169		Male	60	51-60	urothelial carcinoma	Ta	Ta	G3	G3	highGrade	High	-		<=30	<=3cm			classic	Y	N	N	CIS_ND1		resection	Ta	FALSE		A	Low					FALSE	FALSE				RNA	array assay
E-MTAB-1940	T171	FR_171_U133_2.CEL		CIT.171		Male	77	71-80	urothelial carcinoma	T1	T1	G3	G3	highGrade	High	-		<=30	<=3cm			classic	Y	N	N	CIS_-	CIS-	resection	T1	FALSE		A	Low					FALSE	FALSE				RNA	array assay
E-MTAB-1940	T178	FR_178_U133_2.CEL		CIT.178		Male	78	71-80	urothelial carcinoma	Ta	Ta	G2	G2	highGrade	High	-		<=30	<=3cm			classic	Y	N	N	CIS_ND2		resection	Ta	FALSE		A	Low					FALSE	FALSE				RNA	array assay
E-MTAB-1940	T193	FR_193_U133_2.CEL		CIT.193		Male	65	61-70	urothelial carcinoma	Ta	Ta	G2	G2	highGrade	High	-						classic	Y	N	N	CIS_+	CIS+	resection	Ta	FALSE		A	Low					FALSE	FALSE				RNA	array assay
E-MTAB-1940	T194	FRI_194HAR_U133_2.CEL		CIT.194		Male	73	71-80	urothelial carcinoma	Ta	Ta	G1	G1	lowGrade	Low	-		<=30	<=3cm			classic	Y	N	N	CIS_-	CIS-	resection	Ta	TRUE		A	Low					FALSE	FALSE				RNA	array assay
E-MTAB-1940	T199	FR_199_U133_2.CEL		CIT.199		Female	61	61-70	nested variant urothelial carcinoma	T1	T1	G2	G2	highGrade	High	-		<=30	<=3cm			others	N	N	N	CIS_-	CIS-	resection	T1	TRUE		A	Low					FALSE	FALSE				RNA	array assay
E-MTAB-1940	T202	FR_202_U133_2.CEL		CIT.202		Male	72	71-80	urothelial carcinoma	T1	T1	G3	G3	highGrade	High	-		<=30	<=3cm			classic	Y	N	N	CIS_-	CIS-	resection	Ta	FALSE		A	Low					FALSE	FALSE				RNA	array assay
E-MTAB-1940	T209	FR_209_U133_2.CEL		CIT.209		Male	70	61-70	urothelial carcinoma	Ta	Ta	G2	G2	lowGrade	Low	-		<=30	<=3cm			classic	N	N	N	CIS_-	CIS-	resection	Ta	TRUE		A	Low					FALSE	FALSE				RNA	array assay
E-MTAB-1940	T215	FR_215_U133_2.CEL		CIT.215		Male	76	71-80	urothelial carcinoma	Ta	Ta	G2	G2	lowGrade	Low	-						classic	N	N	N	CIS_-	CIS-	resection	Ta	FALSE		A	Low					FALSE	FALSE				RNA	array assay
E-MTAB-1940	T218	FR_218_U133_2.CEL		CIT.218		Male	56	51-60	urothelial carcinoma	Ta	Ta	G2	G2	lowGrade	Low	-		>30	>3cm			classic	N	N	N	CIS_-	CIS-	resection	Ta	TRUE		A	Low					FALSE	FALSE				RNA	array assay
E-MTAB-1940	T219	FRI_219GOU_U133_2.CEL		CIT.219		Female	55	51-60	urothelial carcinoma	Ta	Ta	G1	G1	lowGrade	Low	-						classic	N	N	Y	CIS_-	CIS-	resection	Ta	FALSE		A	Low					FALSE	FALSE				RNA	array assay
E-MTAB-1940	T220	FR_220_U133_2.CEL		CIT.220		Male	61	61-70	urothelial carcinoma	Ta	Ta	G2	G2	lowGrade	Low	-		<=30	<=3cm			classic	N	N	Y	CIS_-	CIS-	resection	Ta	FALSE		A	Low					FALSE	FALSE				RNA	array assay
E-MTAB-1940	T221	FR_221_U133_2.CEL		CIT.221		Female	59	51-60	urothelial carcinoma	Ta	Ta	G1	G1	lowGrade	Low	-		<=30	<=3cm			classic	N	N	N	CIS_-	CIS-	resection	Ta	TRUE		A	Low					FALSE	FALSE				RNA	array assay
E-MTAB-1940	T239	FR_239_U133_2.CEL		CIT.239		Male	54	51-60	urothelial carcinoma	Ta	Ta	G2	G2	highGrade	High	-		>30	>3cm			classic	Y	N	N	CIS_-	CIS-	resection	Ta	FALSE		A	Low					FALSE	FALSE				RNA	array assay
E-MTAB-1940	T240	FR_240_U133_2.CEL		CIT.240		Male	50	31-50	urothelial carcinoma	Ta	Ta	G2	G2	highGrade	High	-		<=30	<=3cm			classic	Y	N	N	CIS_-	CIS-	resection	Ta	TRUE		A	Low					FALSE	FALSE				RNA	array assay
E-MTAB-1940	T241	FR_241_U133_2.CEL		CIT.241		Male	62	61-70	urothelial carcinoma	Ta	Ta	G2	G2	lowGrade	Low	-		<=30	<=3cm			NA	N	N	N	CIS_-	CIS-	resection	Ta	FALSE		A	Low					FALSE	FALSE				RNA	array assay
E-MTAB-1940	T244	FR_244_U133_2.CEL		CIT.244		Male	53	51-60	urothelial carcinoma	T1	T1	G3	G3	highGrade	High	-						NA	Y	ND	ND	CIS_-	CIS-	resection	T1	FALSE		A	Low					FALSE	FALSE				RNA	array assay
E-MTAB-1940	T247	FR_247_U133_2.CEL		CIT.247		Male	30	<=30	urothelial carcinoma	Ta	Ta	G2	G2	lowGrade	Low	-						NA	ND	ND	ND	CIS_-	CIS-	resection	T1	FALSE		A	Low					FALSE	FALSE				RNA	array assay
E-MTAB-1940	T250	FR_250_U133_2.CEL		CIT.250		Male	73	71-80	urothelial carcinoma	Ta	Ta	G3	G3	highGrade	High	-						NA	Y	ND	ND	CIS_-	CIS-	resection	T1	FALSE		A	Low					FALSE	FALSE				RNA	array assay
E-MTAB-1940	T251	FR_251_U133_2.CEL		CIT.251		Male	71	71-80	urothelial carcinoma	Ta	Ta	G2	G2	lowGrade	Low	-		<=30	<=3cm			classic	N	N	N	CIS_-	CIS-	resection	Ta	FALSE		A	Low					FALSE	FALSE				RNA	array assay
E-MTAB-1940	T255	FR_255_U133_2.CEL		CIT.255		Male	74	71-80	urothelial carcinoma	Ta	Ta	G2	G2	lowGrade	Low	-		>30	>3cm			classic	N	N	N	CIS_-	CIS-	resection	Ta	TRUE		D	High					TRUE	TRUE				RNA	array assay
E-MTAB-1940	T257	FRI_275TRP_b_U133_2.CEL		CIT.257		Male	48	31-50	urothelial carcinoma	T1	T1	G3	G3	highGrade	High	-		<=30	<=3cm			classic	Y	N	N	CIS_ND1		resection	T1	FALSE		A	Low					FALSE	FALSE				RNA	array assay
E-MTAB-1940	T258	FR_258_U133_2.CEL		CIT.258		Male	56	51-60	urothelial carcinoma	Ta	Ta	G3	G3	highGrade	High	-		>30	>3cm			classic	Y	N	N	CIS_+	CIS+	resection	Ta	FALSE		A	Low					FALSE	FALSE				RNA	array assay
E-MTAB-1940	T272	FR_272_U133_2.CEL		CIT.272		Male	68	61-70	urothelial carcinoma	Ta	Ta	G2	G2	highGrade	High	-		>30	>3cm			classic	Y	N	N	CIS_-	CIS-	resection	Ta	FALSE		A	Low					FALSE	FALSE				RNA	array assay
E-MTAB-1940	T273	FR_273_U133_2.CEL		CIT.273		Male	56	51-60	urothelial carcinoma	T1	T1	G3	G3	highGrade	High	-						classic	N	N	N	CIS_+	CIS+	resection	T1	FALSE		A	Low					FALSE	FALSE				RNA	array assay
E-MTAB-1940	T274	FR_274_U133_2.CEL		CIT.274		Male	67	61-70	urothelial carcinoma	T1	T1	G2	G2	highGrade	High	-		<=30	<=3cm			classic	Y	N	N	CIS_+	CIS+	resection	T1	FALSE		A	Low					FALSE	FALSE				RNA	array assay
E-MTAB-1940	T275	FR_275_U133_2.CEL		CIT.275		Male	69	61-70	urothelial carcinoma	T1	T1	G3	G3	highGrade	High	-						classic	Y	N	N	CIS_ND1		resection	T1	FALSE		A	Low					FALSE	FALSE				RNA	array assay
E-MTAB-1940	T276	FR_276_U133_2.CEL		CIT.276		Male	72	71-80	urothelial carcinoma	T1	T1	G3	G3	highGrade	High	-						classic	Y	N	N	CIS_-	CIS-	resection	T1a	TRUE		A	Low					FALSE	FALSE				RNA	array assay
E-MTAB-1940	T281	FR_281_U133_2.CEL		CIT.281		Male	71	71-80	urothelial carcinoma	T1	T1	G3	G3	highGrade	High	-		<=30	<=3cm			classic	Y	N	N	CIS_ND2		resection	T1	FALSE		A	Low					FALSE	FALSE				RNA	array assay
E-MTAB-1940	T282	FR_282_U133_2.CEL		CIT.282		Female	84	>80	urothelial carcinoma	T1	T1	G3	G3	highGrade	High	-		<=30	<=3cm			classic	Y	N	N	CIS_+	CIS+	resection	T1	FALSE		A	Low					FALSE	FALSE				RNA	array assay
E-MTAB-1940	T283	FR_283_U133_2.CEL		CIT.283		Male	52	51-60	urothelial carcinoma	T1	T1	G3	G3	highGrade	High	-		>30	>3cm			classic	ND	ND	N	CIS_-	CIS-	resection	T1	FALSE		A	Low					FALSE	FALSE				RNA	array assay
E-MTAB-1940	T285	FR_285_U133_2.CEL		CIT.285		Female	61	61-70	urothelial carcinoma	Ta	Ta	G2	G2	highGrade	High	-		<=30	<=3cm			classic	Y	N	N	CIS_-	CIS-	resection	Ta	FALSE		A	Low					FALSE	FALSE				RNA	array assay
E-MTAB-1940	T286	FR_286_U133_2.CEL		CIT.286		Male	75	71-80	urothelial carcinoma	T1	T1	G3	G3	highGrade	High	-		<=30	<=3cm			classic	N	N	N	CIS_ND2		resection	T1	FALSE		D	High					TRUE	TRUE				RNA	array assay
E-MTAB-1940	T288	FR_288_U133_2.CEL		CIT.288		Male	53	51-60	urothelial carcinoma	T1	T1	G3	G3	highGrade	High	-		>30	>3cm			classic	N	N	N	CIS_ND2		resection	T1	FALSE		A	Low					FALSE	FALSE				RNA	array assay
E-MTAB-1940	T289	FR_289_U133_2.CEL		CIT.289		Male	63	61-70	urothelial carcinoma	T1	T1	G3	G3	highGrade	High	-						classic	Y	N	N	CIS_ND2		resection	Ta	TRUE		A	Low					FALSE	FALSE				RNA	array assay
E-MTAB-1940	T293	FR_293_U133_2.CEL		CIT.293		Male	79	71-80	urothelial carcinoma	T1	T1	G2	G2	highGrade	High	-		<=30	<=3cm			classic	N	N	N	CIS_-	CIS-	resection	T1	FALSE		A	Low					FALSE	FALSE				RNA	array assay
E-MTAB-1940	T294	FR_294_U133_2.CEL		CIT.294		Female	70	61-70	micropapillary urothelial carcinoma	T1	T1	G3	G3	highGrade	High	-		<=30	<=3cm			micropapillary	Y	N	N	CIS_+	CIS+	resection	T1	FALSE		A	Low					FALSE	FALSE				RNA	array assay
E-MTAB-1940	T308	FR_308_U133_2.CEL		CIT.308		Male	70	61-70	urothelial carcinoma	T1	T1	G3	G3	highGrade	High	-						classic	N	N	N	CIS_+	CIS+	resection	T1	FALSE		A	Low					FALSE	FALSE				RNA	array assay
E-MTAB-1940	T311	FR_311_U133_2.CEL		CIT.311		Male	66	61-70	urothelial carcinoma	Ta	Ta	G2	G2	lowGrade	Low	-		<=30	<=3cm			classic	N	N	N	CIS_-	CIS-	resection	Ta	TRUE		A	Low					FALSE	FALSE				RNA	array assay
E-MTAB-1940	T314	FR_314_U133_2.CEL		CIT.314		Male	52	51-60	urothelial carcinoma	Ta	Ta	G2	G2	highGrade	High	-		<=30	<=3cm			classic	N	N	N	CIS_-	CIS-	resection	Ta	TRUE		A	Low					FALSE	FALSE				RNA	array assay
E-MTAB-1940	T323	FR_323_U133_2.CEL		CIT.323		Male	59	51-60	urothelial carcinoma	Ta	Ta	G2	G2	lowGrade	Low	-						classic	N	N	N	CIS_-	CIS-	resection	Ta	TRUE		A	Low					FALSE	FALSE				RNA	array assay
E-MTAB-1940	T344	FR_344_U133_2.CEL		CIT.344		Male	53	51-60	urothelial carcinoma	Ta	Ta	G2	G2	lowGrade	Low	-						classic	N	N	N	CIS_-	CIS-	resection	Ta	FALSE		A	Low					FALSE	FALSE				RNA	array assay
E-MTAB-1940	T345	FR_345_U133_2.CEL		CIT.345		Male	82	>80	urothelial carcinoma	Ta	Ta	G2	G2	highGrade	High	-						NA	N	N	N	CIS_-	CIS-	resection	Ta	FALSE		A	Low					FALSE	FALSE				RNA	array assay
E-MTAB-1940	T346	FR_346_U133_2.CEL		CIT.346		Male	61	61-70	urothelial carcinoma	Ta	Ta	G2	G2	lowGrade	Low	-						classic	Y	N	N	CIS_-	CIS-	resection	Ta	FALSE		A	Low					FALSE	FALSE				RNA	array assay
E-MTAB-1940	T347	FR_347_U133_2.CEL		CIT.347		Male	57	51-60	urothelial carcinoma	Ta	Ta	G2	G2	lowGrade	Low	-						classic	N	N	N	CIS_-	CIS-	resection	Ta	FALSE		A	Low					FALSE	FALSE				RNA	array assay
E-MTAB-1940	T348	FR_348_U133_2.CEL		CIT.348		Female	52	51-60	urothelial carcinoma	Ta	Ta	G1	G1	lowGrade	Low	-						classic	N	N	N	CIS_-	CIS-	resection	Ta	FALSE		A	Low					FALSE	FALSE				RNA	array assay
E-MTAB-1940	T349	FR_349_U133_2.CEL		CIT.349		Male	53	51-60	urothelial carcinoma	Ta	Ta	G2	G2	lowGrade	Low	-						classic	N	N	N	CIS_-	CIS-	resection	Ta	FALSE		A	Low					FALSE	FALSE				RNA	array assay
E-MTAB-1940	T352	FR_352_U133_2.CEL		CIT.352		Female	65	61-70	urothelial carcinoma	Ta	Ta	G1	G1	lowGrade	Low	-						classic	N	N	N	CIS_-	CIS-	resection	Ta	FALSE		A	Low					FALSE	FALSE				RNA	array assay
E-MTAB-1940	T353	FR_353_U133_2.CEL		CIT.353		Male	72	71-80	urothelial carcinoma	Ta	Ta	G1	G1	lowGrade	Low	-						classic	N	N	N	CIS_-	CIS-	resection	Ta	FALSE		A	Low					FALSE	FALSE				RNA	array assay
E-MTAB-1940	T354	FR_354_U133_2.CEL		CIT.354		Male	56	51-60	urothelial carcinoma	Ta	Ta	G2	G2	lowGrade	Low	-						classic	Y	N	N	CIS_-	CIS-	resection	Ta	FALSE		A	Low					FALSE	FALSE				RNA	array assay
GSE120736	BC454: bl-3/10	GSM3409498				Female				Ta	Ta			low grade	Low	non-muscle invasive				Primary bladder cancer	Primary
GSE120736	BC455: bl-63	GSM3409499				Male				Ta	Ta			low grade	Low	non-muscle invasive				Recurrent bladder tumor	Recurrent
GSE120736	BC457: bl-76	GSM3409500				Male				Ta	Ta			high grade	High	non-muscle invasive				Recurrent bladder tumor	Recurrent
GSE120736	BC458: bl-78	GSM3409501				Male				T1	T1			high grade	High	non-muscle invasive				Primary bladder cancer	Primary
GSE120736	BC459: bl-83	GSM3409502				Male				T1	T1			low grade	Low	non-muscle invasive				Primary bladder cancer	Primary
GSE120736	BC464: bl-113	GSM3409506				Male				T1	T1			high grade	High	non-muscle invasive				Recurrent bladder tumor	Recurrent
GSE120736	BC362: bl-27	GSM3409508				Male				T1	T1			low grade	Low	non-muscle invasive				Primary bladder cancer	Primary
GSE120736	BC363: bl-34	GSM3409509				Male				T1	T1			high grade	High	non-muscle invasive				Recurrent bladder tumor	Recurrent
GSE120736	BC364: bl-38	GSM3409510				Female				Ta	Ta			high grade	High	non-muscle invasive				Primary bladder cancer	Primary
GSE120736	BC365: bl-41	GSM3409511				Female				Ta	Ta			low grade	Low	non-muscle invasive				Primary bladder cancer	Primary
GSE120736	BC366: bl-41	GSM3409512				Male				Ta	Ta			low grade	Low	non-muscle invasive				Primary bladder cancer	Primary
GSE120736	BC367: bl-43	GSM3409513				Male				T1	T1			high grade	High	non-muscle invasive				Recurrent bladder tumor	Recurrent
GSE120736	BC371: bl-64	GSM3409515				Male				T0	T0			papilloma		Not determined				Primary bladder cancer	Primary											ref	ref
GSE120736	BC372: bl-70	GSM3409516				Male				Ta	Ta			high grade	High	non-muscle invasive				Primary bladder cancer	Primary
GSE120736	BC374: bl-78	GSM3409518				Male				T1	T1			high grade	High	non-muscle invasive				Primary bladder cancer	Primary
GSE120736	BC376: bl-91	GSM3409520				Male				T1	T1			low grade	Low	non-muscle invasive				Recurrent bladder tumor	Recurrent
GSE120736	BC379: bl-99	GSM3409523				Male				T1	T1			low grade	Low	non-muscle invasive				Primary bladder cancer	Primary
GSE120736	BC382: bl-118	GSM3409525				Female				Ta	Ta			high grade	High	non-muscle invasive				Primary bladder cancer	Primary
GSE120736	BC383: bl-128	GSM3409526				Male				Ta	Ta			high grade	High	non-muscle invasive				Primary bladder cancer	Primary
GSE120736	BC384: bl-132	GSM3409527				Female				Ta	Ta			low grade	Low	non-muscle invasive				Recurrent bladder tumor	Recurrent
GSE120736	BC387: bl-144	GSM3409530				Female				T1	T1			high grade	High	non-muscle invasive				Primary bladder cancer	Primary
GSE120736	BC388: bl-152	GSM3409531				Male				T1	T1			high grade	High	non-muscle invasive				Primary bladder cancer	Primary
GSE120736	BC358: bl-7	GSM3409533				Male				Ta	Ta			low grade	Low	non-muscle invasive				Primary bladder cancer	Primary
GSE120736	BC287: bl-142	GSM3409536				Male				Ta	Ta			low grade	Low	non-muscle invasive				Primary bladder cancer	Primary
GSE120736	BC290: bl-159	GSM3409538				Male				Ta	Ta			low grade	Low	non-muscle invasive				Primary bladder cancer	Primary
GSE120736	BC292: bl-172	GSM3409540				Male				Ta	Ta			low grade	Low	non-muscle invasive				Primary bladder cancer	Primary
GSE120736	BC294: bl-177	GSM3409541				Male				T1	T1			low grade	Low	non-muscle invasive				Recurrent bladder tumor	Recurrent
GSE120736	BC295: bl-179	GSM3409542				Male				T1	T1			high grade	High	non-muscle invasive				Primary bladder cancer	Primary
GSE120736	BC296: bl-182	GSM3409543				Male				T1	T1			high grade	High	non-muscle invasive				Primary bladder cancer	Primary
GSE120736	BC305: bl-219	GSM3409547				Male				Ta	Ta			low grade	Low	non-muscle invasive				Primary bladder cancer	Primary
GSE120736	BC390: bl-157	GSM3409548				Male				T1	T1			high grade	High	non-muscle invasive				Primary bladder cancer	Primary
GSE120736	BC391: bl-161	GSM3409549				Male				Ta	Ta			low grade	Low	non-muscle invasive				Primary bladder cancer	Primary
GSE120736	BC392: bl-169	GSM3409550				Male				Ta	Ta			low grade	Low	non-muscle invasive				Primary bladder cancer	Primary
GSE120736	BC393: bl-171	GSM3409551				Male				Ta	Ta			high grade	High	non-muscle invasive				Primary bladder cancer	Primary
GSE120736	BC395: bl-178	GSM3409552				Male				T1	T1			high grade	High	non-muscle invasive				Primary bladder cancer	Primary
GSE120736	BC404: bl-20	GSM3409553				Male				Ta	Ta			low grade	Low	non-muscle invasive				Primary bladder cancer	Primary
GSE120736	BC406: bl-32	GSM3409555				Male				T0	T0			low grade	Low	Not determined				Primary bladder cancer	Primary											ref	ref
GSE120736	BC408: bl-40	GSM3409556				Male				Ta	Ta			low grade	Low	non-muscle invasive				Primary bladder cancer	Primary
GSE120736	BC410: bl-48	GSM3409557				Male				T0	T0			papiiloma		Not determined				Primary bladder cancer	Primary											ref	ref
GSE120736	BC306: bl-222	GSM3409560				Male				T1	T1			low grade	Low	non-muscle invasive				Primary bladder cancer	Primary
GSE120736	BC307: bl-231	GSM3409561				Male				T1	T1			high grade	High	non-muscle invasive				Primary bladder cancer	Primary
GSE120736	BC308: bl-233	GSM3409562				Male				T1	T1			high grade	High	non-muscle invasive				Recurrent bladder tumor	Recurrent
GSE120736	BC309: bl-235	GSM3409563				Male				Ta	Ta			low grade	Low	non-muscle invasive				Primary bladder cancer	Primary
GSE120736	BC310: bl-240	GSM3409564				Male				T1	T1			high grade	High	non-muscle invasive				Recurrent bladder tumor	Recurrent
GSE120736	BC311: bl-243	GSM3409565				Male				T0	T0			papilloma		Not determined				Primary bladder cancer	Primary											ref	ref
GSE120736	BC312: bl-248	GSM3409566				Male				Ta	Ta			low grade	Low	non-muscle invasive				Primary bladder cancer	Primary
GSE120736	BC314: bl-259	GSM3409568				Male				Ta	Ta			high grade	High	non-muscle invasive				Primary bladder cancer	Primary
GSE120736	BC418: bl-100	GSM3409574				Male				T1	T1			low grade	Low	non-muscle invasive				Primary bladder cancer	Primary
GSE120736	BC423: bl-129	GSM3409578				Female				T1	T1			low grade	Low	non-muscle invasive				Primary bladder cancer	Primary
GSE120736	BC427: bl-158	GSM3409581				Male				T1	T1			high grade	High	non-muscle invasive				Primary bladder cancer	Primary
GSE120736	BC428: bl-163	GSM3409582				Male				T1	T1			high grade	High	non-muscle invasive				Primary bladder cancer	Primary
GSE120736	BC429: bl-168	GSM3409583				Male				T1	T1			high grade	High	non-muscle invasive				Primary bladder cancer	Primary
GSE120736	BC321: bl-316	GSM3409584				Male				T0	T0			papilloma		Not determined				Primary bladder cancer	Primary											ref	ref
GSE120736	BC327: bl-348	GSM3409586				Male				Ta	Ta			low grade	Low	non-muscle invasive				Primary bladder cancer	Primary
GSE120736	BC333: bl-370	GSM3409588				Male				T1	T1			low high grade		non-muscle invasive				Primary bladder cancer	Primary
GSE120736	BC335: bl-385	GSM3409590				Male				Ta	Ta			low grade	Low	non-muscle invasive				Primary bladder cancer	Primary
GSE120736	BC337: bl-398	GSM3409592				Male				Ta	Ta			high grade	High	non-muscle invasive				Primary bladder cancer	Primary
GSE120736	BC338: bl-401	GSM3409593				Male				Ta	Ta			low grade	Low	non-muscle invasive				Primary bladder cancer	Primary
GSE120736	BC357: bl-1	GSM3409594				Female				T1	T1			low grade	Low	non-muscle invasive				Primary bladder cancer	Primary
GSE120736	BC360: bl-14	GSM3409595				Male				T1	T1			high grade	High	non-muscle invasive				Primary bladder cancer	Primary
GSE120736	BC394: bl-175	GSM3409597				Female				Ta	Ta			low grade	Low	non-muscle invasive				Primary bladder cancer	Primary
GSE120736	BC401: bl-1	GSM3409601				Male				Ta	Ta			low grade	Low	non-muscle invasive				Primary bladder cancer	Primary
GSE120736	BC403: bl-14	GSM3409602				Male				T1	T1			high grade	High	non-muscle invasive				Primary bladder cancer	Primary
GSE120736	BC409: bl-43	GSM3409603				Male				T1	T1			low grade	Low	non-muscle invasive				Primary bladder cancer	Primary
GSE120736	BC415: bl-74	GSM3409605				Male				T1	T1			high grade	High	non-muscle invasive				Primary bladder cancer	Primary
GSE120736	BC341: bl-416	GSM3409607				Male				T1	T1			low grade	Low	non-muscle invasive				Primary bladder cancer	Primary
GSE120736	BC343: bl-429	GSM3409609				Female				Ta	Ta			low grade	Low	non-muscle invasive				Primary bladder cancer	Primary
GSE120736	BC344: bl-434	GSM3409610				Male				T1	T1			high grade	High	non-muscle invasive				Primary bladder cancer	Primary
GSE120736	BC348: bl-473	GSM3409613				Male				T0	T0			papilloma		Not determined				Primary bladder cancer	Primary											ref	ref
GSE120736	BC354: bl-510	GSM3409615				Male				Ta	Ta			high grade	High	non-muscle invasive				Primary bladder cancer	Primary
GSE120736	BC355: bl-513	GSM3409616				Male				T1	T1			low grade	Low	non-muscle invasive				Primary bladder cancer	Primary
GSE120736	BC318: bl-294	GSM3409619				Male				Ta	Ta			high grade	High	non-muscle invasive				Primary bladder cancer	Primary
GSE120736	BC325: bl-339	GSM3409622				Male				Ta	Ta			high grade	High	non-muscle invasive				Primary bladder cancer	Primary
GSE120736	BC326: bl-342	GSM3409623				Male				T1	T1			high grade	High	non-muscle invasive				Primary bladder cancer	Primary
GSE120736	BC328: bl-351	GSM3409624				Male				Ta	Ta			low grade	Low	non-muscle invasive				Primary bladder cancer	Primary
GSE120736	BC329: bl-355	GSM3409625				Male				T1	T1			high grade	High	non-muscle invasive				Recurrent bladder tumor	Recurrent
GSE120736	BC350: bl-485	GSM3409627				Male				T1	T1			high grade	High	non-muscle invasive				Primary bladder cancer	Primary
GSE120736	BC352: bl-503	GSM3409629				Male				T1	T1			low grade	Low	non-muscle invasive				Primary bladder cancer	Primary
GSE120736	BC441: bl-328	GSM3409634				Male				T1	T1			high grade	High	non-muscle invasive				Primary bladder cancer	Primary
GSE120736	BC442: bl-333	GSM3409635				Male				T1	T1			high grade	High	non-muscle invasive				Primary bladder cancer	Primary
GSE120736	BC447: bl-41	GSM3409638				Male				T1	T1			high grade	High	non-muscle invasive				Primary bladder cancer	Primary
GSE120736	BC289: bl-155	GSM3409639				Male				Ta	Ta			high grade	High	non-muscle invasive				Primary bladder cancer	Primary
GSE120736	BC297: bl-187	GSM3409640				Male				Ta	Ta			low grade	Low	non-muscle invasive				Primary bladder cancer	Primary
GSE120736	BC301: bl-206	GSM3409641				Female				Ta	Ta			low grade	Low	non-muscle invasive				Primary bladder cancer	Primary
GSE13507	Primary bladder cancer BT001	GSM340605				Male	78	71-80		T1N0M0	T1			Low	Low	superficial							yes	no						TRUE		E	High	FALSE	FALSE	survival	FALSE	death	TRUE			18.1667
GSE13507	Primary bladder cancer BT002	GSM340606				Female	54	51-60		TaN0M0	Ta			Low	Low	superficial							no	no						FALSE		A	Low	FALSE	FALSE	survival	FALSE	survival	FALSE			136.967
GSE13507	Primary bladder cancer BT003	GSM340607				Male	37	31-50		TaN0M0	Ta			Low	Low	superficial							no	no						FALSE		A	Low	FALSE	FALSE	survival	FALSE	survival	FALSE			136.367
GSE13507	Primary bladder cancer BT004	GSM340608				Male	72	71-80		T1N0M0	T1			Low	Low	superficial							yes	no						FALSE		E	High	FALSE	FALSE	survival	FALSE	death	TRUE			26.9
GSE13507	Primary bladder cancer BT005	GSM340609				Male	68	61-70		T1N0M0	T1			Low	Low	superficial							no	no						FALSE		C	High	FALSE	FALSE	survival	FALSE	death	TRUE			87.0667
GSE13507	Primary bladder cancer BT006	GSM340610				Male	80	71-80		T1N0M0	T1			Low	Low	superficial							no	no						FALSE		E	High	FALSE	FALSE	survival	FALSE	death	TRUE			15.3
GSE13507	Primary bladder cancer BT007	GSM340611				Male	67	61-70		T1N0M0	T1			Low	Low	superficial							yes	no						TRUE		E	High	TRUE	TRUE	death	TRUE	death	TRUE			18.5333
GSE13507	Primary bladder cancer BT011	GSM340615				Male	63	61-70		TaN0M0	Ta			Low	Low	superficial							no	no						FALSE		A	Low	FALSE	FALSE	survival	FALSE	survival	FALSE			125.033
GSE13507	Primary bladder cancer BT012	GSM340616				Female	56	51-60		TaN0M0	Ta			Low	Low	superficial							no	no						FALSE		A	Low	FALSE	FALSE	survival	FALSE	survival	FALSE			125.267
GSE13507	Primary bladder cancer BT013	GSM340617				Male	69	61-70		T1N0M0	T1			Low	Low	superficial							no	no						FALSE		A	Low	FALSE	FALSE	survival	FALSE	survival	FALSE			130.6
GSE13507	Primary bladder cancer BT015	GSM340619				Male	76	71-80		T1N0M0	T1			Low	Low	superficial							yes	no						FALSE		A	Low	FALSE	FALSE	survival	FALSE	survival	FALSE			129.667
GSE13507	Primary bladder cancer BT017	GSM340621				Male	45	31-50		T1N0M0	T1			Low	Low	superficial							yes	no						TRUE		A	Low	FALSE	FALSE	survival	FALSE	survival	FALSE			127.633
GSE13507	Primary bladder cancer BT018	GSM340622				Male	58	51-60		TaN0M0	Ta			Low	Low	superficial							no	no						TRUE		B	Low	TRUE	TRUE	survival	FALSE	survival	FALSE			124.533
GSE13507	Primary bladder cancer BT020	GSM340624				Male	79	71-80		T1N0M0	T1			Low	Low	superficial							no	no						FALSE		C	High	FALSE	FALSE	survival	FALSE	death	TRUE			65.9333
GSE13507	Primary bladder cancer BT021	GSM340625				Male	75	71-80		T1N0M0	T1			Low	Low	superficial							no	no						FALSE		E	High	FALSE	FALSE	survival	FALSE	death	TRUE			3.23333
GSE13507	Primary bladder cancer BT022	GSM340626				Male	63	61-70		T1N0M0	T1			Low	Low	superficial							no	no						FALSE		A	Low	FALSE	FALSE	survival	FALSE	survival	FALSE			120.6
GSE13507	Primary bladder cancer BT023	GSM340627				Female	68	61-70		T1N0M0	T1			Low	Low	superficial							yes	no						TRUE		E	High	FALSE	FALSE	survival	FALSE	death	TRUE			22.6667
GSE13507	Primary bladder cancer BT025	GSM340629				Male	82	>80		T1N0M0	T1			Low	Low	superficial							no	no						FALSE		D	High	FALSE	FALSE	survival	FALSE	death	TRUE			50.4333
GSE13507	Primary bladder cancer BT027	GSM340631				Male	55	51-60		TaN0M0	Ta			Low	Low	superficial							no	no						FALSE		A	Low	FALSE	FALSE	survival	FALSE	survival	FALSE			120.167
GSE13507	Primary bladder cancer BT028	GSM340632				Male	53	51-60		T1N0M0	T1			Low	Low	superficial							yes	no						TRUE		A	Low	FALSE	FALSE	survival	FALSE	survival	FALSE			120.6
GSE13507	Primary bladder cancer BT031	GSM340635				Male	65	61-70		TaN0M0	Ta			Low	Low	superficial							no	no						TRUE		A	Low	FALSE	FALSE	survival	FALSE	survival	FALSE			106.6
GSE13507	Primary bladder cancer BT033	GSM340637				Male	74	71-80		T1N0M0	T1			Low	Low	superficial							no	no						FALSE		C	High	FALSE	FALSE	survival	FALSE	death	TRUE			98
GSE13507	Primary bladder cancer BT034	GSM340638				Male	67	61-70		T1N0M0	T1			Low	Low	superficial							yes	no						TRUE		C	High	TRUE	TRUE	death	TRUE	death	TRUE			67.0333
GSE13507	Primary bladder cancer BT035	GSM340639				Male	61	61-70		TaN0M0	Ta			Low	Low	superficial							no	no						FALSE		A	Low	FALSE	FALSE	survival	FALSE	survival	FALSE			99.7333
GSE13507	Primary bladder cancer BT036	GSM340640				Male	78	71-80		TaN0M0	Ta			Low	Low	superficial							yes	no						TRUE		D	High	TRUE	TRUE	survival	FALSE	death	TRUE			50.3
GSE13507	Primary bladder cancer BT037	GSM340641				Male	52	51-60		T1N0M0	T1			High	High	superficial							no	no						FALSE		A	Low	FALSE	FALSE	survival	FALSE	survival	FALSE			98.2333
GSE13507	Primary bladder cancer BT038	GSM340642				Male	65	61-70		T1N0M0	T1			Low	Low	superficial							yes	no						TRUE		A	Low	FALSE	FALSE	survival	FALSE	survival	FALSE			106.033
GSE13507	Primary bladder cancer BT039	GSM340643				Male	69	61-70		T1N0M0	T1			Low	Low	superficial							yes	no						FALSE		A	Low	FALSE	FALSE	survival	FALSE	survival	FALSE			95.3
GSE13507	Primary bladder cancer BT040	GSM340644				Male	64	61-70		TaN0M0	Ta			Low	Low	superficial							no	no						FALSE		C	High	FALSE	FALSE	survival	FALSE	death	TRUE			80.4333
GSE13507	Primary bladder cancer BT041	GSM340645				Male	69	61-70		T1N0M0	T1			High	High	superficial							yes	yes						TRUE		E	High	TRUE	TRUE	survival	FALSE	death	TRUE			35.7
GSE13507	Primary bladder cancer BT042	GSM340646				Female	75	71-80		T1N0M0	T1			High	High	superficial							yes	no						TRUE		D	High	FALSE	FALSE	survival	FALSE	death	TRUE			51.7667
GSE13507	Primary bladder cancer BT043	GSM340647				Male	53	51-60		T1N0M0	T1			Low	Low	superficial							no	no						FALSE		A	Low	FALSE	FALSE	survival	FALSE	survival	FALSE			92.8333
GSE13507	Primary bladder cancer BT045	GSM340649				Male	35	31-50		T1N0M0	T1			Low	Low	superficial							no	no						FALSE		A	Low	FALSE	FALSE	survival	FALSE	survival	FALSE			90.4667
GSE13507	Primary bladder cancer BT046	GSM340650				Male	43	31-50		T1N0M0	T1			Low	Low	superficial							yes	no						FALSE		A	Low	FALSE	FALSE	survival	FALSE	survival	FALSE			86.0667
GSE13507	Primary bladder cancer BT047	GSM340651				Male	66	61-70		T1N0M0	T1			Low	Low	superficial							yes	no						TRUE		C	High	TRUE	TRUE	survival	FALSE	death	TRUE			134.967
GSE13507	Primary bladder cancer BT048	GSM340652				Male	83	>80		T1N0M0	T1			Low	Low	superficial							no	no						TRUE		C	High	FALSE	FALSE	survival	FALSE	death	TRUE			65.9333
GSE13507	Primary bladder cancer BT051	GSM340655				Female	88	>80		T1N0M0	T1			High	High	superficial							yes	no						FALSE		C	High	FALSE	FALSE	survival	FALSE	death	TRUE			85.4333
GSE13507	Primary bladder cancer BT052	GSM340656				Male	77	71-80		T1N0M0	T1			High	High	superficial							no	no						FALSE		E	High	FALSE	FALSE	survival	FALSE	death	TRUE			3.16667
GSE13507	Primary bladder cancer BT053	GSM340657				Male	79	71-80		T1N0M0	T1			Low	Low	superficial							yes	no						TRUE		A	Low	FALSE	FALSE	survival	FALSE	survival	FALSE			83.6333
GSE13507	Primary bladder cancer BT054	GSM340658				Male	79	71-80		T1N0M0	T1			Low	Low	superficial							no	no						FALSE		A	Low	FALSE	FALSE	survival	FALSE	survival	FALSE			83.6333
GSE13507	Primary bladder cancer BT055	GSM340659				Male	63	61-70		T1N0M0	T1			Low	Low	superficial							yes	no						FALSE		C	High	FALSE	FALSE	survival	FALSE	death	TRUE			70.9333
GSE13507	Primary bladder cancer BT057	GSM340661				Male	67	61-70		T1N0M0	T1			Low	Low	superficial							no	no						TRUE		A	Low	FALSE	FALSE	survival	FALSE	survival	FALSE			80.2
GSE13507	Primary bladder cancer BT058	GSM340662				Male	73	71-80		T1N0M0	T1			High	High	superficial							no	no						TRUE		B	Low	TRUE	TRUE	survival	FALSE	survival	FALSE			78.8333
GSE13507	Primary bladder cancer BT059	GSM340663				Male	79	71-80		T1N0M0	T1			High	High	superficial							yes	no						FALSE		A	Low	FALSE	FALSE	survival	FALSE	survival	FALSE			78.7333
GSE13507	Primary bladder cancer BT060	GSM340664				Male	59	51-60		TaN0M0	Ta			Low	Low	superficial							yes	no						TRUE		C	High	TRUE	TRUE	survival	FALSE	death	TRUE			70.7333
GSE13507	Primary bladder cancer BT062	GSM340666				Male	59	51-60		T1N0M0	T1			Low	Low	superficial							yes	no						TRUE		B	Low	TRUE	TRUE	survival	FALSE	survival	FALSE			75.3333
GSE13507	Primary bladder cancer BT063	GSM340667				Female	38	31-50		T1N0M0	T1			Low	Low	superficial							yes	no						TRUE		A	Low	FALSE	FALSE	survival	FALSE	survival	FALSE			75.7
GSE13507	Primary bladder cancer BT064	GSM340668				Male	49	31-50		TaN0M0	Ta			Low	Low	superficial							no	no						FALSE		A	Low	FALSE	FALSE	survival	FALSE	survival	FALSE			75.1333
GSE13507	Primary bladder cancer BT065	GSM340669				Male	62	61-70		T1N0M0	T1			Low	Low	superficial							no	no						TRUE		A	Low	FALSE	FALSE	survival	FALSE	survival	FALSE			75.1333
GSE13507	Primary bladder cancer BT066	GSM340670				Male	61	61-70		TaN0M0	Ta			Low	Low	superficial							no	no						FALSE		A	Low	FALSE	FALSE	survival	FALSE	survival	FALSE			74.1667
GSE13507	Primary bladder cancer BT067	GSM340671				Male	74	71-80		T1N0M0	T1			High	High	superficial							yes	no						TRUE		E	High	FALSE	FALSE	survival	FALSE	death	TRUE			16.2333
GSE13507	Primary bladder cancer BT071	GSM340675				Male	82	>80		T1N0M0	T1			High	High	superficial							no	no						TRUE		E	High	FALSE	FALSE	survival	FALSE	death	TRUE			25.0333
GSE13507	Primary bladder cancer BT072	GSM340676				Male	67	61-70		TaN0M0	Ta			Low	Low	superficial							no	no						FALSE		A	Low	FALSE	FALSE	survival	FALSE	survival	FALSE			67.0667
GSE13507	Primary bladder cancer BT075	GSM340679				Male	67	61-70		T1N0M0	T1			Low	Low	superficial							yes	no						FALSE		A	Low	FALSE	FALSE	survival	FALSE	survival	FALSE			62
GSE13507	Primary bladder cancer BT076	GSM340680				Male	77	71-80		T1N0M0	T1			Low	Low	superficial							no	no						FALSE		A	Low	FALSE	FALSE	survival	FALSE	survival	FALSE			61.3333
GSE13507	Primary bladder cancer BT077	GSM340681				Male	66	61-70		T1N0M0	T1			High	High	superficial							no	no						FALSE		A	Low	FALSE	FALSE	survival	FALSE	survival	FALSE			60.9
GSE13507	Primary bladder cancer BT078	GSM340682				Male	79	71-80		T1N0M0	T1			Low	Low	superficial							yes	no						FALSE		A	Low	FALSE	FALSE	survival	FALSE	survival	FALSE			60.2
GSE13507	Primary bladder cancer BT079	GSM340683				Male	48	31-50		T1N0M0	T1			Low	Low	superficial							yes	no						FALSE		A	Low	FALSE	FALSE	survival	FALSE	survival	FALSE			59.6
GSE13507	Primary bladder cancer BT081	GSM340685				Male	66	61-70		T1N0M0	T1			Low	Low	superficial							no	no						FALSE		D	High	FALSE	FALSE	survival	FALSE	death	TRUE			59.8667
GSE13507	Primary bladder cancer BT082	GSM340686				Male	67	61-70		T1N0M0	T1			Low	Low	superficial							yes	no						TRUE		A	Low	FALSE	FALSE	survival	FALSE	survival	FALSE			59
GSE13507	Primary bladder cancer BT083	GSM340687				Female	68	61-70		T1N0M0	T1			Low	Low	superficial							yes	no						TRUE		A	Low	FALSE	FALSE	survival	FALSE	survival	FALSE			58.7333
GSE13507	Primary bladder cancer BT084	GSM340688				Male	67	61-70		T1N0M0	T1			Low	Low	superficial							yes	no						FALSE		D	High	FALSE	FALSE	survival	FALSE	death	TRUE			46.1667
GSE13507	Primary bladder cancer BT085	GSM340689				Female	80	71-80		T1N0M0	T1			Low	Low	superficial							yes	no						FALSE		A	Low	FALSE	FALSE	survival	FALSE	survival	FALSE			58.4333
GSE13507	Primary bladder cancer BT086	GSM340690				Male	68	61-70		T1N0M0	T1			Low	Low	superficial							no	no						FALSE		A	Low	FALSE	FALSE	survival	FALSE	survival	FALSE			58.0667
GSE13507	Primary bladder cancer BT087	GSM340691				Female	32	31-50		T1N0M0	T1			Low	Low	superficial							yes	no						TRUE		A	Low	FALSE	FALSE	survival	FALSE	survival	FALSE			57.6333
GSE13507	Primary bladder cancer BT088	GSM340692				Male	63	61-70		T1N0M0	T1			Low	Low	superficial							no	no						FALSE		D	High	FALSE	FALSE	survival	FALSE	death	TRUE			36.3
GSE13507	Primary bladder cancer BT091	GSM340695				Male	37	31-50		T1N0M0	T1			Low	Low	superficial							no	no						FALSE		A	Low	FALSE	FALSE	survival	FALSE	survival	FALSE			52.9667
GSE13507	Primary bladder cancer BT094	GSM340698				Male	74	71-80		T1N0M0	T1			High	High	superficial							yes	no						TRUE		E	High	TRUE	TRUE	survival	FALSE	death	TRUE			28.5333
GSE13507	Primary bladder cancer BT095	GSM340699				Male	80	71-80		T1N0M0	T1			Low	Low	superficial							no	no						TRUE		E	High	TRUE	TRUE	death	TRUE	death	TRUE			17.6333
GSE13507	Primary bladder cancer BT099	GSM340703				Male	57	51-60		TaN0M0	Ta			Low	Low	superficial							yes	no						TRUE		A	Low	FALSE	FALSE	survival	FALSE	survival	FALSE			47.5
GSE13507	Primary bladder cancer BT103	GSM340707				Male	64	61-70		TaN0M0	Ta			Low	Low	superficial							yes	no						TRUE		A	Low	FALSE	FALSE	survival	FALSE	survival	FALSE			43.5
GSE13507	Primary bladder cancer BT104	GSM340708				Male	68	61-70		T1N0M0	T1			High	High	superficial							yes	no						FALSE		A	Low	FALSE	FALSE	survival	FALSE	survival	FALSE			44.1
GSE13507	Primary bladder cancer BT106	GSM340710				Male	66	61-70		T1N0M0	T1			High	High	superficial							no	no						FALSE		E	High	FALSE	FALSE	survival	FALSE	death	TRUE			31.5333
GSE13507	Primary bladder cancer BT107	GSM340711				Female	63	61-70		T1N0M0	T1			Low	Low	superficial							yes	no						FALSE		A	Low	FALSE	FALSE	survival	FALSE	survival	FALSE			41.8
GSE13507	Primary bladder cancer BT109	GSM340713				Male	44	31-50		T1N0M0	T1			Low	Low	superficial							yes	no						TRUE		A	Low	FALSE	FALSE	survival	FALSE	survival	FALSE			41.0667
GSE13507	Primary bladder cancer BT113	GSM340716				Female	80	71-80		T1N0M0	T1			Low	Low	superficial							yes	no						FALSE		E	High	FALSE	FALSE	survival	FALSE	death	TRUE			31.9667
GSE13507	Primary bladder cancer BT114	GSM340717				Male	57	51-60		T1N0M0	T1			Low	Low	superficial							yes	no						FALSE		A	Low	FALSE	FALSE	survival	FALSE	survival	FALSE			37.3
GSE13507	Primary bladder cancer BT116	GSM340719				Male	52	51-60		T1N0M0	T1			Low	Low	superficial							yes	no						FALSE		A	Low	FALSE	FALSE	survival	FALSE	survival	FALSE			36.5667
GSE13507	Primary bladder cancer BT119	GSM340722				Female	71	71-80		T1N0M0	T1			Low	Low	superficial							yes	no						FALSE		E	High	FALSE	FALSE	survival	FALSE	death	TRUE			23.5333
GSE13507	Primary bladder cancer BT121	GSM340724				Male	43	31-50		TaN0M0	Ta			Low	Low	superficial							yes	no						FALSE		B	Low	FALSE	FALSE	survival	FALSE	survival	FALSE			34.8667
GSE13507	Primary bladder cancer BT123	GSM340726				Male	47	31-50		TaN0M0	Ta			Low	Low	superficial							no	no						FALSE		B	Low	FALSE	FALSE	survival	FALSE	survival	FALSE			33.7
GSE13507	Primary bladder cancer BT127	GSM340730				Male	67	61-70		TaN0M0	Ta			Low	Low	superficial							yes	no						FALSE		B	Low	FALSE	FALSE	survival	FALSE	survival	FALSE			32.8667
GSE13507	Primary bladder cancer BT131	GSM340734				Male	63	61-70		TaN0M0	Ta			Low	Low	superficial							no	no						FALSE		E	High	FALSE	FALSE	survival	FALSE	death	TRUE			23.5667
GSE13507	Primary bladder cancer BT132	GSM340735				Male	72	71-80		T1N0M0	T1			Low	Low	superficial							yes	no						TRUE		B	Low	FALSE	FALSE	survival	FALSE	survival	FALSE			30.7
GSE13507	Primary bladder cancer BT133	GSM340736				Male	68	61-70		T1N0M0	T1			High	High	superficial							yes	no						FALSE		B	Low	FALSE	FALSE	survival	FALSE	survival	FALSE			30.1
GSE13507	Primary bladder cancer BT134	GSM340737				Male	64	61-70		T1N0M0	T1			Low	Low	superficial							yes	no						TRUE		B	Low	FALSE	FALSE	survival	FALSE	survival	FALSE			29.7333
GSE13507	Primary bladder cancer BT135	GSM340738				Male	83	>80		T1N0M0	T1			Low	Low	superficial							no	no						FALSE		E	High	FALSE	FALSE	survival	FALSE	death	TRUE			15.4333
GSE13507	Primary bladder cancer BT136	GSM340739				Male	66	61-70		T1N0M0	T1			Low	Low	superficial							no	no						FALSE		B	Low	FALSE	FALSE	survival	FALSE	survival	FALSE			29.3667
GSE13507	Primary bladder cancer BT137	GSM340740				Male	68	61-70		T1N0M0	T1			Low	Low	superficial							yes	no						FALSE		E	High	FALSE	FALSE	survival	FALSE	death	TRUE			17.6667
GSE13507	Primary bladder cancer BT138	GSM340741				Male	63	61-70		T1N0M0	T1			Low	Low	superficial							yes	no						FALSE		B	Low	FALSE	FALSE	survival	FALSE	survival	FALSE			28.4667
GSE13507	Primary bladder cancer BT139	GSM340742				Female	45	31-50		T1N0M0	T1			Low	Low	superficial							yes	no						TRUE		B	Low	FALSE	FALSE	survival	FALSE	survival	FALSE			23.9
GSE13507	Primary bladder cancer BT140	GSM340743				Male	84	>80		T1N0M0	T1			Low	Low	superficial							yes	no						FALSE		B	Low	FALSE	FALSE	survival	FALSE	survival	FALSE			23.5667
GSE13507	Primary bladder cancer BT141	GSM340744				Male	72	71-80		T1N0M0	T1			High	High	superficial							yes	no						TRUE		E	High	FALSE	FALSE	survival	FALSE	death	TRUE			13.9333
GSE13507	Primary bladder cancer BT142	GSM340745				Female	72	71-80		TaN3M1	Ta			High	High	invasive								no								E	High	FALSE	FALSE	death	TRUE	death	TRUE			2.13333
GSE13507	Primary bladder cancer BT145	GSM340748				Male	63	61-70		T1N0M0	T1			Low	Low	superficial							no	no						TRUE		B	Low	FALSE	FALSE	survival	FALSE	survival	FALSE			20.8333
GSE13507	Primary bladder cancer BT146	GSM340749				Male	58	51-60		T1N0M0	T1			Low	Low	superficial							yes	no						FALSE		B	Low	FALSE	FALSE	survival	FALSE	survival	FALSE			21.6333
GSE13507	Primary bladder cancer BT147	GSM340750				Male	70	61-70		TaN0M0	Ta			Low	Low	superficial							no	no						FALSE		B	Low	FALSE	FALSE	survival	FALSE	survival	FALSE			21.4
GSE13507	Primary bladder cancer BT148	GSM340751				Male	40	31-50		T1N0M0	T1			Low	Low	superficial							yes	no						FALSE		A	Low	FALSE	FALSE	survival	FALSE	survival	FALSE			57.8667
GSE13507	Primary bladder cancer BT149	GSM340752				Female	80	71-80		T1N0M0	T1			High	High	superficial							no	no						FALSE		B	Low	FALSE	FALSE	survival	FALSE	survival	FALSE			21.2333
GSE13507	Primary bladder cancer BT150	GSM340753				Female	62	61-70		TaN0M0	Ta			Low	Low	superficial							no	no						FALSE		B	Low	FALSE	FALSE	survival	FALSE	survival	FALSE			21.2333
GSE13507	Primary bladder cancer BT151	GSM340754				Male	24	<=30		T1N0M0	T1			Low	Low	superficial							yes	no						FALSE		B	Low	FALSE	FALSE	survival	FALSE	survival	FALSE			20.4667
GSE13507	Primary bladder cancer BT152	GSM340755				Male	45	31-50		T1N0M0	T1			High	High	superficial							yes	no						FALSE		B	Low	FALSE	FALSE	survival	FALSE	survival	FALSE			20.4
GSE13507	Primary bladder cancer BT153	GSM340756				Female	67	61-70		TaN0M0	Ta			Low	Low	superficial							yes	no						FALSE		B	Low	FALSE	FALSE	survival	FALSE	survival	FALSE			19
GSE13507	Primary bladder cancer BT165	GSM340768				Male	54	51-60		T1N0M0	T1			Low	Low	superficial							no	no						FALSE		B	Low	FALSE	FALSE	survival	FALSE	survival	FALSE			6.73333
GSE13507	Recurrent bladder tumor BT034.1	GSM340770							recurrent NMIBC	Ta-1	Ta-1									recurrent NMIBC	Recurrent
GSE13507	Recurrent bladder tumor BT036.1	GSM340771							recurrent NMIBC	Ta-1	Ta-1									recurrent NMIBC	Recurrent
GSE13507	Recurrent bladder tumor BT036.2	GSM340772							recurrent NMIBC	Ta-1	Ta-1									recurrent NMIBC	Recurrent
GSE13507	Recurrent bladder tumor BT041.1	GSM340773							recurrent NMIBC	Ta-1	Ta-1									recurrent NMIBC	Recurrent
GSE13507	Recurrent bladder tumor BT042.1	GSM340774							recurrent NMIBC	Ta-1	Ta-1									recurrent NMIBC	Recurrent
GSE13507	Recurrent bladder tumor BT047.1	GSM340775							recurrent NMIBC	Ta-1	Ta-1									recurrent NMIBC	Recurrent
GSE13507	Recurrent bladder tumor BT047.2	GSM340776							recurrent NMIBC	Ta-1	Ta-1									recurrent NMIBC	Recurrent
GSE13507	Recurrent bladder tumor BT047.3	GSM340777							recurrent NMIBC	Ta-1	Ta-1									recurrent NMIBC	Recurrent
GSE13507	Recurrent bladder tumor BT047.4	GSM340778							recurrent NMIBC	Ta-1	Ta-1									recurrent NMIBC	Recurrent
GSE13507	Recurrent bladder tumor BT053.1	GSM340779							recurrent NMIBC	Ta-1	Ta-1									recurrent NMIBC	Recurrent
GSE13507	Recurrent bladder tumor BT057.2	GSM340780							recurrent NMIBC	Ta-1	Ta-1									recurrent NMIBC	Recurrent
GSE13507	Recurrent bladder tumor BT060.1	GSM340781							recurrent NMIBC	Ta-1	Ta-1									recurrent NMIBC	Recurrent
GSE13507	Recurrent bladder tumor BT060.2	GSM340782							recurrent NMIBC	Ta-1	Ta-1									recurrent NMIBC	Recurrent
GSE13507	Recurrent bladder tumor BT062.1	GSM340783							recurrent NMIBC	Ta-1	Ta-1									recurrent NMIBC	Recurrent
GSE13507	Recurrent bladder tumor BT062.2	GSM340784							recurrent NMIBC	Ta-1	Ta-1									recurrent NMIBC	Recurrent
GSE13507	Recurrent bladder tumor BT063.1	GSM340785							recurrent NMIBC	Ta-1	Ta-1									recurrent NMIBC	Recurrent
GSE13507	Recurrent bladder tumor BT067.1	GSM340786							recurrent NMIBC	Ta-1	Ta-1									recurrent NMIBC	Recurrent
GSE13507	Recurrent bladder tumor BT067.2	GSM340787							recurrent NMIBC	Ta-1	Ta-1									recurrent NMIBC	Recurrent
GSE13507	Recurrent bladder tumor BT067.3	GSM340788							recurrent NMIBC	Ta-1	Ta-1									recurrent NMIBC	Recurrent
GSE13507	Recurrent bladder tumor BT069.1	GSM340789							recurrent NMIBC	Ta-1	Ta-1									recurrent NMIBC	Recurrent
GSE13507	Recurrent bladder tumor BT071.1	GSM340790							recurrent NMIBC	Ta-1	Ta-1									recurrent NMIBC	Recurrent
GSE13507	Recurrent bladder tumor BT083.1	GSM340791							recurrent NMIBC	Ta-1	Ta-1									recurrent NMIBC	Recurrent
GSE13507	Recurrent bladder tumor BT095.1	GSM340792							recurrent NMIBC	Ta-1	Ta-1									recurrent NMIBC	Recurrent
GSE13507	Control C010	GSM340537							benign	T0	T0																					ref	ref
GSE13507	Control C017	GSM340538							benign	T0	T0																					ref	ref
GSE13507	Control C029	GSM340539							benign	T0	T0																					ref	ref
GSE13507	Control C030	GSM340540							benign	T0	T0																					ref	ref
GSE13507	Control C040	GSM340541							benign	T0	T0																					ref	ref
GSE13507	Control C044	GSM340543							benign	T0	T0																					ref	ref
GSE13507	Control C045	GSM340544							benign	T0	T0																					ref	ref
GSE13507	Control C051	GSM340545							benign	T0	T0																					ref	ref
GSE13507	Control C072	GSM340546							benign	T0	T0																					ref	ref
GSE13507	Surrounding BS017	GSM340547							adjacant	T0	T0																					ref	ref
GSE13507	Surrounding BS038	GSM340548							adjacant	T0	T0																					ref	ref
GSE13507	Surrounding BS039	GSM340549							adjacant	T0	T0																					ref	ref
GSE13507	Surrounding BS040	GSM340550							adjacant	T0	T0																					ref	ref
GSE13507	Surrounding BS041	GSM340551							adjacant	T0	T0																					ref	ref
GSE13507	Surrounding BS044	GSM340552							adjacant	T0	T0																					ref	ref
GSE13507	Surrounding BS045	GSM340553							adjacant	T0	T0																					ref	ref
GSE13507	Surrounding BS047	GSM340554							adjacant	T0	T0																					ref	ref
GSE13507	Surrounding BS048	GSM340555							adjacant	T0	T0																					ref	ref
GSE13507	Surrounding BS051	GSM340556							adjacant	T0	T0																					ref	ref
GSE13507	Surrounding BS052	GSM340557							adjacant	T0	T0																					ref	ref
GSE13507	Surrounding BS054	GSM340558							adjacant	T0	T0																					ref	ref
GSE13507	Surrounding BS059	GSM340559							adjacant	T0	T0																					ref	ref
GSE13507	Surrounding BS063	GSM340560							adjacant	T0	T0																					ref	ref
GSE13507	Surrounding BS065	GSM340561							adjacant	T0	T0																					ref	ref
GSE13507	Surrounding BS068	GSM340562							adjacant	T0	T0																					ref	ref
GSE13507	Surrounding BS073	GSM340563							adjacant	T0	T0																					ref	ref
GSE13507	Surrounding BS075	GSM340564							adjacant	T0	T0																					ref	ref
GSE13507	Surrounding BS080	GSM340565							adjacant	T0	T0																					ref	ref
GSE13507	Surrounding BS081	GSM340566							adjacant	T0	T0																					ref	ref
GSE13507	Surrounding BS083	GSM340567							adjacant	T0	T0																					ref	ref
GSE13507	Surrounding BS084	GSM340568							adjacant	T0	T0																					ref	ref
GSE13507	Surrounding BS085	GSM340569							adjacant	T0	T0																					ref	ref
GSE13507	Surrounding BS086	GSM340570							adjacant	T0	T0																					ref	ref
GSE13507	Surrounding BS087	GSM340571							adjacant	T0	T0																					ref	ref
GSE13507	Surrounding BS089	GSM340572							adjacant	T0	T0																					ref	ref
GSE13507	Surrounding BS091	GSM340573							adjacant	T0	T0																					ref	ref
GSE13507	Surrounding BS093	GSM340574							adjacant	T0	T0																					ref	ref
GSE13507	Surrounding BS095	GSM340575							adjacant	T0	T0																					ref	ref
GSE13507	Surrounding BS097	GSM340576							adjacant	T0	T0																					ref	ref
GSE13507	Surrounding BS100	GSM340577							adjacant	T0	T0																					ref	ref
GSE13507	Surrounding BS101	GSM340578							adjacant	T0	T0																					ref	ref
GSE13507	Surrounding BS104	GSM340579							adjacant	T0	T0																					ref	ref
GSE13507	Surrounding BS106	GSM340580							adjacant	T0	T0																					ref	ref
GSE13507	Surrounding BS107	GSM340581							adjacant	T0	T0																					ref	ref
GSE13507	Surrounding BS108	GSM340582							adjacant	T0	T0																					ref	ref
GSE13507	Surrounding BS109	GSM340583							adjacant	T0	T0																					ref	ref
GSE13507	Surrounding BS111	GSM340584							adjacant	T0	T0																					ref	ref
GSE13507	Surrounding BS113	GSM340585							adjacant	T0	T0																					ref	ref
GSE13507	Surrounding BS115	GSM340586							adjacant	T0	T0																					ref	ref
GSE13507	Surrounding BS117	GSM340587							adjacant	T0	T0																					ref	ref
GSE13507	Surrounding BS119	GSM340588							adjacant	T0	T0																					ref	ref
GSE13507	Surrounding BS123	GSM340589							adjacant	T0	T0																					ref	ref
GSE13507	Surrounding BS125	GSM340590							adjacant	T0	T0																					ref	ref
GSE13507	Surrounding BS126	GSM340591							adjacant	T0	T0																					ref	ref
GSE13507	Surrounding BS129	GSM340592							adjacant	T0	T0																					ref	ref
GSE13507	Surrounding BS130	GSM340593							adjacant	T0	T0																					ref	ref
GSE13507	Surrounding BS131	GSM340594							adjacant	T0	T0																					ref	ref
GSE13507	Surrounding BS134	GSM340595							adjacant	T0	T0																					ref	ref
GSE13507	Surrounding BS135	GSM340596							adjacant	T0	T0																					ref	ref
GSE13507	Surrounding BS142	GSM340597							adjacant	T0	T0																					ref	ref
GSE13507	Surrounding BS150	GSM340598							adjacant	T0	T0																					ref	ref
GSE13507	Surrounding BS168	GSM340599							adjacant	T0	T0																					ref	ref
GSE13507	Surrounding BS169	GSM340600							adjacant	T0	T0																					ref	ref
GSE13507	Surrounding BS170	GSM340601							adjacant	T0	T0																					ref	ref
GSE13507	Surrounding BS301	GSM340602							adjacant	T0	T0																					ref	ref
GSE13507	Surrounding BS302	GSM340603							adjacant	T0	T0																					ref	ref
GSE13507	Surrounding BS303	GSM340604							adjacant	T0	T0																					ref	ref
GSE48075	GSM1167333	MDA1	GSM1167333			Male				cT1	T1
GSE48075	GSM1167337	MDA6	GSM1167337			Female				cTa	Ta
GSE48075	GSM1167338	MDA7	GSM1167338			Male				cT1N0M0	T1
GSE48075	GSM1167340	MDA9	GSM1167340			Male				cT1	T1
GSE48075	GSM1167341	MDA10	GSM1167341			Male				cT1N0M0	T1
GSE48075	GSM1167343	MDA12	GSM1167343			Male				cT1N0M0	T1
GSE48075	GSM1167345	MDA15	GSM1167345			Male				cT1N0M0	T1
GSE48075	GSM1167348	MDA18	GSM1167348			Male				cT1	T1
GSE48075	GSM1167349	MDA19	GSM1167349			Male				cT1	T1
GSE48075	GSM1167351	MDA21	GSM1167351			Male				cTa	Ta
GSE48075	GSM1167352	MDA22	GSM1167352			Male				cTaN0M0	Ta
GSE48075	GSM1167353	MDA23	GSM1167353			Female				cTaN0M0	Ta
GSE48075	GSM1167355	MDA25	GSM1167355			Male				cTaN0M0	Ta
GSE48075	GSM1167356	MDA26	GSM1167356			Male				cTaN0M0	Ta
GSE48075	GSM1167357	MDA27	GSM1167357			Female				cTa/isN0M0	Ta
GSE48075	GSM1167358	MDA28	GSM1167358			Male				cTaN0M0	Ta
GSE48075	GSM1167359	MDA29	GSM1167359			Male				cTaN0M0	Ta
GSE48075	GSM1167362	MDA32	GSM1167362			Male				cTaN0M0	Ta
GSE48075	GSM1167364	MDA34	GSM1167364			Male				cTaN0M0	Ta
GSE48075	GSM1167365	MDA35	GSM1167365			Male				cTaN0M0	Ta
GSE48075	GSM1167366	MDA36	GSM1167366			Male				cT1N0M0	T1
GSE48075	GSM1167367	MDA37	GSM1167367			Female				cTaN0M0	Ta
GSE48075	GSM1167368	MDA38	GSM1167368			Male				cTa/isN0M0	Ta
GSE48075	GSM1167369	MDA39	GSM1167369			Female				cTaN0M0	Ta
GSE48075	GSM1167370	MDA40	GSM1167370			Female				cTaN0M0	Ta
GSE48075	GSM1167371	MDA41	GSM1167371			Female				cTa	Ta
GSE48075	GSM1167374	MDA44	GSM1167374			Male				cT1N0M0	T1
GSE48075	GSM1167382	MDA52	GSM1167382			Male				cT1N0	T1
GSE48075	GSM1167386	MDA56	GSM1167386			Female				cT1N0	T1
GSE48075	GSM1167392	MDA62	GSM1167392			Male				cT1N0M0	T1
GSE48075	GSM1167394	MDA64	GSM1167394			Female				cT1N0M0	T1
GSE48075	GSM1167395	MDA65	GSM1167395			Male				cT1N0M0	T1
GSE48075	GSM1167397	MDA67	GSM1167397			Female				cT1N0	T1
GSE48075	GSM1167405	MDA75	GSM1167405			Female				cTaN0	Ta
GSE48075	GSM1167407	MDA78	GSM1167407			Male				cT1N0M0	T1
GSE48075	GSM1167408	MDA79	GSM1167408			Male				cTa-T1N0	Ta-1
GSE48075	GSM1167409	MDA82	GSM1167409			Female				cTaN0	Ta
GSE48075	GSM1167411	MDA86	GSM1167411			Male				cTaN0	Ta
GSE48075	GSM1167412	MDA87	GSM1167412			Male				cTaN0	Ta
GSE48075	GSM1167413	MDA88	GSM1167413			Male				cTaN0M0	Ta
GSE48075	GSM1167415	MDA90	GSM1167415			Male				cT1N0M0	T1
GSE48075	GSM1167417	MDA92	GSM1167417			Male				cT1N0M0	T1
GSE48075	GSM1167418	MDA93	GSM1167418			Male				cT1N0M0	T1
GSE48075	GSM1167421	MDA96	GSM1167421			Male				cT1N0M0	T1
GSE48075	GSM1167423	MDA98	GSM1167423			Male				cTisN0M0	Tis
GSE48075	GSM1167425	MDA100	GSM1167425			Female				cT1N0M0	T1
GSE48075	GSM1167426	MDA101	GSM1167426			Male				cT1N0M0	T1
GSE48075	GSM1167427	MDA102	GSM1167427			Male				cT1N0M0	T1
GSE48075	GSM1167430	MDA105	GSM1167430			Male				cTaN0M0	Ta
GSE48075	GSM1167431	MDA106	GSM1167431			Female				cT1N0M0	T1
GSE48075	GSM1167432	MDA107	GSM1167432			Male				cTaN0M0	Ta
GSE48075	GSM1167438	MDA113	GSM1167438			Male				cT1N0M0	T1
GSE48075	GSM1167440	MDA115	GSM1167440			Male				cT1N0M0	T1
GSE48075	GSM1167442	MDA117	GSM1167442			Male				cTaN0M0	Ta
GSE48075	GSM1167446	MDA121	GSM1167446			Male				cTaN0M0	Ta
GSE48075	GSM1167447	MDA122	GSM1167447			Male				cTaN0M0	Ta
GSE48075	GSM1167448	MDA123	GSM1167448			Female				cTaN0M0	Ta
GSE48075	GSM1167450	MDA125	GSM1167450			Male				cTaN0M0	Ta
GSE48075	GSM1167452	MDA127	GSM1167452			Male				cTaN0M0	Ta
GSE48075	GSM1167456	MDA131	GSM1167456			Male				cTaN0M0	Ta
GSE48075	GSM1167459	MDA134	GSM1167459			Male				CT1N+M+	T1
GSE48075	GSM1167460	MDA135	GSM1167460			Male				cT1N0M0	T1
GSE48075	GSM1167463	MDA138	GSM1167463			Male				cTaN0M0	Ta
GSE48075	GSM1167464	MDA139	GSM1167464			Male				cT1N0M0	T1
GSE48075	GSM1167467	MDA142	GSM1167467			Male				cT1N0M0	T1
GSE48075	GSM1167470	MDA146	GSM1167470			Female				cT1N0M0	T1
GSE48075	GSM1167471	MDA147	GSM1167471			Male				cTisN0M0	Tis
GSE48075	GSM1167472	MDA148	GSM1167472			Male				cTaN0M0	Ta
GSE48075	GSM1167474	MDA150	GSM1167474			Female				cT1N0M0	T1
GSE83586	GSM2212908	BLCA_Cx_8	GSM2212908						bladder cancer	pT1	T1		Gx
GSE83586	GSM2212913	BLCA_Cx_13	GSM2212913						bladder cancer	pT1	T1		G2
GSE83586	GSM2212914	BLCA_Cx_14	GSM2212914						bladder cancer	pT1	T1		G3
GSE83586	GSM2212916	BLCA_Cx_16	GSM2212916						bladder cancer	pT1	T1		G3
GSE83586	GSM2212928	BLCA_Cx_28	GSM2212928						bladder cancer	pT1	T1		G3
GSE83586	GSM2212930	BLCA_Cx_30	GSM2212930						bladder cancer	pT1	T1		G3
GSE83586	GSM2212938	BLCA_Cx_38	GSM2212938						bladder cancer	pTa	Ta		G3
GSE83586	GSM2212940	BLCA_Cx_40	GSM2212940						bladder cancer	pT1	T1		G3
GSE83586	GSM2212945	BLCA_Cx_45	GSM2212945						bladder cancer	pTa	Ta		G2
GSE83586	GSM2212946	BLCA_Cx_46	GSM2212946						bladder cancer	pTa	Ta		G2
GSE83586	GSM2212958	BLCA_Cx_58	GSM2212958						bladder cancer	pT1	T1		G3
GSE83586	GSM2212968	BLCA_Cx_68	GSM2212968						bladder cancer	pT1	T1		G2
GSE83586	GSM2212969	BLCA_Cx_69	GSM2212969						bladder cancer	pT1	T1		G3
GSE83586	GSM2212971	BLCA_Cx_71	GSM2212971						bladder cancer	pT1	T1		G2
GSE83586	GSM2212978	BLCA_Cx_78	GSM2212978						bladder cancer	pT1	T1		G3
GSE83586	GSM2212979	BLCA_Cx_79	GSM2212979						bladder cancer	pT1	T1		G2
GSE83586	GSM2212982	BLCA_Cx_82	GSM2212982						bladder cancer	pT1	T1		G3
GSE83586	GSM2212987	BLCA_Cx_87	GSM2212987						bladder cancer	pTa	Ta		G2
GSE83586	GSM2212989	BLCA_Cx_89	GSM2212989						bladder cancer	pT1	T1		G3
GSE83586	GSM2212995	BLCA_Cx_95	GSM2212995						bladder cancer	pTis	Tis		G3
GSE83586	GSM2212998	BLCA_Cx_98	GSM2212998						bladder cancer	pT1	T1		G3
GSE83586	GSM2213002	BLCA_Cx_102	GSM2213002						bladder cancer	pT1	T1		G3
GSE83586	GSM2213007	BLCA_Cx_107	GSM2213007						bladder cancer	pT1	T1		G2
GSE83586	GSM2213021	BLCA_Cx_121	GSM2213021						bladder cancer	pT1	T1		G2
GSE83586	GSM2213022	BLCA_Cx_122	GSM2213022						bladder cancer	pTa	Ta		G3
GSE83586	GSM2213025	BLCA_Cx_125	GSM2213025						bladder cancer	pT1	T1		G3
GSE83586	GSM2213044	BLCA_Cx_144	GSM2213044						bladder cancer	pT1	T1		G2
GSE83586	GSM2213046	BLCA_Cx_146	GSM2213046						bladder cancer	pT1	T1		G3
GSE83586	GSM2213050	BLCA_Cx_150	GSM2213050						bladder cancer	pT1	T1		G2
GSE83586	GSM2213058	BLCA_Cx_158	GSM2213058						bladder cancer	pT1	T1		G3
GSE83586	GSM2213064	BLCA_Cx_164	GSM2213064						bladder cancer	pT1	T1		G3
GSE83586	GSM2213067	BLCA_Cx_167	GSM2213067						bladder cancer	pTa	Ta		G2
GSE83586	GSM2213069	BLCA_Cx_169	GSM2213069						bladder cancer	pT1	T1		G2
GSE83586	GSM2213071	BLCA_Cx_171	GSM2213071						bladder cancer	pT1	T1		G3
GSE83586	GSM2213073	BLCA_Cx_173	GSM2213073						bladder cancer	pT1	T1		G3
GSE83586	GSM2213081	BLCA_Cx_180	GSM2213081						bladder cancer	pT1	T1		G3
GSE83586	GSM2213086	BLCA_Cx_183	GSM2213086						bladder cancer	pT1	T1		G3
GSE83586	GSM2213105	BLCA_Cx_199	GSM2213105						bladder cancer	pT1	T1		G3
GSE83586	GSM2213108	BLCA_Cx_202	GSM2213108						bladder cancer	pTa	Ta		G2
GSE83586	GSM2213111	BLCA_Cx_205	GSM2213111						bladder cancer	pT1	T1		G3
GSE83586	GSM2213112	BLCA_Cx_206	GSM2213112						bladder cancer	pT1	T1		G3
GSE83586	GSM2213113	BLCA_Cx_207	GSM2213113						bladder cancer	pTa	Ta		G2
GSE83586	GSM2213120	BLCA_Cx_214	GSM2213120						bladder cancer	pT1	T1		G3
GSE83586	GSM2213126	BLCA_Cx_220	GSM2213126						bladder cancer	pT1	T1		G3
GSE83586	GSM2213133	BLCA_Cx_227	GSM2213133						bladder cancer	pT1	T1		G3
GSE83586	GSM2213137	BLCA_Cx_231	GSM2213137						bladder cancer	pT1	T1		G3
GSE83586	GSM2213138	BLCA_Cx_232	GSM2213138						bladder cancer	pTa	Ta		G2
GSE83586	GSM2213143	BLCA_Cx_237	GSM2213143						bladder cancer	pT1	T1		G3
GSE83586	GSM2213155	BLCA_Cx_249	GSM2213155						bladder cancer	pTa	Ta		G3
GSE83586	GSM2213156	BLCA_Cx_250	GSM2213156						bladder cancer	pTa	Ta		G2
GSE83586	GSM2213158	BLCA_Cx_252	GSM2213158						bladder cancer	pT1	T1		G3
GSE83586	GSM2213159	BLCA_Cx_253	GSM2213159						bladder cancer	pT1	T1		G3
GSE83586	GSM2213160	BLCA_Cx_254	GSM2213160						bladder cancer	pTa	Ta		G2
GSE83586	GSM2213165	BLCA_Cx_259	GSM2213165						bladder cancer	pTa	Ta		G2
GSE83586	GSM2213169	BLCA_Cx_263	GSM2213169						bladder cancer	pT1	T1		G3
GSE83586	GSM2213179	BLCA_Cx_273	GSM2213179						bladder cancer	pT1	T1		G2
GSE83586	GSM2213186	BLCA_Cx_280	GSM2213186						bladder cancer	pT1	T1		G3
GSE83586	GSM2213194	BLCA_Cx_288	GSM2213194						bladder cancer	pT1	T1		G3
GSE128959	GSM3688992	PROG_001	GSM3688992	P_1	T_1					T1	T1		G3							primary	Primary	UroC
GSE128959	GSM3688993	PROG_002	GSM3688993	P_1	T_2					T1	T1		G3							rec	Recurrent	ScNE
GSE128959	GSM3688994	PROG_003	GSM3688994	P_1	T_3					T1	T1		G3							rec	Recurrent	UroA-Prog
GSE128959	GSM3688995	PROG_004	GSM3688995	P_1	T_4					T1	T1		G3							rec	Recurrent	UroC
GSE128959	GSM3688997	PROG_006	GSM3688997	P_2	T_1					T1	T1		G3							primary	Primary	GU
GSE128959	GSM3688998	PROG_007	GSM3688998	P_2	T_3					T1	T1		G3							rec	Recurrent	GU
GSE128959	GSM3688999	PROG_008	GSM3688999	P_2	T_4					T1	T1		G3							rec	Recurrent	UroC
GSE128959	GSM3689001	PROG_010	GSM3689001	P_3	T_1					T1	T1		G3							primary	Primary	UroC
GSE128959	GSM3689003	PROG_012	GSM3689003	P_4	T_1					T1	T1		G3							primary	Primary	GU
GSE128959	GSM3689004	PROG_013	GSM3689004	P_4	T_3					T1	T1		G3							prog	Progress	ScNE
GSE128959	GSM3689006	PROG_015	GSM3689006	P_6	T_1					T1	T1		G3							primary	Primary	UroA-Prog
GSE128959	GSM3689007	PROG_016	GSM3689007	P_6	T_2					T1	T1		G3							rec	Recurrent	UroA-Prog
GSE128959	GSM3689008	PROG_017	GSM3689008	P_6	T_3					T1	T1		G3							rec	Recurrent	UroA-Prog
GSE128959	GSM3689010	PROG_019	GSM3689010	P_7	T_1					T1	T1		G3							primary	Primary	UroA-Prog
GSE128959	GSM3689012	PROG_021	GSM3689012	P_8	T_2					T1	T1		G3							rec	Recurrent	UroA-Prog
GSE128959	GSM3689014	PROG_023	GSM3689014	P_9	T_1					T1	T1		G3							primary	Primary	UroA-Prog
GSE128959	GSM3689015	PROG_024	GSM3689015	P_9	T_2					T1	T1		G3							rec	Recurrent	UroB
GSE128959	GSM3689018	PROG_027	GSM3689018	P_10	T_3					T1	T1		G2							rec	Recurrent	UroB
GSE128959	GSM3689019	PROG_028	GSM3689019	P_10	T_4					Ta	Ta		G2							rec	Recurrent	UroA-Prog
GSE128959	GSM3689020	PROG_029	GSM3689020	P_10	T_5					Ta	Ta		G3							rec	Recurrent	UroA-Prog
GSE128959	GSM3689021	PROG_030	GSM3689021	P_10	T_6					Ta	Ta		G2							rec	Recurrent	UroB
GSE128959	GSM3689022	PROG_031	GSM3689022	P_10	T_7					Ta	Ta		G2							rec	Recurrent	UroA-Prog
GSE128959	GSM3689023	PROG_032	GSM3689023	P_11	T_1					T1	T1		G3							primary	Primary	GU
GSE128959	GSM3689024	PROG_033	GSM3689024	P_11	T_2					T1	T1		G3							rec	Recurrent	GU
GSE128959	GSM3689025	PROG_034	GSM3689025	P_11	T_3					Ta	Ta		G2							rec	Recurrent	GU
GSE128959	GSM3689026	PROG_035	GSM3689026	P_12	T_1					Ta	Ta		G3							primary	Primary	UroA-Prog
GSE128959	GSM3689027	PROG_036	GSM3689027	P_12	T_4					T1	T1		G3							rec	Recurrent	UroC
GSE128959	GSM3689028	PROG_037	GSM3689028	P_13	T_1					T1	T1		G3							primary	Primary	UroC
GSE128959	GSM3689029	PROG_038	GSM3689029	P_13	T_2					T1	T1		G3							rec	Recurrent	UroC
GSE128959	GSM3689031	PROG_040	GSM3689031	P_14	T_1					T1	T1		G3							primary	Primary	UroA-Prog
GSE128959	GSM3689033	PROG_042	GSM3689033	P_15	T_1					T1	T1		G3							primary	Primary	UroB
GSE128959	GSM3689034	PROG_043	GSM3689034	P_16	T_1					Ta	Ta		G3							primary	Primary	UroA-Prog
GSE128959	GSM3689036	PROG_045	GSM3689036	P_17	T_1					T1	T1		G3							primary	Primary	UroA-Prog
GSE128959	GSM3689038	PROG_047	GSM3689038	P_18	T_1					T1	T1		G3							primary	Primary	UroC
GSE128959	GSM3689039	PROG_048	GSM3689039	P_18	T_2					Ta	Ta		G2							rec	Recurrent	UroC
GSE128959	GSM3689041	PROG_050	GSM3689041	P_20	T_1					Ta	Ta		G2							primary	Primary	UroA-Prog
GSE128959	GSM3689042	PROG_051	GSM3689042	P_20	T_2					Ta	Ta		G2							rec	Recurrent	UroA-Prog
GSE128959	GSM3689043	PROG_052	GSM3689043	P_20	T_3					Ta	Ta		G2							rec	Recurrent	UroA-Prog
GSE128959	GSM3689044	PROG_053	GSM3689044	P_20	T_4					Ta	Ta		G2							rec	Recurrent	UroA-Prog
GSE128959	GSM3689045	PROG_054	GSM3689045	P_20	T_5					Ta	Ta		G2							rec	Recurrent	UroA-Prog
GSE128959	GSM3689047	PROG_056	GSM3689047	P_21	T_1					T1	T1		G3							primary	Primary	GU
GSE128959	GSM3689049	PROG_058	GSM3689049	P_22	T_2					Ta	Ta		G2							rec	Recurrent	UroA-Prog
GSE128959	GSM3689051	PROG_060	GSM3689051	P_23	T_3					T1	T1		G3							rec	Recurrent	GU
GSE128959	GSM3689054	PROG_063	GSM3689054	P_24	T_1					T1	T1		G3							primary	Primary	Ba/Sq
GSE128959	GSM3689056	PROG_065	GSM3689056	P_25	T_1					T1	T1		G3							primary	Primary	GU
GSE128959	GSM3689057	PROG_066	GSM3689057	P_25	T_3					Ta	Ta		G2							rec	Recurrent	UroB
GSE128959	GSM3689059	PROG_068	GSM3689059	P_26	T_1					T1	T1		G3							primary	Primary	UroA-Prog
GSE128959	GSM3689060	PROG_069	GSM3689060	P_26	T_3					T1	T1		G3							rec	Recurrent	UroA-Prog
GSE128959	GSM3689061	PROG_070	GSM3689061	P_26	T_4					T1	T1		G2							rec	Recurrent	UroA-Prog
GSE128959	GSM3689063	PROG_072	GSM3689063	P_27	T_1					T1	T1		G3							primary	Primary	UroC
GSE128959	GSM3689064	PROG_073	GSM3689064	P_28	T_1					T1	T1		G3							primary	Primary	UroC
GSE128959	GSM3689065	PROG_074	GSM3689065	P_28	T_2					T1	T1		G2							rec	Recurrent	UroA-Prog
GSE128959	GSM3689066	PROG_075	GSM3689066	P_29	T_12					T1	T1		G3							rec	Recurrent	UroA-Prog
GSE128959	GSM3689067	PROG_076	GSM3689067	P_29	T_13					Ta	Ta		G2							rec	Recurrent	UroA-Prog
GSE128959	GSM3689068	PROG_077	GSM3689068	P_29	T_17					Ta	Ta		G2							prog	Progress	UroA-Prog
GSE128959	GSM3689069	PROG_078	GSM3689069	P_30	T_1					Ta	Ta		G2							primary	Primary	UroA-Prog
GSE128959	GSM3689070	PROG_079	GSM3689070	P_30	T_3					Ta	Ta		G3							rec	Recurrent	UroB
GSE128959	GSM3689071	PROG_080	GSM3689071	P_30	T_4					Ta	Ta		G2							rec	Recurrent	UroB
GSE128959	GSM3689072	PROG_081	GSM3689072	P_30	T_5					Ta	Ta		G2							rec	Recurrent	UroB
GSE128959	GSM3689073	PROG_082	GSM3689073	P_30	T_6					T1	T1		G3							prog	Progress	UroB
GSE128959	GSM3689074	PROG_083	GSM3689074	P_31	T_1					T1	T1		G3							primary	Primary	UroA-Prog
GSE128959	GSM3689075	PROG_084	GSM3689075	P_31	T_3					T1	T1		G3							rec	Recurrent	UroC
GSE128959	GSM3689076	PROG_085	GSM3689076	P_31	T_4					T1	T1		G3							rec	Recurrent	UroC
GSE128959	GSM3689077	PROG_086	GSM3689077	P_32	T_1					T1	T1		G3							primary	Primary	GU
GSE128959	GSM3689078	PROG_087	GSM3689078	P_32	T_2					T1	T1		G3							rec	Recurrent	Mes
GSE128959	GSM3689079	PROG_088	GSM3689079	P_33	T_1					Ta	Ta		G3							primary	Primary	UroA-Prog
GSE128959	GSM3689080	PROG_089	GSM3689080	P_33	T_2					Ta	Ta		G3							rec	Recurrent	UroA-Prog
GSE128959	GSM3689081	PROG_090	GSM3689081	P_33	T_4					Ta	Ta		G3							rec	Recurrent	UroA-Prog
GSE128959	GSM3689082	PROG_091	GSM3689082	P_33	T_5					Ta	Ta		G3							rec	Recurrent	UroA-Prog
GSE128959	GSM3689083	PROG_092	GSM3689083	P_34	T_1					T1	T1		G3							primary	Primary	UroA-Prog
GSE128959	GSM3689084	PROG_093	GSM3689084	P_34	T_4					T1	T1		G3							rec	Recurrent	UroC
GSE128959	GSM3689085	PROG_094	GSM3689085	P_35	T_2					Ta	Ta		G2							rec	Recurrent	UroA-Prog
GSE128959	GSM3689087	PROG_096	GSM3689087	P_36	T_1					Ta	Ta		G3							primary	Primary	UroA-Prog
GSE128959	GSM3689088	PROG_097	GSM3689088	P_36	T_2					Ta	Ta		G2							rec	Recurrent	UroA-Prog
GSE128959	GSM3689089	PROG_098	GSM3689089	P_36	T_3					T1	T1		G2							prog	Progress	UroA-Prog
GSE128959	GSM3689090	PROG_099	GSM3689090	P_38	T_1					T1	T1		G3							primary	Primary	UroA-Prog
GSE128959	GSM3689091	PROG_100	GSM3689091	P_38	T_3					Ta	Ta		G2							rec	Recurrent	UroA-Prog
GSE128959	GSM3689092	PROG_101	GSM3689092	P_38	T_5					Ta	Ta		G2							rec	Recurrent	UroC
GSE128959	GSM3689093	PROG_102	GSM3689093	P_38	T_6					T1	T1		G3							rec	Recurrent	UroA-Prog
GSE128959	GSM3689095	PROG_104	GSM3689095	P_39	T_1					T1	T1		G2							primary	Primary	UroC
GSE128959	GSM3689096	PROG_105	GSM3689096	P_39	T_2					T1	T1		G3							rec	Recurrent	GU
GSE128959	GSM3689098	PROG_107	GSM3689098	P_40	T_1					Ta	Ta		G2							primary	Primary	UroA-Prog
GSE128959	GSM3689099	PROG_108	GSM3689099	P_40	T_2					Ta	Ta		G2							rec	Recurrent	UroA-Prog
GSE128959	GSM3689100	PROG_109	GSM3689100	P_40	T_3					T1	T1		G3							rec	Recurrent	UroA-Prog
GSE128959	GSM3689103	PROG_112	GSM3689103	P_41	T_2					T1	T1		G3							rec	Recurrent	Ba/Sq
GSE128959	GSM3689105	PROG_114	GSM3689105	P_42	T_8					Ta	Ta		G2							rec	Recurrent	UroA-Prog
GSE128959	GSM3689106	PROG_115	GSM3689106	P_42	T_10					Ta	Ta		G3							rec	Recurrent	UroA-Prog
GSE128959	GSM3689107	PROG_116	GSM3689107	P_43	T_1					Ta	Ta		G3							primary	Primary	UroB
GSE128959	GSM3689108	PROG_117	GSM3689108	P_43	T_2					T1	T1		G3							rec	Recurrent	UroB
GSE128959	GSM3689109	PROG_118	GSM3689109	P_44	T_1					T1	T1		G3							primary	Primary	UroB
GSE128959	GSM3689110	PROG_119	GSM3689110	P_44	T_2					Ta	Ta		G3							rec	Recurrent	UroA-Prog
GSE128959	GSM3689111	PROG_120	GSM3689111	P_44	T_3					Ta	Ta		G2							rec	Recurrent	UroA-Prog
GSE128959	GSM3689112	PROG_121	GSM3689112	P_44	T_4					Ta	Ta		G2							rec	Recurrent	UroB
GSE128959	GSM3689113	PROG_122	GSM3689113	P_44	T_5					Ta	Ta		G2							prog	Progress	UroA-Prog
GSE128959	GSM3689114	PROG_123	GSM3689114	P_45	T_2					T1	T1		G3							rec	Recurrent	Mes
GSE128959	GSM3689115	PROG_124	GSM3689115	P_45	T_4					T1	T1		G3							rec	Recurrent	ScNE
GSE128959	GSM3689116	PROG_125	GSM3689116	P_45	T_5					T1	T1		G3							prog	Progress	ScNE
GSE128959	GSM3689117	PROG_126	GSM3689117	P_46	T_1					cis	Tis		G3							primary	Primary	UroC
GSE128959	GSM3689118	PROG_127	GSM3689118	P_46	T_3					T1	T1		G3							rec	Recurrent	GU
GSE128959	GSM3689119	PROG_128	GSM3689119	P_47	T_1					Ta	Ta		G3							primary	Primary	UroC
GSE128959	GSM3689120	PROG_129	GSM3689120	P_47	T_3					Ta	Ta		G2							rec	Recurrent	UroC
GSE128959	GSM3689122	PROG_131	GSM3689122	P_48	T_1					Ta	Ta		G3							primary	Primary	UroA-Prog
GSE128959	GSM3689123	PROG_132	GSM3689123	P_48	T_2					T1	T1		G2							rec	Recurrent	UroA-Prog
GSE128959	GSM3689124	PROG_133	GSM3689124	P_48	T_3					Ta	Ta		G2							rec	Recurrent	Mes
GSE128959	GSM3689125	PROG_134	GSM3689125	P_48	T_5					T1	T1		G3							rec	Recurrent	UroA-Prog
GSE128959	GSM3689126	PROG_135	GSM3689126	P_48	T_6					Ta	Ta		G2							rec	Recurrent	Mes
GSE128959	GSM3689127	PROG_136	GSM3689127	P_49	T_1					T1	T1		G3							primary	Primary	GU
GSE128959	GSM3689128	PROG_137	GSM3689128	P_49	T_3					T1	T1		G3							rec	Recurrent	GU
GSE128959	GSM3689129	PROG_138	GSM3689129	P_49	T_5					T1M1	T1		G3							prog	Progress	GU
GSE128959	GSM3689130	PROG_139	GSM3689130	P_50	T_1					T1	T1		G3							primary	Primary	UroA-Prog
GSE128959	GSM3689131	PROG_140	GSM3689131	P_50	T_2					T1	T1		G3							rec	Recurrent	UroC
GSE128959	GSM3689133	PROG_142	GSM3689133	P_51	T_1					T1	T1		G3							primary	Primary	UroA-Prog
GSE128959	GSM3689134	PROG_143	GSM3689134	P_51	T_2					Ta	Ta		G2							rec	Recurrent	UroA-Prog
GSE128959	GSM3689137	PROG_146	GSM3689137	P_53	T_1					T1	T1		G3							primary	Primary	UroA-Prog
GSE128959	GSM3689138	PROG_147	GSM3689138	P_53	T_2					T1	T1		G3							rec	Recurrent	UroA-Prog
GSE128959	GSM3689140	PROG_149	GSM3689140	P_55	T_1					T1	T1		G3							primary	Primary	UroC
GSE128959	GSM3689141	PROG_150	GSM3689141	P_55	T_3					T1	T1		G3							rec	Recurrent	UroC
GSE128959	GSM3689143	PROG_152	GSM3689143	P_56	T_1					T1	T1		G3							primary	Primary	ScNE
GSE128959	GSM3689144	PROG_153	GSM3689144	P_56	T_2					T1	T1		G3							rec	Recurrent	ScNE
GSE128959	GSM3689145	PROG_154	GSM3689145	P_56	T_3					T1	T1		G3							rec	Recurrent	Mes
GSE128959	GSM3689146	PROG_155	GSM3689146	P_57	T_1					Ta	Ta		G2							primary	Primary	UroA-Prog
GSE128959	GSM3689147	PROG_156	GSM3689147	P_57	T_2					Ta	Ta		G2							rec	Recurrent	UroA-Prog
GSE128959	GSM3689148	PROG_157	GSM3689148	P_57	T_3					Ta	Ta		G2							rec	Recurrent	UroA-Prog
GSE128959	GSM3689150	PROG_159	GSM3689150	P_58	T_1					T1	T1		G3							primary	Primary	GU
GSE128959	GSM3689151	PROG_160	GSM3689151	P_60	T_1					T1	T1		G3							primary	Primary	UroC
GSE128959	GSM3689152	PROG_161	GSM3689152	P_60	T_2					T1	T1		G3							rec	Recurrent	UroC
GSE128959	GSM3689153	PROG_162	GSM3689153	P_60	T_4					T1	T1		G3							rec	Recurrent	UroC
GSE128959	GSM3689154	PROG_163	GSM3689154	P_61	T_1					T1	T1		G3							primary	Primary	UroA-Prog
GSE128959	GSM3689155	PROG_164	GSM3689155	P_61	T_2					Ta	Ta		G3							rec	Recurrent	UroA-Prog
GSE128959	GSM3689156	PROG_165	GSM3689156	P_62	T_2					T1	T1		G3							rec	Recurrent	Ba/Sq
GSE128959	GSM3689157	PROG_166	GSM3689157	P_63	T_1					T1	T1		G3							primary	Primary	GU
GSE128959	GSM3689158	PROG_167	GSM3689158	P_63	T_2					T1	T1		G3							rec	Recurrent	GU
GSE128959	GSM3689160	PROG_169	GSM3689160	P_64	T_1					T1	T1		G3							primary	Primary	UroA-Prog
GSE128959	GSM3689162	PROG_171	GSM3689162	P_65	T_2					Ta	Ta		G2							rec	Recurrent	UroA-Prog
GSE128959	GSM3689163	PROG_172	GSM3689163	P_65	T_4					Ta	Ta		G2							rec	Recurrent	UroA-Prog
GSE128959	GSM3689164	PROG_173	GSM3689164	P_65	T_5					Ta	Ta		G2							rec	Recurrent	UroA-Prog
GSE128959	GSM3689165	PROG_174	GSM3689165	P_65	T_6					Ta	Ta		G3							rec	Recurrent	UroA-Prog
GSE128959	GSM3689167	PROG_176	GSM3689167	P_66	T_1					Ta	Ta		G3							primary	Primary	UroA-Prog
GSE128959	GSM3689168	PROG_177	GSM3689168	P_67	T_1					T1	T1		G3							primary	Primary	UroA-Prog
GSE128959	GSM3689169	PROG_178	GSM3689169	P_67	T_2					T1	T1		G2							rec	Recurrent	UroA-Prog
GSE128959	GSM3689170	PROG_179	GSM3689170	P_67	T_3					T1	T1		G3							rec	Recurrent	UroA-Prog
GSE128959	GSM3689171	PROG_180	GSM3689171	P_67	T_4					T1	T1		G3							rec	Recurrent	UroA-Prog
GSE128959	GSM3689172	PROG_181	GSM3689172	P_68	T_1					T1	T1		G2							primary	Primary	UroA-Prog
GSE128959	GSM3689173	PROG_182	GSM3689173	P_68	T_3					T1	T1		G3							rec	Recurrent	UroA-Prog
GSE128959	GSM3689174	PROG_183	GSM3689174	P_69	T_5					T1	T1		G3							rec	Recurrent	GU
GSE128959	GSM3689175	PROG_184	GSM3689175	P_69	T_6					Ta	Ta		G3							rec	Recurrent	GU
GSE128959	GSM3689176	PROG_185	GSM3689176	P_69	T_7					Ta	Ta		G3							rec	Recurrent	GU
GSE128959	GSM3689177	PROG_186	GSM3689177	P_69	T_8					T1	T1		G3							rec	Recurrent	GU
GSE128959	GSM3689178	PROG_187	GSM3689178	P_69	T_9					Ta	Ta		G3							rec	Recurrent	GU
GSE128959	GSM3689179	PROG_188	GSM3689179	P_70	T_1					T1	T1		G3							primary	Primary	Mes
GSE128959	GSM3689180	PROG_189	GSM3689180	P_71	T_2					T1	T1		G3							rec	Recurrent	UroC
GSE128959	GSM3689181	PROG_190	GSM3689181	P_71	T_4					Ta	Ta		G3							rec	Recurrent	UroB
GSE128959	GSM3689182	PROG_191	GSM3689182	P_71	T_5					T1	T1		G3							rec	Recurrent	UroC
GSE128959	GSM3689183	PROG_192	GSM3689183	P_71	T_6					T1	T1		G3							rec	Recurrent	UroC
GSE128959	GSM3689184	PROG_193	GSM3689184	P_71	T_7					T1	T1		G3							prog	Progress	GU
GSE128959	GSM3689185	PROG_194	GSM3689185	P_72	T_1					Ta	Ta		G1							primary	Primary	UroA-Prog
GSE128959	GSM3689186	PROG_195	GSM3689186	P_72	T_2					Ta	Ta		G1							rec	Recurrent	UroB
GSE128959	GSM3689187	PROG_196	GSM3689187	P_72	T_3					Ta	Ta		G1							rec	Recurrent	UroA-Prog
GSE128959	GSM3689189	PROG_198	GSM3689189	P_73	T_4					T1	T1									rec	Recurrent	Mes
GSE3167	GSM71019	Normal bladder 7-99	GSM71019						Normal bladder biopsy	Normal bladder	T0									Normal bladder biopsy							CIS-
GSE3167	GSM71020	Normal bladder 9-99	GSM71020						Normal bladder biopsy	Normal bladder	T0									Normal bladder biopsy							CIS-
GSE3167	GSM71021	Normal bladder 16-99	GSM71021						Normal bladder biopsy	Normal bladder	T0									Normal bladder biopsy							CIS-
GSE3167	GSM71022	Normal bladder 18-99	GSM71022						Normal bladder biopsy	Normal bladder	T0									Normal bladder biopsy							CIS-
GSE3167	GSM71023	Normal bladder 61-99	GSM71023						Normal bladder biopsy	Normal bladder	T0									Normal bladder biopsy							CIS-
GSE3167	GSM71024	Normal bladder 81-99	GSM71024						Normal bladder biopsy	Normal bladder	T0									Normal bladder biopsy							CIS-
GSE3167	GSM71025	Normal bladder 272-99	GSM71025						Normal bladder biopsy	Normal bladder	T0									Normal bladder biopsy							CIS-
GSE3167	GSM71026	Normal bladder 277-99	GSM71026						Normal bladder biopsy	Normal bladder	T0									Normal bladder biopsy							CIS-
GSE3167	GSM71027	Normal bladder 283-99	GSM71027						Normal bladder biopsy	Normal bladder	T0									Normal bladder biopsy							CIS-
GSE3167	GSM71028	320-7	GSM71028						Bladder tumor tissue	Ta gr3, surrounding CIS	Ta	gr3	G3							Bladder tumor tissue						surrounding CIS	CIS+
GSE3167	GSM71029	524-1	GSM71029						Bladder tumor tissue	Ta gr2	Ta	gr2	G2							Bladder tumor tissue							CIS-
GSE3167	GSM71030	602-8	GSM71030						Bladder tumor tissue	Ta gr3, surrounding CIS	Ta	gr3	G3							Bladder tumor tissue						surrounding CIS	CIS+
GSE3167	GSM71031	692-1	GSM71031						Bladder tumor tissue	Ta gr2	Ta	gr2	G2							Bladder tumor tissue							CIS-
GSE3167	GSM71032	763-1	GSM71032						Bladder tumor tissue	Ta gr2, surrounding CIS	Ta	gr2	G2							Bladder tumor tissue						surrounding CIS	CIS+
GSE3167	GSM71033	775-1	GSM71033						Bladder tumor tissue	Ta gr3	Ta	gr3	G3							Bladder tumor tissue							CIS-
GSE3167	GSM71034	797-1	GSM71034						Bladder tumor tissue	Ta gr3, surrounding CIS	Ta	gr3	G3							Bladder tumor tissue						surrounding CIS	CIS+
GSE3167	GSM71035	956-2	GSM71035						Bladder tumor tissue	Ta gr3, surrounding CIS	Ta	gr3	G3							Bladder tumor tissue						surrounding CIS	CIS+
GSE3167	GSM71036	989-1	GSM71036						Bladder tumor tissue	Ta gr3	Ta	gr3	G3							Bladder tumor tissue							CIS-
GSE3167	GSM71038	1024-1	GSM71038						Bladder tumor tissue	T1 gr3, surrounding CIS	T1	gr3	G3							Bladder tumor tissue						surrounding CIS	CIS+
GSE3167	GSM71042	1060-1	GSM71042						Bladder tumor tissue	Ta gr2	Ta	gr2	G2							Bladder tumor tissue							CIS-
GSE3167	GSM71043	1062-2	GSM71043						Bladder tumor tissue	Ta gr3, surrounding CIS	Ta	gr3	G3							Bladder tumor tissue						surrounding CIS	CIS+
GSE3167	GSM71044	1066-1	GSM71044						Bladder tumor tissue	Ta gr3	Ta	gr3	G3							Bladder tumor tissue							CIS-
GSE3167	GSM71045	1070-1	GSM71045						Bladder tumor tissue	Ta gr3	Ta	gr3	G3							Bladder tumor tissue							CIS-
GSE3167	GSM71046	1093-1	GSM71046						Bladder tumor tissue	Ta gr3, CIS in subsequent visits	Ta	gr3	G3							Bladder tumor tissue						CIS in subsequent visits	CIS+
GSE3167	GSM71049	1146-1	GSM71049						Bladder tumor tissue	Ta gr2	Ta	gr2	G2							Bladder tumor tissue							CIS-
GSE3167	GSM71053	1182-1	GSM71053						Bladder tumor tissue	Ta gr3, CIS in subsequent visits	Ta	gr3	G3							Bladder tumor tissue						CIS in subsequent visits	CIS+
GSE3167	GSM71055	1216-1	GSM71055						Bladder tumor tissue	Ta gr2	Ta	gr2	G2							Bladder tumor tissue							CIS-
GSE3167	GSM71056	1264-1	GSM71056						Bladder tumor tissue	Ta gr3	Ta	gr3	G3							Bladder tumor tissue							CIS-
GSE3167	GSM71058	1276-1	GSM71058						Bladder tumor tissue	Ta gr3	Ta	gr3	G3							Bladder tumor tissue							CIS-
GSE3167	GSM71059	1303-1	GSM71059						Bladder tumor tissue	Ta gr2	Ta	gr2	G2							Bladder tumor tissue							CIS-
GSE3167	GSM71061	1330-1	GSM71061						Bladder tumor tissue	Ta gr3, surrounding CIS	Ta	gr3	G3							Bladder tumor tissue						surrounding CIS	CIS+
GSE3167	GSM71062	1337-1	GSM71062						Bladder tumor tissue	T1 gr3, surrounding CIS	T1	gr3	G3							Bladder tumor tissue						surrounding CIS	CIS+
GSE3167	GSM71063	1345-2	GSM71063						Bladder tumor tissue	Ta gr3, surrounding CIS	Ta	gr3	G3							Bladder tumor tissue						surrounding CIS	CIS+
GSE3167	GSM71064	1350-1	GSM71064						Bladder tumor tissue	Ta gr3	Ta	gr3	G3							Bladder tumor tissue							CIS-
GSE3167	GSM71065	1354-1	GSM71065						Bladder tumor tissue	Ta gr3	Ta	gr3	G3							Bladder tumor tissue							CIS-
GSE3167	GSM71067	1482-1	GSM71067						Bladder tumor tissue	Ta gr3	Ta	gr3	G3							Bladder tumor tissue							CIS-
GSE3167	GSM71068	1625-1	GSM71068						Bladder tumor tissue	Ta gr2, surrounding CIS	Ta	gr2	G2							Bladder tumor tissue						surrounding CIS	CIS+
GSE3167	GSM71069	C5-1	GSM71069						Biopsy 1 from cystectomy 5	Normal bladder mucosa	T0									Biopsy 1 from cystectomy 5							CIS-
GSE3167	GSM71070	C5-7	GSM71070						Biopsy 7 from cystectomy 5	CIS	Tis		G3							Biopsy 7 from cystectomy 5							CIS-
GSE3167	GSM71071	C10-3	GSM71071						Biopsy 3 from cystectomy 10	Normal bladder mucosa	T0									Biopsy 3 from cystectomy 10							CIS-
GSE3167	GSM71072	C10-4	GSM71072						Biopsy 4 from cystectomy 10	CIS	Tis		G3							Biopsy 4 from cystectomy 10							CIS-
GSE3167	GSM71073	C15-2	GSM71073						Biopsy 2 from cystectomy 15	Normal bladder mucosa	T0									Biopsy 2 from cystectomy 15							CIS-
GSE3167	GSM71074	C15-7	GSM71074						Biopsy 7 from cystectomy 15	CIS	Tis		G3							Biopsy 7 from cystectomy 15							CIS-
GSE3167	GSM71075	C16-1	GSM71075						Biopsy 1 from cystectomy 16	Normal bladder mucosa	T0									Biopsy 1 from cystectomy 16							CIS-
GSE3167	GSM71076	C16-4	GSM71076						Biopsy 4 from cystectomy 16	CIS	Tis		G3							Biopsy 4 from cystectomy 16							CIS-
GSE3167	GSM71077	C18-1	GSM71077						Biopsy 1 from cystectomy 18	CIS	Tis		G3							Biopsy 1 from cystectomy 18							CIS-
GSE3167	GSM71078	C18-2	GSM71078						Biopsy 2 form cystectomy 18	Normal bladder mucosa	T0									Biopsy 2 form cystectomy 18							CIS-

## Sheet: S3
Supplementary Table S3
Results of correlation analyses between clinicopathological features and deconvoluted cells and biomarkers. Only significant ones with FDR adjusted P-values less than 0.05 were shown.
Source_dataset	Source_method	Cell_name	Group_name	Pvalue	Padjust
E-MTAB-1940	xCell	Adipocytes	Staging	0.0194853	0.0403333
E-MTAB-1940	xCell	Astrocytes	Staging	0.00963566	0.00963767
E-MTAB-1940	xCell	Endothelial cells	Staging	0.00997705	0.01
E-MTAB-1940	xCell	Fibroblasts	Staging	0.0300952	0.0473333
E-MTAB-1940	xCell	Hepatocytes	Staging	0.0443381	0.0466667
E-MTAB-1940	xCell	HSC	Staging	0.000396365	0.00052351
E-MTAB-1940	xCell	iDC	Staging	0.01036	0.0107028
E-MTAB-1940	xCell	ly Endothelial cells	Staging	0.01422	0.0141793
E-MTAB-1940	xCell	MEP	Staging	0.00300175	0.00308233
E-MTAB-1940	xCell	Pericytes	Staging	0.0210073	0.0220667
E-MTAB-1940	xCell	StromaScore	Staging	0.00397357	0.00400454
E-MTAB-1940	xCell	HSC	Grade73	0.0289987	0.0453835
E-MTAB-1940	xCell	Adipocytes	Grade98	0.0272097	0.027
E-MTAB-1940	xCell	Astrocytes	Grade98	0.000319647	0.00032
E-MTAB-1940	xCell	B-cells	Grade98	0.0422724	0.042
E-MTAB-1940	xCell	Chondrocytes	Grade98	0.0359463	0.036
E-MTAB-1940	xCell	CLP	Grade98	0.0481874	0.048
E-MTAB-1940	xCell	CMP	Grade98	0.0312625	0.031
E-MTAB-1940	xCell	DC	Grade98	0.000611535	0.00061
E-MTAB-1940	xCell	Endothelial cells	Grade98	0.0477026	0.048
E-MTAB-1940	xCell	Epithelial cells	Grade98	0.00992346	0.0099
E-MTAB-1940	xCell	Erythrocytes	Grade98	0.0255421	0.026
E-MTAB-1940	xCell	Hepatocytes	Grade98	0.000431615	0.00043
E-MTAB-1940	xCell	HSC	Grade98	0.000150044	0.00015
E-MTAB-1940	xCell	iDC	Grade98	0.000683032	0.00068
E-MTAB-1940	xCell	ly Endothelial cells	Grade98	0.0169049	0.017
E-MTAB-1940	xCell	Macrophages	Grade98	0.0248859	0.025
E-MTAB-1940	xCell	Macrophages M1	Grade98	0.000415239	0.00042
E-MTAB-1940	xCell	Mast cells	Grade98	0.0293816	0.029
E-MTAB-1940	xCell	Memory B-cells	Grade98	0.0351615	0.035
E-MTAB-1940	xCell	MEP	Grade98	0.000182046	0.00018
E-MTAB-1940	xCell	naive B-cells	Grade98	0.020704	0.021
E-MTAB-1940	xCell	Neutrophils	Grade98	0.00110847	0.0011
E-MTAB-1940	xCell	Osteoblast	Grade98	0.00798933	0.008
E-MTAB-1940	xCell	pro B-cells	Grade98	0.016434	0.016
E-MTAB-1940	xCell	Skeletal muscle	Grade98	0.0396831	0.04
E-MTAB-1940	xCell	Smooth muscle	Grade98	0.0476744	0.048
E-MTAB-1940	xCell	ImmuneScore	Grade98	0.00760394	0.0076
E-MTAB-1940	xCell	StromaScore	Grade98	0.0428252	0.043
E-MTAB-1940	xCell	MicroenvironmentScore	Grade98	0.00215578	0.0022
E-MTAB-1940	xCell	CD4+ Tcm	Tumor_size	0.0413022	0.041
E-MTAB-1940	xCell	CLP	Tumor_size	0.0386637	0.039
E-MTAB-1940	xCell	Fibroblasts	Tumor_size	0.0163153	0.016
E-MTAB-1940	xCell	GMP	Tumor_size	0.0259227	0.026
E-MTAB-1940	xCell	Pericytes	Tumor_size	0.04606	0.046
E-MTAB-1940	xCell	Platelets	Tumor_size	0.0393677	0.039
E-MTAB-1940	xCell	Tregs	Tumor_size	0.0179477	0.018
E-MTAB-1940	xCell	Astrocytes	CIS_in_disease_course	0.000272628	0.00027
E-MTAB-1940	xCell	B-cells	CIS_in_disease_course	0.0277955	0.028
E-MTAB-1940	xCell	CD4+ T-cells	CIS_in_disease_course	0.0010984	0.0011
E-MTAB-1940	xCell	DC	CIS_in_disease_course	0.00195908	0.002
E-MTAB-1940	xCell	Endothelial cells	CIS_in_disease_course	0.000573377	0.00057
E-MTAB-1940	xCell	Epithelial cells	CIS_in_disease_course	0.036629	0.037
E-MTAB-1940	xCell	Erythrocytes	CIS_in_disease_course	0.044223	0.044
E-MTAB-1940	xCell	GMP	CIS_in_disease_course	0.00146956	0.0015
E-MTAB-1940	xCell	Hepatocytes	CIS_in_disease_course	0.0162678	0.016
E-MTAB-1940	xCell	HSC	CIS_in_disease_course	0.0242559	0.024
E-MTAB-1940	xCell	iDC	CIS_in_disease_course	0.0380674	0.038
E-MTAB-1940	xCell	ly Endothelial cells	CIS_in_disease_course	0.00711313	0.0071
E-MTAB-1940	xCell	Macrophages M1	CIS_in_disease_course	0.00313877	0.0031
E-MTAB-1940	xCell	Megakaryocytes	CIS_in_disease_course	0.031595	0.032
E-MTAB-1940	xCell	Melanocytes	CIS_in_disease_course	0.00921778	0.0092
E-MTAB-1940	xCell	Memory B-cells	CIS_in_disease_course	0.0247175	0.025
E-MTAB-1940	xCell	MEP	CIS_in_disease_course	0.0127174	0.013
E-MTAB-1940	xCell	Mesangial cells	CIS_in_disease_course	0.000432303	0.00043
E-MTAB-1940	xCell	MPP	CIS_in_disease_course	0.0260557	0.026
E-MTAB-1940	xCell	MSC	CIS_in_disease_course	0.00220285	0.0022
E-MTAB-1940	xCell	Myocytes	CIS_in_disease_course	0.0052805	0.0053
E-MTAB-1940	xCell	naive B-cells	CIS_in_disease_course	0.0415966	0.042
E-MTAB-1940	xCell	Neutrophils	CIS_in_disease_course	0.0081297	0.0081
E-MTAB-1940	xCell	Osteoblast	CIS_in_disease_course	0.0228916	0.023
E-MTAB-1940	xCell	Plasma cells	CIS_in_disease_course	0.0147831	0.015
E-MTAB-1940	xCell	ImmuneScore	CIS_in_disease_course	0.0161123	0.016
E-MTAB-1940	xCell	StromaScore	CIS_in_disease_course	0.0130864	0.013
E-MTAB-1940	xCell	MicroenvironmentScore	CIS_in_disease_course	0.000372145	0.00037
E-MTAB-1940	xCell	Erythrocytes	Recurrence	0.0258431	0.026
E-MTAB-1940	xCell	iDC	Recurrence	0.00147815	0.0015
E-MTAB-1940	xCell	naive B-cells	Recurrence	0.0345151	0.035
E-MTAB-1940	xCell	Neurons	Recurrence	0.0479437	0.048
E-MTAB-1940	xCell	Skeletal muscle	Recurrence	0.0385279	0.039
E-MTAB-1940	ESTIMATE	StromalScore	Staging	0.0121843	0.0130167
E-MTAB-1940	ESTIMATE	StromalScore	Grade98	0.00194327	0.0019
E-MTAB-1940	ESTIMATE	ImmuneScore	Grade98	0.000222585	0.00022
E-MTAB-1940	ESTIMATE	ESTIMATEScore	Grade98	0.000218905	0.00022
E-MTAB-1940	immunedeconv_epic	Cancer associated fibroblast	Staging	0.000768974	0.000976667
E-MTAB-1940	immunedeconv_epic	Endothelial cell	Staging	0.00301514	0.00300331
E-MTAB-1940	immunedeconv_epic	B-cell	Grade98	0.00368922	0.0037
E-MTAB-1940	immunedeconv_epic	Cancer associated fibroblast	Grade98	0.0045721	0.0046
E-MTAB-1940	immunedeconv_epic	Endothelial cell	Grade98	0.0297198	0.03
E-MTAB-1940	immunedeconv_epic	Macrophage	Grade98	0.000677714	0.00068
E-MTAB-1940	immunedeconv_epic	uncharacterized cell	Grade98	0.0186466	0.019
E-MTAB-1940	immunedeconv_epic	B-cell	CIS_in_disease_course	0.00119121	0.0012
E-MTAB-1940	immunedeconv_epic	T-cell CD4+	CIS_in_disease_course	0.0174578	0.017
E-MTAB-1940	immunedeconv_epic	Endothelial cell	CIS_in_disease_course	0.000209686	0.00021
E-MTAB-1940	immunedeconv_quantiseq	uncharacterized cell	Staging	0.0367957	0.0455333
E-MTAB-1940	immunedeconv_quantiseq	Macrophage M1	Grade98	0.00178987	0.0018
E-MTAB-1940	immunedeconv_quantiseq	Macrophage M2	Grade98	0.0166116	0.017
E-MTAB-1940	immunedeconv_quantiseq	T-cell CD8+	Grade98	0.015784	0.016
E-MTAB-1940	immunedeconv_quantiseq	uncharacterized cell	Grade98	0.0158919	0.016
E-MTAB-1940	immunedeconv_quantiseq	B-cell	Tumor_size	0.000278494	0.00028
E-MTAB-1940	immunedeconv_quantiseq	Macrophage M2	Tumor_size	0.0337005	0.034
E-MTAB-1940	immunedeconv_quantiseq	B-cell	CIS_in_disease_course	0.00591624	0.0059
E-MTAB-1940	immunedeconv_quantiseq	Macrophage M2	CIS_in_disease_course	0.00136166	0.0014
E-MTAB-1940	immunedeconv_quantiseq	T-cell regulatory Tregs	CIS_in_disease_course	0.00599635	0.006
E-MTAB-1940	immunedeconv_quantiseq	uncharacterized cell	CIS_in_disease_course	0.000729266	0.00073
E-MTAB-1940	immunedeconv_timer	B-cell	Grade98	0.0110778	0.011
E-MTAB-1940	immunedeconv_timer	T-cell CD8+	Grade98	0.000829121	0.00083
E-MTAB-1940	immunedeconv_timer	T-cell CD4+	Tumor_size	0.0291854	0.029
E-MTAB-1940	immunedeconv_timer	T-cell CD4+	CIS_in_disease_course	0.000285591	0.00029
E-MTAB-1940	immunedeconv_timer	T-cell CD8+	CIS_in_disease_course	0.00097412	0.00097
E-MTAB-1940	immunedeconv_timer	B-cell	Recurrence	0.00130901	0.0013
E-MTAB-4321	xCell	CD8+ Tcm	Staging	0.00856198	0.0086
E-MTAB-4321	xCell	HSC	Staging	0.0165507	0.017
E-MTAB-4321	xCell	Melanocytes	Staging	0.0147866	0.015
E-MTAB-4321	xCell	MEP	Staging	0.00175556	0.0018
E-MTAB-4321	xCell	Neurons	Staging	0.0039577	0.004
E-MTAB-4321	xCell	Neutrophils	Staging	0.0333957	0.033
E-MTAB-4321	xCell	pro B-cells	Staging	0.000414802	0.00041
E-MTAB-4321	xCell	Basophils	Grade98	0.0171616	0.017
E-MTAB-4321	xCell	CD4+ memory T-cells	Grade98	0.0123422	0.012
E-MTAB-4321	xCell	CD4+ naive T-cells	Grade98	0.0328118	0.033
E-MTAB-4321	xCell	CD4+ Tem	Grade98	0.0199509	0.02
E-MTAB-4321	xCell	CD8+ naive T-cells	Grade98	0.0453651	0.045
E-MTAB-4321	xCell	CD8+ Tcm	Grade98	0.000573835	0.00057
E-MTAB-4321	xCell	cDC	Grade98	0.0287811	0.029
E-MTAB-4321	xCell	Chondrocytes	Grade98	0.0218101	0.022
E-MTAB-4321	xCell	Class switched memory B-cells	Grade98	0.0481363	0.048
E-MTAB-4321	xCell	Fibroblasts	Grade98	0.0071048	0.0071
E-MTAB-4321	xCell	HSC	Grade98	0.0103385	0.01
E-MTAB-4321	xCell	iDC	Grade98	0.00442213	0.0044
E-MTAB-4321	xCell	Mast cells	Grade98	0.0176568	0.018
E-MTAB-4321	xCell	Myocytes	Grade98	0.000181449	0.00018
E-MTAB-4321	xCell	Neurons	Grade98	0.00401246	0.004
E-MTAB-4321	xCell	Neutrophils	Grade98	0.00472811	0.0047
E-MTAB-4321	xCell	pDC	Grade98	0.0418105	0.042
E-MTAB-4321	xCell	Preadipocytes	Grade98	0.03932	0.039
E-MTAB-4321	xCell	pro B-cells	Grade98	0.00182405	0.0018
E-MTAB-4321	xCell	Sebocytes	Grade98	0.00234103	0.0023
E-MTAB-4321	xCell	Smooth muscle	Grade98	0.0397759	0.04
E-MTAB-4321	xCell	Th1 cells	Grade98	0.0403461	0.04
E-MTAB-4321	xCell	MicroenvironmentScore	Grade98	0.0325328	0.033
E-MTAB-4321	xCell	Basophils	EORTC_risk_score_NMIBC	0.046193	0.046
E-MTAB-4321	xCell	CD4+ memory T-cells	EORTC_risk_score_NMIBC	0.00562799	0.0056
E-MTAB-4321	xCell	CD4+ T-cells	EORTC_risk_score_NMIBC	0.0101534	0.01
E-MTAB-4321	xCell	CD4+ Tem	EORTC_risk_score_NMIBC	0.00437199	0.0044
E-MTAB-4321	xCell	CD8+ naive T-cells	EORTC_risk_score_NMIBC	0.00579857	0.0058
E-MTAB-4321	xCell	CD8+ Tcm	EORTC_risk_score_NMIBC	0.000971213	0.00097
E-MTAB-4321	xCell	Fibroblasts	EORTC_risk_score_NMIBC	0.0305591	0.031
E-MTAB-4321	xCell	iDC	EORTC_risk_score_NMIBC	0.000562607	0.00056
E-MTAB-4321	xCell	ly Endothelial cells	EORTC_risk_score_NMIBC	0.0133935	0.013
E-MTAB-4321	xCell	Mast cells	EORTC_risk_score_NMIBC	0.0432197	0.043
E-MTAB-4321	xCell	Myocytes	EORTC_risk_score_NMIBC	0.00199706	0.002
E-MTAB-4321	xCell	Neurons	EORTC_risk_score_NMIBC	0.000992603	0.00099
E-MTAB-4321	xCell	Neutrophils	EORTC_risk_score_NMIBC	0.0436093	0.044
E-MTAB-4321	xCell	Platelets	EORTC_risk_score_NMIBC	0.000240798	0.00024
E-MTAB-4321	xCell	pro B-cells	EORTC_risk_score_NMIBC	0.00540196	0.0054
E-MTAB-4321	xCell	Sebocytes	EORTC_risk_score_NMIBC	0.0086741	0.0087
E-MTAB-4321	xCell	Smooth muscle	EORTC_risk_score_NMIBC	0.00245389	0.0025
E-MTAB-4321	xCell	ImmuneScore	EORTC_risk_score_NMIBC	0.0226285	0.023
E-MTAB-4321	xCell	MicroenvironmentScore	EORTC_risk_score_NMIBC	0.0436737	0.044
E-MTAB-4321	xCell	Astrocytes	Tumor_size	0.00369815	0.0037
E-MTAB-4321	xCell	CMP	Tumor_size	0.00217732	0.0022
E-MTAB-4321	xCell	Fibroblasts	Tumor_size	0.0165489	0.017
E-MTAB-4321	xCell	HSC	Tumor_size	0.0366355	0.037
E-MTAB-4321	xCell	iDC	Tumor_size	0.0350904	0.035
E-MTAB-4321	xCell	Keratinocytes	Tumor_size	0.0339215	0.034
E-MTAB-4321	xCell	Myocytes	Tumor_size	0.0478184	0.048
E-MTAB-4321	xCell	Neurons	Tumor_size	0.0022389	0.0022
E-MTAB-4321	xCell	Th2 cells	Tumor_size	0.00966382	0.0097
E-MTAB-4321	xCell	CD4+ memory T-cells	CIS_in_disease_course	0.020619	0.021
E-MTAB-4321	xCell	CD8+ naive T-cells	CIS_in_disease_course	0.000316654	0.00032
E-MTAB-4321	xCell	CD8+ T-cells	CIS_in_disease_course	0.0264058	0.026
E-MTAB-4321	xCell	Endothelial cells	CIS_in_disease_course	0.0192841	0.019
E-MTAB-4321	xCell	Fibroblasts	CIS_in_disease_course	0.00133653	0.0013
E-MTAB-4321	xCell	ly Endothelial cells	CIS_in_disease_course	0.0062847	0.0063
E-MTAB-4321	xCell	mv Endothelial cells	CIS_in_disease_course	0.0144912	0.014
E-MTAB-4321	xCell	Neurons	CIS_in_disease_course	0.00611048	0.0061
E-MTAB-4321	xCell	NKT	CIS_in_disease_course	0.0348972	0.035
E-MTAB-4321	xCell	pro B-cells	CIS_in_disease_course	0.0207132	0.021
E-MTAB-4321	xCell	Smooth muscle	CIS_in_disease_course	0.000134882	0.00013
E-MTAB-4321	xCell	Th2 cells	CIS_in_disease_course	0.000112781	0.00011
E-MTAB-4321	xCell	Tregs	CIS_in_disease_course	0.000224701	0.00022
E-MTAB-4321	xCell	CD4+ naive T-cells	Progression_beyond_T2_Progression	0.0136651	0.014
E-MTAB-4321	xCell	CD4+ Tcm	Progression_beyond_T2_Progression	0.000808611	0.00081
E-MTAB-4321	xCell	CD8+ Tcm	Progression_beyond_T2_Progression	0.00707877	0.0071
E-MTAB-4321	xCell	CD8+ Tem	Progression_beyond_T2_Progression	0.00166221	0.0017
E-MTAB-4321	xCell	Chondrocytes	Progression_beyond_T2_Progression	0.0361519	0.036
E-MTAB-4321	xCell	Class switched memory B-cells	Progression_beyond_T2_Progression	0.0301204	0.03
E-MTAB-4321	xCell	Fibroblasts	Progression_beyond_T2_Progression	0.00448623	0.0045
E-MTAB-4321	xCell	MEP	Progression_beyond_T2_Progression	0.0149679	0.015
E-MTAB-4321	xCell	MSC	Progression_beyond_T2_Progression	0.0181834	0.018
E-MTAB-4321	xCell	Myocytes	Progression_beyond_T2_Progression	0.00461511	0.0046
E-MTAB-4321	xCell	pro B-cells	Progression_beyond_T2_Progression	0.0358705	0.036
E-MTAB-4321	immunedeconv_epic	Cancer associated fibroblast	Staging	0.0477201	0.048
E-MTAB-4321	immunedeconv_epic	T-cell CD4+	Staging	0.00202031	0.002
E-MTAB-4321	immunedeconv_epic	T-cell CD8+	Staging	0.0340221	0.034
E-MTAB-4321	immunedeconv_epic	uncharacterized cell	Staging	0.00187889	0.0019
E-MTAB-4321	immunedeconv_epic	T-cell CD4+	Grade98	0.000251104	0.00025
E-MTAB-4321	immunedeconv_epic	T-cell CD8+	Grade98	0.0212677	0.021
E-MTAB-4321	immunedeconv_epic	Macrophage	Grade98	0.028287	0.028
E-MTAB-4321	immunedeconv_epic	uncharacterized cell	Grade98	0.00117635	0.0012
E-MTAB-4321	immunedeconv_epic	Cancer associated fibroblast	EORTC_risk_score_NMIBC	0.00601041	0.006
E-MTAB-4321	immunedeconv_epic	T-cell CD4+	EORTC_risk_score_NMIBC	0.0130625	0.013
E-MTAB-4321	immunedeconv_epic	T-cell CD8+	EORTC_risk_score_NMIBC	0.00919179	0.0092
E-MTAB-4321	immunedeconv_epic	NK cell	Tumor_size	0.00449746	0.0045
E-MTAB-4321	immunedeconv_epic	Cancer associated fibroblast	CIS_in_disease_course	0.0198455	0.02
E-MTAB-4321	immunedeconv_epic	Endothelial cell	CIS_in_disease_course	0.0287603	0.029
E-MTAB-4321	immunedeconv_epic	Cancer associated fibroblast	Progression_beyond_T2_Progression	0.0163682	0.016
E-MTAB-4321	immunedeconv_epic	T-cell CD8+	Progression_beyond_T2_Progression	0.00129578	0.0013
E-MTAB-4321	immunedeconv_quantiseq	NK cell	Staging	0.0459356	0.046
E-MTAB-4321	immunedeconv_quantiseq	B-cell	Grade98	0.000540962	0.00054
E-MTAB-4321	immunedeconv_quantiseq	T-cell CD4+ non regulatory	Grade98	0.00649745	0.0065
E-MTAB-4321	immunedeconv_quantiseq	B-cell	EORTC_risk_score_NMIBC	0.00506452	0.0051
E-MTAB-4321	immunedeconv_quantiseq	Macrophage M1	EORTC_risk_score_NMIBC	0.0317626	0.032
E-MTAB-4321	immunedeconv_quantiseq	Macrophage M2	CIS_in_disease_course	0.024074	0.024
E-MTAB-4321	immunedeconv_quantiseq	B-cell	Progression_beyond_T2_Progression	0.0113288	0.011
E-MTAB-4321	immunedeconv_quantiseq	Myeloid dendritic cell	Progression_beyond_T2_Progression	0.00977587	0.0098
E-MTAB-4321	immunedeconv_timer	T-cell CD4+	Staging	0.00820836	0.0082
E-MTAB-4321	immunedeconv_timer	T-cell CD8+	Staging	0.000776186	0.00078
E-MTAB-4321	immunedeconv_timer	T-cell CD8+	Grade98	0.00207292	0.0021
E-MTAB-4321	immunedeconv_timer	T-cell CD8+	EORTC_risk_score_NMIBC	0.00062811	0.00063
E-MTAB-4321	immunedeconv_timer	T-cell CD8+	Progression_beyond_T2_Progression	0.00196006	0.002
GSE120736	xCell	Th2 cells	Staging	0.0118301	0.0121004
GSE120736	xCell	Basophils	Grade98	0.0451157	0.045
GSE120736	xCell	CD4+ naive T-cells	Grade98	0.030023	0.03
GSE120736	xCell	Hepatocytes	Grade98	0.00768431	0.0077
GSE120736	xCell	Melanocytes	Grade98	0.00701125	0.007
GSE120736	xCell	Neutrophils	Grade98	0.030348	0.03
GSE120736	xCell	Skeletal muscle	Grade98	0.000829172	0.00083
GSE120736	xCell	Smooth muscle	Grade98	0.00341228	0.0034
GSE120736	xCell	Th1 cells	Grade98	0.0101119	0.01
GSE120736	xCell	Astrocytes	Tumor_status	0.0443007	0.044
GSE120736	xCell	CD4+ memory T-cells	Tumor_status	0.0366538	0.037
GSE120736	xCell	CD4+ naive T-cells	Tumor_status	0.00298467	0.003
GSE120736	xCell	CD4+ T-cells	Tumor_status	0.0205217	0.021
GSE120736	xCell	CD4+ Tcm	Tumor_status	0.000121777	0.00012
GSE120736	xCell	CD8+ T-cells	Tumor_status	0.00579764	0.0058
GSE120736	xCell	CD8+ Tcm	Tumor_status	0.00230694	0.0023
GSE120736	xCell	cDC	Tumor_status	0.000265942	0.00027
GSE120736	xCell	DC	Tumor_status	0.00018936	0.00019
GSE120736	xCell	Endothelial cells	Tumor_status	0.0364355	0.036
GSE120736	xCell	ly Endothelial cells	Tumor_status	0.0389023	0.039
GSE120736	xCell	Mesangial cells	Tumor_status	0.0044434	0.0044
GSE120736	xCell	Monocytes	Tumor_status	0.000143675	0.00014
GSE120736	xCell	Neutrophils	Tumor_status	0.0494487	0.049
GSE120736	xCell	Skeletal muscle	Tumor_status	0.0120759	0.012
GSE120736	xCell	Tregs	Tumor_status	0.00196223	0.002
GSE120736	xCell	ImmuneScore	Tumor_status	0.00134135	0.0013
GSE120736	xCell	StromaScore	Tumor_status	0.0427108	0.043
GSE120736	xCell	MicroenvironmentScore	Tumor_status	0.000575151	0.00058
GSE120736	ESTIMATE	StromalScore	Tumor_status	0.0385794	0.039
GSE120736	ESTIMATE	ImmuneScore	Tumor_status	0.0194925	0.019
GSE120736	ESTIMATE	ESTIMATEScore	Tumor_status	0.00841089	0.0084
GSE120736	immunedeconv_epic	B-cell	Grade98	0.00385125	0.0039
GSE120736	immunedeconv_epic	T-cell CD4+	Grade98	0.0115	0.012
GSE120736	immunedeconv_epic	B-cell	Tumor_status	0.0483637	0.048
GSE120736	immunedeconv_epic	Cancer associated fibroblast	Tumor_status	0.0204397	0.02
GSE120736	immunedeconv_epic	Endothelial cell	Tumor_status	0.0213116	0.021
GSE120736	immunedeconv_epic	uncharacterized cell	Tumor_status	0.00457378	0.0046
GSE120736	immunedeconv_quantiseq	B-cell	Grade98	0.000142259	0.00014
GSE120736	immunedeconv_quantiseq	NK cell	Grade98	0.00738811	0.0074
GSE120736	immunedeconv_quantiseq	T-cell CD4+ non regulatory	Grade98	0.00106245	0.0011
GSE120736	immunedeconv_quantiseq	Myeloid dendritic cell	Grade98	0.0330055	0.033
GSE120736	immunedeconv_quantiseq	T-cell CD8+	Tumor_status	0.032381	0.032
GSE120736	immunedeconv_quantiseq	uncharacterized cell	Tumor_status	0.0400279	0.04
GSE120736	immunedeconv_timer	T-cell CD4+	Tumor_status	0.0046764	0.0047
GSE13507	xCell	Astrocytes	Grade98	0.0220571	0.022
GSE13507	xCell	CD4+ naive T-cells	Grade98	0.0372007	0.037
GSE13507	xCell	Class switched memory B-cells	Grade98	0.00646875	0.0065
GSE13507	xCell	Fibroblasts	Grade98	0.0471032	0.047
GSE13507	xCell	Macrophages M2	Grade98	0.000478978	0.00048
GSE13507	xCell	Melanocytes	Grade98	0.000343369	0.00034
GSE13507	xCell	Mesangial cells	Grade98	0.0457323	0.046
GSE13507	xCell	mv Endothelial cells	Grade98	0.035755	0.036
GSE13507	xCell	NKT	Grade98	0.0380645	0.038
GSE13507	xCell	Th1 cells	Grade98	0.00593323	0.0059
GSE13507	xCell	Th2 cells	Grade98	0.000139837	0.00014
GSE13507	xCell	Tregs	Grade98	0.00272315	0.0027
GSE13507	xCell	StromaScore	Grade98	0.0257854	0.026
GSE13507	xCell	Tgd cells	Recurrence	0.0316951	0.032
GSE13507	xCell	CLP	Progression_beyond_T2_Progression	0.0395286	0.04
GSE13507	xCell	Endothelial cells	Progression_beyond_T2_Progression	0.00247737	0.0025
GSE13507	xCell	ly Endothelial cells	Progression_beyond_T2_Progression	0.00828798	0.0083
GSE13507	xCell	Mesangial cells	Progression_beyond_T2_Progression	0.000162954	0.00016
GSE13507	xCell	mv Endothelial cells	Progression_beyond_T2_Progression	0.00621518	0.0062
GSE13507	xCell	Pericytes	Progression_beyond_T2_Progression	0.0408145	0.041
GSE13507	immunedeconv_epic	Cancer associated fibroblast	Staging	0.0148658	0.01765
GSE13507	immunedeconv_epic	T-cell CD4+	Grade98	0.000307273	0.00031
GSE13507	immunedeconv_epic	uncharacterized cell	Grade98	0.00384744	0.0038
GSE13507	immunedeconv_quantiseq	NK cell	Grade98	0.00999088	0.01
GSE13507	immunedeconv_quantiseq	T-cell CD4+ non regulatory	Grade98	0.00325571	0.0033
GSE13507	immunedeconv_quantiseq	Macrophage M2	Recurrence	0.00423337	0.0042
GSE13507	immunedeconv_timer	T-cell CD4+	Grade98	0.0227877	0.023
GSE32894	xCell	aDC	Staging	0.00113014	0.0011
GSE32894	xCell	Astrocytes	Staging	0.0316073	0.032
GSE32894	xCell	Basophils	Staging	0.000442999	0.00044
GSE32894	xCell	CD8+ Tem	Staging	0.0433459	0.043
GSE32894	xCell	Fibroblasts	Staging	0.029713	0.03
GSE32894	xCell	Macrophages M1	Staging	0.00103406	0.001
GSE32894	xCell	Macrophages M2	Staging	0.00912467	0.0091
GSE32894	xCell	Megakaryocytes	Staging	0.00522852	0.0052
GSE32894	xCell	Melanocytes	Staging	0.0171076	0.017
GSE32894	xCell	MEP	Staging	0.00105793	0.0011
GSE32894	xCell	MPP	Staging	0.00209534	0.0021
GSE32894	xCell	pDC	Staging	0.0328223	0.033
GSE32894	xCell	Pericytes	Staging	0.00442944	0.0044
GSE32894	xCell	pro B-cells	Staging	0.000642077	0.00064
GSE32894	xCell	Smooth muscle	Staging	0.000232105	0.00023
GSE32894	xCell	Th1 cells	Staging	0.000230778	0.00023
GSE32894	xCell	aDC	Grade73	0.0392146	0.041464
GSE32894	xCell	Basophils	Grade73	0.00266944	0.00386763
GSE32894	xCell	Hepatocytes	Grade73	0.0022934	0.00236453
GSE32894	xCell	Macrophages M2	Grade73	0.0194589	0.0256703
GSE32894	xCell	MEP	Grade73	0.0165023	0.0166689
GSE32894	xCell	pro B-cells	Grade73	0.0240806	0.02572
GSE32894	xCell	Smooth muscle	Grade73	0.00960732	0.0104015
GSE32894	xCell	Th1 cells	Grade73	0.012462	0.0137033
GSE32894	xCell	Th2 cells	Grade73	0.00627019	0.00633343
GSE32894	xCell	Chondrocytes	Progression_beyond_T2_Progression	0.0231964	0.023
GSE32894	xCell	GMP	Progression_beyond_T2_Progression	0.00012213	0.00012
GSE32894	xCell	Preadipocytes	Progression_beyond_T2_Progression	0.0114602	0.011
GSE32894	ESTIMATE	StromalScore	Staging	0.0483661	0.048
GSE32894	immunedeconv_epic	Cancer associated fibroblast	Staging	0.000532785	0.00053
GSE32894	immunedeconv_epic	Macrophage	Staging	0.00145044	0.0015
GSE32894	immunedeconv_epic	Cancer associated fibroblast	Grade73	0.0404935	0.0403187
GSE32894	immunedeconv_quantiseq	Neutrophil	Staging	0.00443069	0.0044
GSE32894	immunedeconv_quantiseq	NK cell	Staging	0.0125183	0.013
GSE32894	immunedeconv_quantiseq	T-cell CD8+	Staging	0.0344397	0.034
GSE32894	immunedeconv_quantiseq	Myeloid dendritic cell	Staging	0.00610928	0.0061
GSE32894	immunedeconv_quantiseq	Neutrophil	Grade73	0.0265345	0.02953
GSE32894	immunedeconv_quantiseq	NK cell	Grade73	0.0175743	0.033
GSE32894	immunedeconv_quantiseq	Myeloid dendritic cell	Grade73	0.00226922	0.00288067

## Sheet: S4
Supplementary Table S4
Unweighted statistics for significant correlation results in Table S3. Since xCell is typically used as a tool to determine the presence or absence of a specific cell type, rather than to calculate the cell proportion, we used only the sum of votes from the other five methods to filter the most relevant cell types. Cells in green background illustrate the tumor-infiltrating cells we studied in th…
Cell_type_full	Cell_type_short	xCell	immunedeconv_epic	immunedeconv_mcp_counter	immunedeconv_quantiseq	immunedeconv_timer	ESTIMATE	SUMvotes	SUMvots_no-xCell
CD4+ T-cells	CD4+ T-cells	3	6		3	5		17	14
CD8+ T-cells	CD8+ T-cells	2	4		3	6		15	13
B-cells	B-cells	2	4		6	2		14	12
Fibroblasts	Fibroblasts	9	10					19	10
uncharacterized cell	uncharacterized cell		5		4			9	9
NK cells	NK cells		1		5			6	6
Endothelial cells	Endothelial cells	6	5					11	5
Macrophages M2	Macrophages M2	3			5			8	5
StromaScore	StromaScore	5					4	9	4
Dendritic cells	DC	3			4			7	4
Macrophages	Macrophages	1	3					4	3
Neutrophils	Neutrophils	7			2			9	2
ImmuneScore	ImmuneScore	4					2	6	2
Macrophages M1	Macrophages M1	3			2			5	2
ESTIMATEScore	ESTIMATEScore						2	2	2
Regulatory T-cells	Tregs	4			1			5	1
pro B-cells	pro B-cells	8						8
Astrocytes	Astrocytes	7						7
Hematopoietic stem cells	HSC	7						7
Immature dendritic cells	iDC	7						7
Lymphatic endothelial cells	ly Endothelial cells	7						7
Megakaryocyte–erythroid progenitors	MEP	7						7
Smooth muscle cells	Smooth muscle	7						7
Neurons	Neurons	6						6
Basophils	Basophils	5						5
CD4+ naive T-cells	CD4+ naive T-cells	5						5
CD8+ central memory T-cells	CD8+ Tcm	5						5
Hepatocytes	Hepatocytes	5						5
Melanocytes	Melanocytes	5						5
Myocytes	Myocytes	5						5
Type 1 T-helper cells	Th1 cells	5						5
Type 2 T-helper cells	Th2 cells	5						5
MicroenvironmentScore	MicroenvironmentScore	5						5
CD4+ memory T-cells	CD4+ memory T-cells	4						4
Chondrocytes	Chondrocytes	4						4
Mesangial cells	Mesangial cells	4						4
Pericytes	Pericytes	4						4
Skeletal muscle cells	Skeletal muscle	4						4
CD4+ central memory T-cells	CD4+ Tcm	3						3
CD8+ naive T-cells	CD8+ naive T-cells	3						3
Class-switched memory B-cells	Class-switched memory B-cells	3						3
Common lymphoid progenitors	CLP	3						3
Erythrocytes	Erythrocytes	3						3
Granulocyte-macrophage progenitors	GMP	3						3
Mast cells	Mast cells	3						3
Microvascular endothelial cells	mv Endothelial cells	3						3
naive B-cells	naive B-cells	3						3
Activated dendritic cells	aDC	2						2
Adipocytes	Adipocytes	2						2
CD4+ effector memory T-cells	CD4+ Tem	2						2
CD8+ effector memory T-cells	CD8+ Tem	2						2
Xonventional dendritic cells	cDC	2						2
Common myeloid progenitors	CMP	2						2
Epithelial cells	Epithelial cells	2						2
Megakaryocytes	Megakaryocytes	2						2
Memory B-cells	Memory B-cells	2						2
Multipotent rogenitors	MPP	2						2
Mesenchymal stem cells	MSC	2						2
Natural killer T-cells	NKT	2						2
Osteoblasts	Osteoblast	2						2
Plasmacytoid dendritic cells	pDC	2						2
Platelets	Platelets	2						2
Preadipocytes	Preadipocytes	2						2
Sebocytes	Sebocytes	2						2
Keratinocytes	Keratinocytes	1						1
Monocytes	Monocytes	1						1
Plasma cells	Plasma cells	1						1
Gamma delta T-cells	Tgd cells	1						1
Eosinophils	Eosinophils
cytotoxicity score	cytotoxicity score

## Sheet: S5
Supplementary Table S5
Differentially expressed genes representing candidate immune cells contributed by different datasets with different deconvoluted methods. Log2FC, p-values and FDR adjusted p-values of every assessable "source dataset - deconvolution method - immune cell - gene name" sets were provided.
cell_type	dataset_name	method_name	gene_name	logFC	Pvalue	Padjust
Tcells_CD4+	E-MTAB-1940	epic	WIPF1	1.17725	2.88597e-07	0.000953162
Tcells_CD4+	E-MTAB-1940	epic	GIMAP6	1.03525	3.19792e-07	0.000953162
Tcells_CD4+	E-MTAB-1940	epic	CELF2	1.18346	1.41853e-06	0.00188829
Tcells_CD4+	E-MTAB-1940	epic	ABI3BP	1.54165	2.80123e-06	0.00247322
Tcells_CD4+	E-MTAB-1940	epic	LEPR	1.07113	2.84496e-06	0.00247322
Tcells_CD4+	E-MTAB-1940	epic	FHL1	1.55748	3.5128e-06	0.00251107
Tcells_CD4+	E-MTAB-1940	epic	SYNPO2	1.66997	4.91451e-06	0.00289034
Tcells_CD4+	E-MTAB-1940	epic	ANKRD44	1.00446	7.1538e-06	0.00369428
Tcells_CD4+	E-MTAB-1940	epic	MPEG1	1.04307	7.61379e-06	0.00369428
Tcells_CD4+	E-MTAB-1940	epic	TNS1	1.38972	9.24481e-06	0.00406566
Tcells_CD4+	E-MTAB-1940	epic	EVI2B	1.08373	1.26141e-05	0.00474027
Tcells_CD4+	E-MTAB-1940	epic	NEXN	1.18282	1.6015e-05	0.00510951
Tcells_CD4+	E-MTAB-1940	epic	PLXDC2	1.07002	1.95279e-05	0.00564084
Tcells_CD4+	E-MTAB-1940	epic	PTPRC	1.36736	2.81441e-05	0.00638259
Tcells_CD4+	E-MTAB-1940	epic	NIBAN1	1.43055	3.05609e-05	0.00671181
Tcells_CD4+	E-MTAB-1940	epic	SRPX	1.26989	3.25835e-05	0.00675921
Tcells_CD4+	E-MTAB-1940	epic	MYOCD	1.07801	3.80752e-05	0.00717904
Tcells_CD4+	E-MTAB-1940	epic	DPYD	1.1524	3.86414e-05	0.00717904
Tcells_CD4+	E-MTAB-1940	epic	SOX7	1.09892	4.51804e-05	0.00779044
Tcells_CD4+	E-MTAB-1940	epic	PALLD	1.1135	5.27013e-05	0.00817547
Tcells_CD4+	E-MTAB-1940	epic	SLC16A7	1.01484	6.40061e-05	0.00861564
Tcells_CD4+	E-MTAB-1940	epic	PCDH7	1.45796	8.66285e-05	0.00941617
Tcells_CD4+	E-MTAB-1940	epic	MYH11	1.45779	9.41698e-05	0.00963117
Tcells_CD4+	E-MTAB-1940	epic	C3	1.00933	9.75624e-05	0.00978626
Tcells_CD4+	E-MTAB-1940	epic	CFI	1.0242	9.87235e-05	0.00985535
Tcells_CD4+	E-MTAB-1940	epic	FGL2	1.10247	0.000111279	0.0103343
Tcells_CD4+	E-MTAB-1940	epic	NBEA	1.05441	0.000132475	0.0113743
Tcells_CD4+	E-MTAB-1940	epic	SYNM	1.30034	0.000153512	0.0124626
Tcells_CD4+	E-MTAB-1940	epic	PTGIS	1.16449	0.000162006	0.0126186
Tcells_CD4+	E-MTAB-1940	epic	PLN	1.23045	0.00016776	0.0127278
Tcells_CD4+	E-MTAB-1940	epic	PRKAR2B	1.11252	0.000174228	0.0128895
Tcells_CD4+	E-MTAB-1940	epic	MAP1B	1.08902	0.000184528	0.0130043
Tcells_CD4+	E-MTAB-1940	epic	ACTG2	1.55867	0.000207547	0.0137275
Tcells_CD4+	E-MTAB-1940	epic	STON1	1.01007	0.000239945	0.0144107
Tcells_CD4+	E-MTAB-1940	epic	POU2AF1	1.00336	0.00026153	0.0150165
Tcells_CD4+	E-MTAB-1940	epic	SLIT2	1.03758	0.000304985	0.0160455
Tcells_CD4+	E-MTAB-1940	epic	RGS1	1.24331	0.00037196	0.0173615
Tcells_CD4+	E-MTAB-1940	epic	OGN	1.02557	0.000386361	0.0177153
Tcells_CD4+	E-MTAB-1940	epic	RGS2	1.09992	0.000398295	0.0177667
Tcells_CD4+	E-MTAB-1940	epic	MYL9	1.07085	0.000783353	0.024106
Tcells_CD4+	E-MTAB-1940	epic	NLRP2	1.51174	0.00098671	0.0268585
Tcells_CD4+	E-MTAB-1940	epic	TAGLN	1.01706	0.00101805	0.0272273
Tcells_CD4+	E-MTAB-1940	epic	ADH1B	1.1984	0.00121509	0.0294175
Tcells_CD4+	E-MTAB-1940	epic	CNN1	1.10109	0.00141775	0.0314394
Tcells_CD4+	E-MTAB-1940	epic	PIGR	1.43184	0.00157358	0.0327766
Tcells_CD4+	E-MTAB-1940	epic	CCL20	1.08345	0.00173203	0.034369
Tcells_CD4+	E-MTAB-1940	epic	DUOX2	1.05857	0.0018438	0.0352928
Tcells_CD4+	E-MTAB-1940	epic	EFEMP1	1.11306	0.00212845	0.0380206
Tcells_CD4+	E-MTAB-1940	epic	MYLK	1.22409	0.00223478	0.0388842
Tcells_CD4+	E-MTAB-1940	epic	RPS4Y1	-1.52144	0.00280856	0.0430744
Tcells_CD4+	E-MTAB-1940	epic	OLFM4	1.49659	0.00317276	0.045077
Tcells_CD4+	E-MTAB-1940	timer	GIMAP6	1.31011	8.16624e-12	5.96647e-08
Tcells_CD4+	E-MTAB-1940	timer	IFITM3	1.06304	1.14223e-11	5.96647e-08
Tcells_CD4+	E-MTAB-1940	timer	WIPF1	1.475	1.24658e-11	5.96647e-08
Tcells_CD4+	E-MTAB-1940	timer	IFITM2	1.04531	1.42985e-11	5.96647e-08
Tcells_CD4+	E-MTAB-1940	timer	VIM	1.2428	2.92123e-11	8.70694e-08
Tcells_CD4+	E-MTAB-1940	timer	OSMR	1.26048	7.37892e-11	1.39958e-07
Tcells_CD4+	E-MTAB-1940	timer	GIMAP8	1.06702	1.33472e-10	2.32064e-07
Tcells_CD4+	E-MTAB-1940	timer	TNS1	1.89144	1.6392e-10	2.63079e-07
Tcells_CD4+	E-MTAB-1940	timer	SERPING1	1.39042	3.41807e-10	4.86145e-07
Tcells_CD4+	E-MTAB-1940	timer	CELF2	1.4637	5.01958e-10	6.1605e-07
Tcells_CD4+	E-MTAB-1940	timer	A2M	1.30155	7.61713e-10	8.8291e-07
Tcells_CD4+	E-MTAB-1940	timer	C1R	1.3584	8.36066e-10	9.11086e-07
Tcells_CD4+	E-MTAB-1940	timer	RAC2	1.06319	1.15995e-09	1.02319e-06
Tcells_CD4+	E-MTAB-1940	timer	CSGALNACT1	1.18707	1.19331e-09	1.02319e-06
Tcells_CD4+	E-MTAB-1940	timer	AQP1	1.08878	1.37315e-09	1.02319e-06
Tcells_CD4+	E-MTAB-1940	timer	TMEM176B	1.22765	1.47923e-09	1.06423e-06
Tcells_CD4+	E-MTAB-1940	timer	DPYSL2	1.30287	1.91398e-09	1.33111e-06
Tcells_CD4+	E-MTAB-1940	timer	C3	1.45897	2.61929e-09	1.65603e-06
Tcells_CD4+	E-MTAB-1940	timer	MPEG1	1.32711	2.92879e-09	1.79724e-06
Tcells_CD4+	E-MTAB-1940	timer	COL6A2	1.50231	3.80657e-09	2.20612e-06
Tcells_CD4+	E-MTAB-1940	timer	FGL2	1.5817	5.07685e-09	2.73704e-06
Tcells_CD4+	E-MTAB-1940	timer	TCF4	1.22607	6.04536e-09	3.0031e-06
Tcells_CD4+	E-MTAB-1940	timer	FYN	1.08342	6.67527e-09	3.21866e-06
Tcells_CD4+	E-MTAB-1940	timer	LAPTM5	1.29493	7.23386e-09	3.35394e-06
Tcells_CD4+	E-MTAB-1940	timer	CD93	1.01846	1.18234e-08	4.89903e-06
Tcells_CD4+	E-MTAB-1940	timer	PTPRC	1.78256	1.306e-08	5.15859e-06
Tcells_CD4+	E-MTAB-1940	timer	CYBB	1.03921	1.37624e-08	5.3174e-06
Tcells_CD4+	E-MTAB-1940	timer	CPVL	1.03875	1.4378e-08	5.35682e-06
Tcells_CD4+	E-MTAB-1940	timer	FLNA	1.16465	1.47106e-08	5.3839e-06
Tcells_CD4+	E-MTAB-1940	timer	KCTD12	1.11861	1.61364e-08	5.51917e-06
Tcells_CD4+	E-MTAB-1940	timer	PSMB8-AS1	1.09161	1.82647e-08	5.95429e-06
Tcells_CD4+	E-MTAB-1940	timer	SERPINF1	1.12726	2.0186e-08	6.20169e-06
Tcells_CD4+	E-MTAB-1940	timer	MSN	1.08675	2.05098e-08	6.20169e-06
Tcells_CD4+	E-MTAB-1940	timer	CCND2	1.47611	2.30496e-08	6.50506e-06
Tcells_CD4+	E-MTAB-1940	timer	PALLD	1.47527	2.42274e-08	6.63649e-06
Tcells_CD4+	E-MTAB-1940	timer	DPYSL3	1.37816	2.626e-08	6.93529e-06
Tcells_CD4+	E-MTAB-1940	timer	SYNPO2	1.97474	2.84328e-08	7.23441e-06
Tcells_CD4+	E-MTAB-1940	timer	SOBP	1.26574	3.26705e-08	8.11472e-06
Tcells_CD4+	E-MTAB-1940	timer	EVI2B	1.3277	3.3999e-08	8.24833e-06
Tcells_CD4+	E-MTAB-1940	timer	ZEB1	1.30788	4.24598e-08	9.52559e-06
Tcells_CD4+	E-MTAB-1940	timer	PALM2AKAP2	1.25494	4.4961e-08	9.87438e-06
Tcells_CD4+	E-MTAB-1940	timer	ACTN1	1.09204	4.79863e-08	1.0429e-05
Tcells_CD4+	E-MTAB-1940	timer	GNB4	1.15591	6.28734e-08	1.26512e-05
Tcells_CD4+	E-MTAB-1940	timer	MYO5A	1.03777	7.23771e-08	1.40372e-05
Tcells_CD4+	E-MTAB-1940	timer	SAMHD1	1.03853	7.29226e-08	1.40372e-05
Tcells_CD4+	E-MTAB-1940	timer	IFITM1	1.19115	7.33347e-08	1.40372e-05
Tcells_CD4+	E-MTAB-1940	timer	TRIM22	1.31344	9.23968e-08	1.70599e-05
Tcells_CD4+	E-MTAB-1940	timer	C1S	1.5209	1.02307e-07	1.80892e-05
Tcells_CD4+	E-MTAB-1940	timer	ABI3BP	1.71968	1.05504e-07	1.82645e-05
Tcells_CD4+	E-MTAB-1940	timer	TIMP2	1.26544	1.06287e-07	1.82645e-05
Tcells_CD4+	E-MTAB-1940	timer	FNBP1	1.01254	1.21168e-07	1.99059e-05
Tcells_CD4+	E-MTAB-1940	timer	CARD16	1.07269	1.27659e-07	2.0332e-05
Tcells_CD4+	E-MTAB-1940	timer	KLHL5	1.01591	1.33031e-07	2.07131e-05
Tcells_CD4+	E-MTAB-1940	timer	GIMAP2	1.14766	1.37682e-07	2.10631e-05
Tcells_CD4+	E-MTAB-1940	timer	DOCK11	1.04152	1.63069e-07	2.37921e-05
Tcells_CD4+	E-MTAB-1940	timer	FOXF1	1.13619	1.6573e-07	2.40124e-05
Tcells_CD4+	E-MTAB-1940	timer	MAP3K20	1.14594	1.78627e-07	2.55265e-05
Tcells_CD4+	E-MTAB-1940	timer	ANKRD44	1.14049	2.06492e-07	2.87217e-05
Tcells_CD4+	E-MTAB-1940	timer	ALDH2	1.10145	2.39048e-07	3.17674e-05
Tcells_CD4+	E-MTAB-1940	timer	FHL1	1.70816	2.48955e-07	3.28747e-05
Tcells_CD4+	E-MTAB-1940	timer	TGM2	1.13347	2.82716e-07	3.5967e-05
Tcells_CD4+	E-MTAB-1940	timer	COL15A1	1.48562	2.8601e-07	3.59976e-05
Tcells_CD4+	E-MTAB-1940	timer	COL6A3	1.45531	3.04843e-07	3.76345e-05
Tcells_CD4+	E-MTAB-1940	timer	MYL9	1.56499	3.13206e-07	3.83114e-05
Tcells_CD4+	E-MTAB-1940	timer	ANTXR2	1.14801	3.18497e-07	3.86345e-05
Tcells_CD4+	E-MTAB-1940	timer	RORA	1.35372	3.38188e-07	3.91997e-05
Tcells_CD4+	E-MTAB-1940	timer	COL6A1	1.25633	3.74656e-07	4.2253e-05
Tcells_CD4+	E-MTAB-1940	timer	C1QC	1.05668	3.93052e-07	4.38536e-05
Tcells_CD4+	E-MTAB-1940	timer	HLA-DPA1	1.38111	4.36417e-07	4.64865e-05
Tcells_CD4+	E-MTAB-1940	timer	DSE	1.00448	4.36702e-07	4.64865e-05
Tcells_CD4+	E-MTAB-1940	timer	MYADM	1.31725	4.41185e-07	4.64893e-05
Tcells_CD4+	E-MTAB-1940	timer	COL14A1	1.44541	4.51042e-07	4.72891e-05
Tcells_CD4+	E-MTAB-1940	timer	PDGFRA	1.43338	4.94781e-07	4.93929e-05
Tcells_CD4+	E-MTAB-1940	timer	SMOC2	1.33302	5.16855e-07	5.06275e-05
Tcells_CD4+	E-MTAB-1940	timer	MRC1	1.16981	5.72243e-07	5.42694e-05
Tcells_CD4+	E-MTAB-1940	timer	MRGPRF	1.00935	5.78939e-07	5.44098e-05
Tcells_CD4+	E-MTAB-1940	timer	NIBAN1	1.67032	6.80674e-07	6.1746e-05
Tcells_CD4+	E-MTAB-1940	timer	SRPX	1.48637	6.95229e-07	6.22544e-05
Tcells_CD4+	E-MTAB-1940	timer	FERMT2	1.21114	9.23182e-07	7.55343e-05
Tcells_CD4+	E-MTAB-1940	timer	CDH11	1.42197	9.52067e-07	7.72915e-05
Tcells_CD4+	E-MTAB-1940	timer	MYH11	1.78525	9.60917e-07	7.77077e-05
Tcells_CD4+	E-MTAB-1940	timer	PDGFC	1.34826	9.8972e-07	7.97279e-05
Tcells_CD4+	E-MTAB-1940	timer	VCAM1	1.21296	1.02394e-06	8.21676e-05
Tcells_CD4+	E-MTAB-1940	timer	CFI	1.25302	1.06608e-06	8.4253e-05
Tcells_CD4+	E-MTAB-1940	timer	SPARCL1	1.06977	1.14819e-06	8.97222e-05
Tcells_CD4+	E-MTAB-1940	timer	NEXN	1.30835	1.33011e-06	9.91121e-05
Tcells_CD4+	E-MTAB-1940	timer	CSF2RB	1.34038	1.34465e-06	9.91692e-05
Tcells_CD4+	E-MTAB-1940	timer	CYTIP	1.01642	1.43394e-06	0.000103178
Tcells_CD4+	E-MTAB-1940	timer	LHFPL6	1.02925	1.44964e-06	0.00010358
Tcells_CD4+	E-MTAB-1940	timer	TAP2	1.05272	1.59965e-06	0.000109787
Tcells_CD4+	E-MTAB-1940	timer	DCN	1.33118	1.84902e-06	0.000122082
Tcells_CD4+	E-MTAB-1940	timer	TGFB1I1	1.21492	1.91654e-06	0.000123798
Tcells_CD4+	E-MTAB-1940	timer	F13A1	1.01928	1.98294e-06	0.000125656
Tcells_CD4+	E-MTAB-1940	timer	CRISPLD2	1.03036	2.02882e-06	0.00012726
Tcells_CD4+	E-MTAB-1940	timer	LMOD1	1.10484	2.33908e-06	0.000141457
Tcells_CD4+	E-MTAB-1940	timer	PLN	1.4971	2.89957e-06	0.000163947
Tcells_CD4+	E-MTAB-1940	timer	FBN1	1.03728	3.00187e-06	0.000168363
Tcells_CD4+	E-MTAB-1940	timer	TCF21	1.03611	3.26588e-06	0.000179787
Tcells_CD4+	E-MTAB-1940	timer	TPM2	1.20966	3.31984e-06	0.000181322
Tcells_CD4+	E-MTAB-1940	timer	CD74	1.08405	3.71455e-06	0.000197202
Tcells_CD4+	E-MTAB-1940	timer	MYOCD	1.19123	4.12171e-06	0.000208413
Tcells_CD4+	E-MTAB-1940	timer	PRKAR2B	1.33582	4.30669e-06	0.00021394
Tcells_CD4+	E-MTAB-1940	timer	CLIC4	1.15023	4.3413e-06	0.00021413
Tcells_CD4+	E-MTAB-1940	timer	SPON1	1.04428	4.7081e-06	0.000221887
Tcells_CD4+	E-MTAB-1940	timer	PLSCR4	1.1006	5.52865e-06	0.000249583
Tcells_CD4+	E-MTAB-1940	timer	ACTG2	1.86791	5.90327e-06	0.000260979
Tcells_CD4+	E-MTAB-1940	timer	MYLK	1.74901	6.68459e-06	0.000283429
Tcells_CD4+	E-MTAB-1940	timer	MS4A1	1.01772	9.14373e-06	0.000342361
Tcells_CD4+	E-MTAB-1940	timer	ADH1B	1.59873	9.53338e-06	0.000351105
Tcells_CD4+	E-MTAB-1940	timer	CPED1	1.0019	1.0707e-05	0.000377683
Tcells_CD4+	E-MTAB-1940	timer	TAGLN	1.33035	1.07402e-05	0.000377683
Tcells_CD4+	E-MTAB-1940	timer	COL1A2	1.2126	1.08481e-05	0.000378485
Tcells_CD4+	E-MTAB-1940	timer	SYNM	1.48539	1.17057e-05	0.000401683
Tcells_CD4+	E-MTAB-1940	timer	LAMP3	1.10659	1.25981e-05	0.000420555
Tcells_CD4+	E-MTAB-1940	timer	CPA3	1.30017	1.30986e-05	0.000431055
Tcells_CD4+	E-MTAB-1940	timer	IGKV1-17	1.49969	1.41332e-05	0.000455758
Tcells_CD4+	E-MTAB-1940	timer	MAP1B	1.24671	1.43242e-05	0.000458376
Tcells_CD4+	E-MTAB-1940	timer	ENPP2	1.10025	1.46307e-05	0.000463181
Tcells_CD4+	E-MTAB-1940	timer	PLAGL1	1.30108	1.57567e-05	0.000487034
Tcells_CD4+	E-MTAB-1940	timer	PRUNE2	1.05807	2.03774e-05	0.000576871
Tcells_CD4+	E-MTAB-1940	timer	ACTA2	1.15785	2.32435e-05	0.000632271
Tcells_CD4+	E-MTAB-1940	timer	DMD	1.11724	2.42754e-05	0.000646251
Tcells_CD4+	E-MTAB-1940	timer	COL3A1	1.17449	2.73902e-05	0.000703779
Tcells_CD4+	E-MTAB-1940	timer	POU2AF1	1.13877	2.75595e-05	0.00070639
Tcells_CD4+	E-MTAB-1940	timer	IGLL3P	1.13646	3.62515e-05	0.000845301
Tcells_CD4+	E-MTAB-1940	timer	CFB	1.09415	4.35263e-05	0.000923839
Tcells_CD4+	E-MTAB-1940	timer	SLIT2	1.15177	5.21556e-05	0.00103734
Tcells_CD4+	E-MTAB-1940	timer	ABCA8	1.29493	5.51073e-05	0.00107655
Tcells_CD4+	E-MTAB-1940	timer	SORBS2	1.01309	5.54956e-05	0.00108211
Tcells_CD4+	E-MTAB-1940	timer	DPYD	1.12844	5.79256e-05	0.00110979
Tcells_CD4+	E-MTAB-1940	timer	EPHA3	1.00395	5.92869e-05	0.00112349
Tcells_CD4+	E-MTAB-1940	timer	APBB1IP	1.0878	5.9645e-05	0.00112487
Tcells_CD4+	E-MTAB-1940	timer	EFEMP1	1.41564	6.97238e-05	0.00124296
Tcells_CD4+	E-MTAB-1940	timer	LIFR	1.06097	7.00878e-05	0.00124558
Tcells_CD4+	E-MTAB-1940	timer	RGS2	1.21657	7.80383e-05	0.00132942
Tcells_CD4+	E-MTAB-1940	timer	LUM	1.17008	8.19562e-05	0.00137234
Tcells_CD4+	E-MTAB-1940	timer	COL8A1	1.08309	8.76876e-05	0.00142708
Tcells_CD4+	E-MTAB-1940	timer	IFIT3	1.16396	0.000104345	0.00160685
Tcells_CD4+	E-MTAB-1940	timer	IGKC	1.42811	0.000107742	0.00164323
Tcells_CD4+	E-MTAB-1940	timer	CYBRD1	1.03027	0.000112526	0.00168781
Tcells_CD4+	E-MTAB-1940	timer	STEAP4	1.06468	0.000114645	0.00171344
Tcells_CD4+	E-MTAB-1940	timer	PTGIS	1.18821	0.000115517	0.00172277
Tcells_CD4+	E-MTAB-1940	timer	IFI44	1.13503	0.000129555	0.00183706
Tcells_CD4+	E-MTAB-1940	timer	IGKV4-1	1.10875	0.00013662	0.00190537
Tcells_CD4+	E-MTAB-1940	timer	CALD1	1.12706	0.000138205	0.00191215
Tcells_CD4+	E-MTAB-1940	timer	NID2	1.00037	0.000146011	0.00197689
Tcells_CD4+	E-MTAB-1940	timer	STON1	1.04123	0.000147249	0.00198207
Tcells_CD4+	E-MTAB-1940	timer	RGS1	1.31082	0.000164282	0.00212234
Tcells_CD4+	E-MTAB-1940	timer	LYZ	1.173	0.000165312	0.00213279
Tcells_CD4+	E-MTAB-1940	timer	IGKV1OR2-108	1.04378	0.000165397	0.00213279
Tcells_CD4+	E-MTAB-1940	timer	IFI44L	1.49601	0.000171337	0.00217327
Tcells_CD4+	E-MTAB-1940	timer	ALDH1A1	1.10146	0.00018958	0.00231716
Tcells_CD4+	E-MTAB-1940	timer	IGLV2-14	1.07913	0.000193725	0.00234573
Tcells_CD4+	E-MTAB-1940	timer	GREM1	1.12141	0.000203597	0.00242043
Tcells_CD4+	E-MTAB-1940	timer	TNC	1.01968	0.000209661	0.00245475
Tcells_CD4+	E-MTAB-1940	timer	IGKV1D-13	1.0211	0.000213333	0.00248505
Tcells_CD4+	E-MTAB-1940	timer	ROBO1	1.0286	0.00022443	0.00256619
Tcells_CD4+	E-MTAB-1940	timer	POSTN	1.36962	0.000331221	0.00331921
Tcells_CD4+	E-MTAB-1940	timer	OGN	1.03475	0.000339476	0.00338285
Tcells_CD4+	E-MTAB-1940	timer	GPNMB	1.22252	0.000382915	0.00366306
Tcells_CD4+	E-MTAB-1940	timer	PMP22	1.06726	0.000447819	0.00405173
Tcells_CD4+	E-MTAB-1940	timer	SELL	1.13687	0.000479991	0.00424165
Tcells_CD4+	E-MTAB-1940	timer	PIGR	1.56777	0.000498816	0.00435334
Tcells_CD4+	E-MTAB-1940	timer	CNN1	1.19416	0.000502669	0.00437169
Tcells_CD4+	E-MTAB-1940	timer	HLA-DRA	1.09636	0.000573529	0.0047579
Tcells_CD4+	E-MTAB-1940	timer	LCN2	1.40674	0.000660302	0.0052522
Tcells_CD4+	E-MTAB-1940	timer	MGP	1.04546	0.000754896	0.00573985
Tcells_CD4+	E-MTAB-1940	timer	PCDH7	1.16872	0.00196659	0.0110269
Tcells_CD4+	E-MTAB-1940	timer	SLC4A4	1.00415	0.00296148	0.0146506
Tcells_CD4+	E-MTAB-1940	timer	PLA2G2A	-1.25406	0.00306534	0.0149743
Tcells_CD4+	E-MTAB-1940	timer	JCHAIN	1.42286	0.00398916	0.0180777
Tcells_CD4+	E-MTAB-1940	timer	KRT20	-1.60018	0.00752135	0.0285371
Tcells_CD4+	E-MTAB-1940	timer	C16orf54	1.0896	0.00801287	0.0297316
Tcells_CD4+	E-MTAB-4321	epic	IL7R	1.73014	1.87915e-59	7.19188e-55
Tcells_CD4+	E-MTAB-4321	epic	PTPRC	1.54604	1.30853e-44	2.504e-40
Tcells_CD4+	E-MTAB-4321	epic	TRAC	1.63884	5.94147e-44	5.6848e-40
Tcells_CD4+	E-MTAB-4321	epic	CD2	1.24656	7.31961e-41	4.66893e-37
Tcells_CD4+	E-MTAB-4321	epic	CD48	1.42535	1.40699e-39	7.55784e-36
Tcells_CD4+	E-MTAB-4321	epic	TRAF3IP3	1.1233	1.57982e-39	7.55784e-36
Tcells_CD4+	E-MTAB-4321	epic	CD3D	1.48673	6.60366e-39	2.52735e-35
Tcells_CD4+	E-MTAB-4321	epic	CYTIP	1.13792	3.65688e-38	1.27233e-34
Tcells_CD4+	E-MTAB-4321	epic	GPR183	1.04754	3.06603e-36	8.38165e-33
Tcells_CD4+	E-MTAB-4321	epic	AMICA1	1.24686	2.61189e-35	5.55346e-32
Tcells_CD4+	E-MTAB-4321	epic	EVI2B	1.0217	5.60229e-34	9.74595e-31
Tcells_CD4+	E-MTAB-4321	epic	IGKC	3.35111	5.67719e-32	7.49233e-29
Tcells_CD4+	E-MTAB-4321	epic	EVI2A	1.03266	8.90937e-32	1.11834e-28
Tcells_CD4+	E-MTAB-4321	epic	IGHA1	2.96639	1.63434e-31	1.89544e-28
Tcells_CD4+	E-MTAB-4321	epic	FYB	1.00583	2.44953e-31	2.46706e-28
Tcells_CD4+	E-MTAB-4321	epic	LTB	1.05369	4.08797e-31	3.91137e-28
Tcells_CD4+	E-MTAB-4321	epic	GPR15	1.12202	4.36921e-31	3.94564e-28
Tcells_CD4+	E-MTAB-4321	epic	BIRC3	1.24385	4.93008e-31	4.28827e-28
Tcells_CD4+	E-MTAB-4321	epic	CD53	1.10451	2.04221e-30	1.56319e-27
Tcells_CD4+	E-MTAB-4321	epic	RGS1	1.32491	2.18954e-30	1.6431e-27
Tcells_CD4+	E-MTAB-4321	epic	IGJ	2.64008	2.36893e-30	1.74353e-27
Tcells_CD4+	E-MTAB-4321	epic	IL32	1.10938	1.55607e-29	1.02679e-26
Tcells_CD4+	E-MTAB-4321	epic	CD52	1.43295	4.90234e-29	3.02617e-26
Tcells_CD4+	E-MTAB-4321	epic	GZMA	1.0295	7.5456e-29	4.51227e-26
Tcells_CD4+	E-MTAB-4321	epic	IRF8	1.1627	1.59607e-28	9.11712e-26
Tcells_CD4+	E-MTAB-4321	epic	IGLC1	2.64212	3.37036e-28	1.81677e-25
Tcells_CD4+	E-MTAB-4321	epic	GBP5	1.01418	5.07559e-27	2.28533e-24
Tcells_CD4+	E-MTAB-4321	epic	IGLC3	2.26122	5.8251e-27	2.5923e-24
Tcells_CD4+	E-MTAB-4321	epic	IGHG2	2.33668	8.10036e-27	3.48334e-24
Tcells_CD4+	E-MTAB-4321	epic	TMEM176B	1.18476	1.81216e-26	7.45751e-24
Tcells_CD4+	E-MTAB-4321	epic	IGHG1	2.49849	9.88205e-26	3.74461e-23
Tcells_CD4+	E-MTAB-4321	epic	IGHA2	2.2586	1.04032e-25	3.90344e-23
Tcells_CD4+	E-MTAB-4321	epic	VCAM1	1.01958	9.74512e-25	3.30058e-22
Tcells_CD4+	E-MTAB-4321	epic	CCL5	1.01627	7.96401e-24	2.4899e-21
Tcells_CD4+	E-MTAB-4321	epic	FOXF1-AS1	1.03326	8.33273e-23	2.39782e-20
Tcells_CD4+	E-MTAB-4321	epic	IGKV4-1	1.83878	1.32839e-22	3.71095e-20
Tcells_CD4+	E-MTAB-4321	epic	MS4A1	1.09928	6.65213e-22	1.79289e-19
Tcells_CD4+	E-MTAB-4321	epic	AC096579.7	1.49426	6.83048e-22	1.82476e-19
Tcells_CD4+	E-MTAB-4321	epic	IGHG3	1.75792	2.81541e-21	6.90713e-19
Tcells_CD4+	E-MTAB-4321	epic	C1S	1.1619	1.64895e-20	3.73424e-18
Tcells_CD4+	E-MTAB-4321	epic	DCN	1.36985	1.75222e-20	3.9217e-18
Tcells_CD4+	E-MTAB-4321	epic	HLA-DPB1	1.22442	2.49825e-20	5.52675e-18
Tcells_CD4+	E-MTAB-4321	epic	C3	1.49442	7.39704e-20	1.53859e-17
Tcells_CD4+	E-MTAB-4321	epic	MFAP4	1.18689	8.24305e-20	1.69612e-17
Tcells_CD4+	E-MTAB-4321	epic	CD74	1.23439	8.70325e-20	1.77685e-17
Tcells_CD4+	E-MTAB-4321	epic	MZB1	1.03884	9.55675e-20	1.93522e-17
Tcells_CD4+	E-MTAB-4321	epic	LYZ	1.43275	1.06723e-19	2.14974e-17
Tcells_CD4+	E-MTAB-4321	epic	IGKV3-20	1.45799	1.26552e-19	2.49659e-17
Tcells_CD4+	E-MTAB-4321	epic	IGHM	1.36042	1.69099e-19	3.28515e-17
Tcells_CD4+	E-MTAB-4321	epic	IGLC2	1.94038	1.8805e-19	3.59852e-17
Tcells_CD4+	E-MTAB-4321	epic	HLA-DPA1	1.25502	3.38943e-19	6.23655e-17
Tcells_CD4+	E-MTAB-4321	epic	HLA-DRA	1.32988	5.89829e-19	1.04995e-16
Tcells_CD4+	E-MTAB-4321	epic	RP11-731F5.2	1.32329	8.3505e-19	1.4396e-16
Tcells_CD4+	E-MTAB-4321	epic	TRBC2	1.25821	2.65745e-18	4.35923e-16
Tcells_CD4+	E-MTAB-4321	epic	IGHG4	1.44426	4.3797e-18	6.89793e-16
Tcells_CD4+	E-MTAB-4321	epic	CCL2	1.01778	6.02063e-18	9.18014e-16
Tcells_CD4+	E-MTAB-4321	epic	IGHV3-7	1.29221	6.51328e-18	9.88068e-16
Tcells_CD4+	E-MTAB-4321	epic	IGHV3-23	1.35663	1.24483e-17	1.84659e-15
Tcells_CD4+	E-MTAB-4321	epic	DUOX2	1.25508	4.3948e-17	5.96445e-15
Tcells_CD4+	E-MTAB-4321	epic	IGKV3-11	1.27037	5.99061e-17	7.96086e-15
Tcells_CD4+	E-MTAB-4321	epic	LUM	1.23057	1.11596e-16	1.44779e-14
Tcells_CD4+	E-MTAB-4321	epic	CCL20	1.16088	1.71768e-16	2.17678e-14
Tcells_CD4+	E-MTAB-4321	epic	IGHV5-51	1.16557	2.06564e-16	2.56784e-14
Tcells_CD4+	E-MTAB-4321	epic	IGKV1-5	1.04161	2.81849e-16	3.44631e-14
Tcells_CD4+	E-MTAB-4321	epic	DUOXA2	1.1872	4.14542e-16	5.00484e-14
Tcells_CD4+	E-MTAB-4321	epic	UBD	1.49981	5.94417e-16	6.97838e-14
Tcells_CD4+	E-MTAB-4321	epic	IGLV2-14	1.02252	6.30743e-15	6.59558e-13
Tcells_CD4+	E-MTAB-4321	epic	IGLV3-1	1.06026	1.081e-14	1.08304e-12
Tcells_CD4+	E-MTAB-4321	epic	PTGDS	1.11211	2.69491e-14	2.52175e-12
Tcells_CD4+	E-MTAB-4321	epic	HLA-DRB1	1.107	2.80227e-14	2.60312e-12
Tcells_CD4+	E-MTAB-4321	epic	IGLV3-19	1.16889	3.39818e-14	3.12633e-12
Tcells_CD4+	E-MTAB-4321	epic	CFB	1.1146	5.68172e-13	4.32308e-11
Tcells_CD4+	E-MTAB-4321	epic	IFI30	1.09408	8.29641e-12	5.32752e-10
Tcells_CD4+	E-MTAB-4321	epic	PLAT	1.0225	1.02732e-11	6.49282e-10
Tcells_CD4+	E-MTAB-4321	epic	LCN2	1.5287	1.04629e-10	5.70424e-09
Tcells_CD4+	E-MTAB-4321	epic	PIGR	1.22264	1.16214e-09	5.33945e-08
Tcells_CD4+	E-MTAB-4321	epic	D86998.1	1.27977	3.87575e-08	1.39542e-06
Tcells_CD4+	E-MTAB-4321	epic	S100A9	1.37354	6.53087e-08	2.27182e-06
Tcells_CD4+	E-MTAB-4321	epic	S100A8	1.053	2.23395e-06	6.12448e-05
Tcells_CD4+	E-MTAB-4321	epic	CP	1.05308	1.14939e-05	0.000275449
Tcells_CD4+	E-MTAB-4321	quantiseq	FAIM3	1.81386	1.41782e-49	5.42629e-45
Tcells_CD4+	E-MTAB-4321	quantiseq	GPR15	1.01636	5.00726e-13	3.83276e-09
Tcells_CD4+	E-MTAB-4321	quantiseq	IGLC1	1.90235	5.80633e-08	3.14791e-05
Tcells_CD4+	E-MTAB-4321	quantiseq	IGHA2	1.69565	6.07976e-08	3.23173e-05
Tcells_CD4+	E-MTAB-4321	quantiseq	IGKV3-11	1.1624	7.48316e-08	3.62526e-05
Tcells_CD4+	E-MTAB-4321	quantiseq	IGJ	1.80389	1.02549e-07	4.51121e-05
Tcells_CD4+	E-MTAB-4321	quantiseq	IGLC3	1.5589	3.84407e-07	0.000113807
Tcells_CD4+	E-MTAB-4321	quantiseq	AC096579.7	1.12134	5.71457e-07	0.000159641
Tcells_CD4+	E-MTAB-4321	quantiseq	TRBC2	1.0217	7.38323e-07	0.000197602
Tcells_CD4+	E-MTAB-4321	quantiseq	PIGR	1.38787	8.28944e-07	0.000213254
Tcells_CD4+	E-MTAB-4321	quantiseq	IGHV3-23	1.11749	8.30236e-07	0.000213254
Tcells_CD4+	E-MTAB-4321	quantiseq	IGKV4-1	1.33715	8.67844e-07	0.000221427
Tcells_CD4+	E-MTAB-4321	quantiseq	DUOX2	1.04485	9.54535e-07	0.000238771
Tcells_CD4+	E-MTAB-4321	quantiseq	IGHG4	1.14971	1.4263e-06	0.00032884
Tcells_CD4+	E-MTAB-4321	quantiseq	IGHG2	1.53127	1.53541e-06	0.000347712
Tcells_CD4+	E-MTAB-4321	quantiseq	IGHA1	1.80131	1.60492e-06	0.000353009
Tcells_CD4+	E-MTAB-4321	quantiseq	IGKC	1.88082	8.35585e-06	0.00122059
Tcells_CD4+	E-MTAB-4321	quantiseq	IGHG3	1.15156	1.79056e-05	0.00219904
Tcells_CD4+	E-MTAB-4321	quantiseq	IGHG1	1.46305	2.67132e-05	0.00295482
Tcells_CD4+	E-MTAB-4321	quantiseq	LCN2	1.37182	3.97245e-05	0.00394893
Tcells_CD4+	E-MTAB-4321	quantiseq	SNORD41	-1.85061	0.000172315	0.0117346
Tcells_CD4+	E-MTAB-4321	quantiseq	IGLC2	1.12056	0.000309246	0.0177443
Tcells_CD4+	E-MTAB-4321	quantiseq	KRT20	-1.19618	0.00101393	0.0395703
Tcells_CD4+	E-MTAB-4321	quantiseq	FABP4	1.20213	0.00112682	0.0423216
Tcells_CD4+	E-MTAB-4321	quantiseq	J01415.2	-1.41703	0.0012417	0.045389
Tcells_CD4+	E-MTAB-4321	timer	TRAC	1.90271	4.2108e-64	1.61156e-59
Tcells_CD4+	E-MTAB-4321	timer	SELPLG	1.23443	1.19211e-60	1.55532e-56
Tcells_CD4+	E-MTAB-4321	timer	PTPRC	1.74714	1.21916e-60	1.55532e-56
Tcells_CD4+	E-MTAB-4321	timer	IL7R	1.7403	2.24459e-60	2.14763e-56
Tcells_CD4+	E-MTAB-4321	timer	BIN2	1.01493	1.21781e-59	9.32163e-56
Tcells_CD4+	E-MTAB-4321	timer	HLA-DPB1	1.94595	7.85334e-58	5.00938e-54
Tcells_CD4+	E-MTAB-4321	timer	CD2	1.42689	6.31229e-57	3.0198e-53
Tcells_CD4+	E-MTAB-4321	timer	SLA	1.14272	2.99533e-56	1.27375e-52
Tcells_CD4+	E-MTAB-4321	timer	SASH3	1.00859	2.16871e-55	8.30009e-52
Tcells_CD4+	E-MTAB-4321	timer	CD53	1.4247	2.51234e-55	8.74111e-52
Tcells_CD4+	E-MTAB-4321	timer	ITGB2	1.3852	3.29679e-55	1.05146e-51
Tcells_CD4+	E-MTAB-4321	timer	MPEG1	1.17509	9.52598e-55	2.80445e-51
Tcells_CD4+	E-MTAB-4321	timer	AMICA1	1.48976	5.30584e-54	1.45046e-50
Tcells_CD4+	E-MTAB-4321	timer	TRAF3IP3	1.27635	7.29738e-54	1.8619e-50
Tcells_CD4+	E-MTAB-4321	timer	ARHGAP9	1.16047	1.74394e-53	4.17152e-50
Tcells_CD4+	E-MTAB-4321	timer	CD52	1.8588	3.66371e-53	7.95806e-50
Tcells_CD4+	E-MTAB-4321	timer	CD48	1.61021	3.74282e-53	7.95806e-50
Tcells_CD4+	E-MTAB-4321	timer	IL10RA	1.1243	5.87548e-53	1.18351e-49
Tcells_CD4+	E-MTAB-4321	timer	CYTIP	1.29442	5.4943e-52	9.55809e-49
Tcells_CD4+	E-MTAB-4321	timer	GPR183	1.2176	7.43192e-52	1.23667e-48
Tcells_CD4+	E-MTAB-4321	timer	CD3D	1.67465	8.5541e-52	1.36409e-48
Tcells_CD4+	E-MTAB-4321	timer	C1R	1.41037	1.18115e-51	1.80821e-48
Tcells_CD4+	E-MTAB-4321	timer	ITGAL	1.11503	3.79052e-51	5.57964e-48
Tcells_CD4+	E-MTAB-4321	timer	CD3E	1.01287	4.26241e-51	6.04188e-48
Tcells_CD4+	E-MTAB-4321	timer	IRF8	1.49597	5.09169e-51	6.95961e-48
Tcells_CD4+	E-MTAB-4321	timer	CD74	1.88684	1.24367e-50	1.58659e-47
Tcells_CD4+	E-MTAB-4321	timer	CD84	1.09219	2.34933e-50	2.90044e-47
Tcells_CD4+	E-MTAB-4321	timer	FYB	1.23052	4.17116e-50	4.83754e-47
Tcells_CD4+	E-MTAB-4321	timer	LTB	1.29253	4.88699e-50	5.50102e-47
Tcells_CD4+	E-MTAB-4321	timer	HLA-DPA1	1.93285	1.07743e-49	1.17815e-46
Tcells_CD4+	E-MTAB-4321	timer	TMEM176B	1.5585	1.96294e-49	2.03042e-46
Tcells_CD4+	E-MTAB-4321	timer	IL32	1.3859	2.38496e-49	2.40203e-46
Tcells_CD4+	E-MTAB-4321	timer	HLA-DMB	1.58371	1.48062e-48	1.45298e-45
Tcells_CD4+	E-MTAB-4321	timer	HLA-DRA	2.03537	3.49985e-48	3.34865e-45
Tcells_CD4+	E-MTAB-4321	timer	CD247	1.02177	3.22773e-47	3.01297e-44
Tcells_CD4+	E-MTAB-4321	timer	GIMAP4	1.22844	3.59287e-47	3.27396e-44
Tcells_CD4+	E-MTAB-4321	timer	AIF1	1.53838	4.92584e-47	4.38423e-44
Tcells_CD4+	E-MTAB-4321	timer	GIMAP5	1.07599	2.35829e-46	1.98356e-43
Tcells_CD4+	E-MTAB-4321	timer	EVI2A	1.21431	3.49732e-46	2.78853e-43
Tcells_CD4+	E-MTAB-4321	timer	TYROBP	1.48284	6.29873e-46	4.8213e-43
Tcells_CD4+	E-MTAB-4321	timer	HMHA1	1.10336	1.04449e-45	7.83816e-43
Tcells_CD4+	E-MTAB-4321	timer	ITGA4	1.15627	1.11945e-45	8.23913e-43
Tcells_CD4+	E-MTAB-4321	timer	CYBB	1.30738	1.27588e-45	9.2133e-43
Tcells_CD4+	E-MTAB-4321	timer	CCL5	1.35372	3.97457e-45	2.71634e-42
Tcells_CD4+	E-MTAB-4321	timer	PLEK	1.19873	4.07959e-45	2.72866e-42
Tcells_CD4+	E-MTAB-4321	timer	GIMAP7	1.11407	4.1352e-45	2.72866e-42
Tcells_CD4+	E-MTAB-4321	timer	GBP5	1.26626	1.40944e-44	8.99038e-42
Tcells_CD4+	E-MTAB-4321	timer	LCP2	1.15563	2.03533e-44	1.25639e-41
Tcells_CD4+	E-MTAB-4321	timer	MS4A6A	1.43015	4.2953e-44	2.52907e-41
Tcells_CD4+	E-MTAB-4321	timer	ACAP1	1.04944	9.4211e-44	5.30242e-41
Tcells_CD4+	E-MTAB-4321	timer	EVI2B	1.13701	1.71851e-43	9.53203e-41
Tcells_CD4+	E-MTAB-4321	timer	NCKAP1L	1.119	4.45837e-43	2.40325e-40
Tcells_CD4+	E-MTAB-4321	timer	SPOCK2	1.22807	5.68298e-42	2.78845e-39
Tcells_CD4+	E-MTAB-4321	timer	C1S	1.61194	8.44286e-42	4.03906e-39
Tcells_CD4+	E-MTAB-4321	timer	LAPTM5	1.32874	1.5559e-41	7.26187e-39
Tcells_CD4+	E-MTAB-4321	timer	C1QB	1.51716	3.3139e-41	1.47476e-38
Tcells_CD4+	E-MTAB-4321	timer	C1QA	1.26363	5.52337e-41	2.41095e-38
Tcells_CD4+	E-MTAB-4321	timer	IGSF6	1.0287	5.54357e-41	2.41095e-38
Tcells_CD4+	E-MTAB-4321	timer	VIM	1.05269	1.02844e-40	4.26047e-38
Tcells_CD4+	E-MTAB-4321	timer	C1QC	1.28893	8.82649e-40	3.41219e-37
Tcells_CD4+	E-MTAB-4321	timer	ANXA6	1.15286	1.01708e-39	3.89257e-37
Tcells_CD4+	E-MTAB-4321	timer	SAMSN1	1.09506	1.53352e-39	5.75399e-37
Tcells_CD4+	E-MTAB-4321	timer	IL2RG	1.01505	2.2995e-39	8.46217e-37
Tcells_CD4+	E-MTAB-4321	timer	CPVL	1.2784	1.00043e-38	3.57837e-36
Tcells_CD4+	E-MTAB-4321	timer	ALOX5AP	1.14256	1.79592e-38	6.36421e-36
Tcells_CD4+	E-MTAB-4321	timer	ELMO1	1.00943	2.83169e-38	9.76345e-36
Tcells_CD4+	E-MTAB-4321	timer	LYZ	1.95032	3.55649e-38	1.20455e-35
Tcells_CD4+	E-MTAB-4321	timer	MNDA	1.03053	5.03947e-38	1.66268e-35
Tcells_CD4+	E-MTAB-4321	timer	SAMHD1	1.07312	7.88054e-38	2.53449e-35
Tcells_CD4+	E-MTAB-4321	timer	TMEM176A	1.05954	8.10841e-38	2.58604e-35
Tcells_CD4+	E-MTAB-4321	timer	F13A1	1.22435	1.57968e-37	4.8756e-35
Tcells_CD4+	E-MTAB-4321	timer	FCER1G	1.3201	1.67441e-37	5.12663e-35
Tcells_CD4+	E-MTAB-4321	timer	FPR3	1.01645	2.11632e-37	6.32779e-35
Tcells_CD4+	E-MTAB-4321	timer	C10orf128	1.16665	3.20236e-37	9.50082e-35
Tcells_CD4+	E-MTAB-4321	timer	RGS1	1.44456	7.30565e-37	2.10227e-34
Tcells_CD4+	E-MTAB-4321	timer	CTSK	1.01369	1.91032e-36	5.18524e-34
Tcells_CD4+	E-MTAB-4321	timer	IGKC	3.55035	2.13755e-36	5.68113e-34
Tcells_CD4+	E-MTAB-4321	timer	GZMA	1.14178	2.69476e-36	7.08606e-34
Tcells_CD4+	E-MTAB-4321	timer	IFI30	1.89915	2.82956e-36	7.36688e-34
Tcells_CD4+	E-MTAB-4321	timer	FCGR2A	1.21393	4.82062e-36	1.23822e-33
Tcells_CD4+	E-MTAB-4321	timer	VCAM1	1.20957	6.61223e-36	1.66489e-33
Tcells_CD4+	E-MTAB-4321	timer	IGLC1	2.94624	7.0898e-36	1.77347e-33
Tcells_CD4+	E-MTAB-4321	timer	CORO1A	1.03933	2.31974e-35	5.61906e-33
Tcells_CD4+	E-MTAB-4321	timer	BIRC3	1.31712	2.95593e-35	7.0706e-33
Tcells_CD4+	E-MTAB-4321	timer	CRISPLD2	1.04469	3.76418e-35	8.89275e-33
Tcells_CD4+	E-MTAB-4321	timer	TRBC2	1.7131	3.97367e-35	9.27319e-33
Tcells_CD4+	E-MTAB-4321	timer	CD163	1.03302	1.0185e-34	2.32024e-32
Tcells_CD4+	E-MTAB-4321	timer	ZEB2	1.03508	2.38296e-34	5.27171e-32
Tcells_CD4+	E-MTAB-4321	timer	IGHG1	2.84801	3.18376e-34	6.92323e-32
Tcells_CD4+	E-MTAB-4321	timer	SERPINF1	1.22687	7.85083e-34	1.66004e-31
Tcells_CD4+	E-MTAB-4321	timer	IGJ	2.77215	8.16326e-34	1.71662e-31
Tcells_CD4+	E-MTAB-4321	timer	HLA-F	1.46234	1.01309e-33	2.10722e-31
Tcells_CD4+	E-MTAB-4321	timer	IGHA1	3.05734	1.06384e-33	2.20082e-31
Tcells_CD4+	E-MTAB-4321	timer	IGLC3	2.49149	2.57444e-33	5.13172e-31
Tcells_CD4+	E-MTAB-4321	timer	IGHM	1.74072	8.28726e-33	1.58585e-30
Tcells_CD4+	E-MTAB-4321	timer	PDGFRA	1.24454	8.74321e-33	1.66478e-30
Tcells_CD4+	E-MTAB-4321	timer	TGFBI	1.00968	1.49563e-32	2.76526e-30
Tcells_CD4+	E-MTAB-4321	timer	GPR15	1.13846	4.23412e-32	7.57235e-30
Tcells_CD4+	E-MTAB-4321	timer	VSIG4	1.02579	5.59865e-32	9.91998e-30
Tcells_CD4+	E-MTAB-4321	timer	ICAM1	1.17379	6.60849e-32	1.16018e-29
Tcells_CD4+	E-MTAB-4321	timer	C3	1.86997	7.40606e-32	1.29427e-29
Tcells_CD4+	E-MTAB-4321	timer	COL8A1	1.08347	1.19464e-31	2.06884e-29
Tcells_CD4+	E-MTAB-4321	timer	DCN	1.67868	1.81103e-31	3.09428e-29
Tcells_CD4+	E-MTAB-4321	timer	IGHG3	2.11178	2.20523e-31	3.73445e-29
Tcells_CD4+	E-MTAB-4321	timer	CIITA	1.10873	2.3258e-31	3.90408e-29
Tcells_CD4+	E-MTAB-4321	timer	NLRC5	1.01631	2.43502e-31	4.06957e-29
Tcells_CD4+	E-MTAB-4321	timer	IGHG2	2.50191	4.28437e-31	7.00733e-29
Tcells_CD4+	E-MTAB-4321	timer	HLA-DMA	1.1308	4.64992e-31	7.54076e-29
Tcells_CD4+	E-MTAB-4321	timer	CDH11	1.02853	6.12024e-31	9.88328e-29
Tcells_CD4+	E-MTAB-4321	timer	HLA-DRB1	1.61058	1.15556e-30	1.83509e-28
Tcells_CD4+	E-MTAB-4321	timer	HLA-DQB2	1.05474	1.55393e-30	2.42742e-28
Tcells_CD4+	E-MTAB-4321	timer	IGKV4-1	2.11805	1.58018e-30	2.44845e-28
Tcells_CD4+	E-MTAB-4321	timer	AC096579.7	1.73665	4.32017e-30	6.50952e-28
Tcells_CD4+	E-MTAB-4321	timer	IFITM3	1.02576	8.78867e-30	1.28382e-27
Tcells_CD4+	E-MTAB-4321	timer	RARRES2	1.19681	8.89097e-30	1.29382e-27
Tcells_CD4+	E-MTAB-4321	timer	CCL19	1.05636	1.5137e-29	2.16976e-27
Tcells_CD4+	E-MTAB-4321	timer	ADAMDEC1	1.00153	2.19374e-29	3.10959e-27
Tcells_CD4+	E-MTAB-4321	timer	LAMP3	1.01532	2.65767e-29	3.7395e-27
Tcells_CD4+	E-MTAB-4321	timer	FOXF1-AS1	1.16116	3.35454e-29	4.68558e-27
Tcells_CD4+	E-MTAB-4321	timer	PSMB9	1.24328	4.81779e-29	6.6207e-27
Tcells_CD4+	E-MTAB-4321	timer	IFITM1	1.30762	4.82644e-29	6.6207e-27
Tcells_CD4+	E-MTAB-4321	timer	EPSTI1	1.3159	5.89988e-29	8.0356e-27
Tcells_CD4+	E-MTAB-4321	timer	NNMT	1.01072	2.62155e-28	3.40108e-26
Tcells_CD4+	E-MTAB-4321	timer	TYMP	1.09517	2.83601e-28	3.64302e-26
Tcells_CD4+	E-MTAB-4321	timer	UBE2L6	1.04943	3.64661e-28	4.6521e-26
Tcells_CD4+	E-MTAB-4321	timer	HLA-DQA1	1.32473	3.85333e-28	4.89948e-26
Tcells_CD4+	E-MTAB-4321	timer	HLA-B	1.28549	5.22557e-28	6.55714e-26
Tcells_CD4+	E-MTAB-4321	timer	IGHA2	2.35021	5.50632e-28	6.86443e-26
Tcells_CD4+	E-MTAB-4321	timer	UBD	1.97498	5.57844e-28	6.93176e-26
Tcells_CD4+	E-MTAB-4321	timer	COL6A2	1.25373	8.92363e-28	1.09463e-25
Tcells_CD4+	E-MTAB-4321	timer	TAP1	1.0489	9.32491e-28	1.13657e-25
Tcells_CD4+	E-MTAB-4321	timer	COL6A3	1.00785	1.16522e-27	1.41573e-25
Tcells_CD4+	E-MTAB-4321	timer	CCL2	1.25	2.10548e-27	2.48706e-25
Tcells_CD4+	E-MTAB-4321	timer	RARRES3	1.4105	5.55299e-27	6.3821e-25
Tcells_CD4+	E-MTAB-4321	timer	HLA-DOA	1.08705	6.38593e-27	7.29559e-25
Tcells_CD4+	E-MTAB-4321	timer	IGKV3-20	1.6918	1.05365e-26	1.1791e-24
Tcells_CD4+	E-MTAB-4321	timer	MS4A1	1.20427	1.66244e-26	1.8024e-24
Tcells_CD4+	E-MTAB-4321	timer	MFAP4	1.36294	2.22406e-26	2.39099e-24
Tcells_CD4+	E-MTAB-4321	timer	LCP1	1.30766	2.23541e-26	2.39646e-24
Tcells_CD4+	E-MTAB-4321	timer	A2M	1.02017	2.34957e-26	2.51181e-24
Tcells_CD4+	E-MTAB-4321	timer	MZB1	1.18935	4.02118e-26	4.22799e-24
Tcells_CD4+	E-MTAB-4321	timer	B2M	1.19036	6.66842e-26	6.91636e-24
Tcells_CD4+	E-MTAB-4321	timer	HLA-A	1.03597	6.82695e-26	7.06164e-24
Tcells_CD4+	E-MTAB-4321	timer	F3	1.03005	3.77593e-25	3.65854e-23
Tcells_CD4+	E-MTAB-4321	timer	CXCL9	1.2376	8.20905e-25	7.73834e-23
Tcells_CD4+	E-MTAB-4321	timer	IGHG4	1.66959	2.6497e-24	2.40306e-22
Tcells_CD4+	E-MTAB-4321	timer	IDO1	1.01611	3.22008e-24	2.89293e-22
Tcells_CD4+	E-MTAB-4321	timer	CPA3	1.13496	1.04824e-23	8.83664e-22
Tcells_CD4+	E-MTAB-4321	timer	IGKV1-5	1.25513	1.06214e-23	8.93414e-22
Tcells_CD4+	E-MTAB-4321	timer	APOE	1.29438	2.10709e-23	1.72682e-21
Tcells_CD4+	E-MTAB-4321	timer	SRGN	1.10822	3.74894e-23	3.00796e-21
Tcells_CD4+	E-MTAB-4321	timer	IGLC2	2.0977	8.3362e-23	6.51109e-21
Tcells_CD4+	E-MTAB-4321	timer	IGKV3-11	1.46987	9.70367e-23	7.53304e-21
Tcells_CD4+	E-MTAB-4321	timer	PTGDS	1.40437	1.02171e-22	7.91556e-21
Tcells_CD4+	E-MTAB-4321	timer	CCDC80	1.06157	1.19633e-22	9.23104e-21
Tcells_CD4+	E-MTAB-4321	timer	COL3A1	1.00575	1.4205e-22	1.08298e-20
Tcells_CD4+	E-MTAB-4321	timer	IGHV3-23	1.52887	1.91196e-22	1.44329e-20
Tcells_CD4+	E-MTAB-4321	timer	HCP5	1.07389	3.03244e-22	2.22333e-20
Tcells_CD4+	E-MTAB-4321	timer	CFB	1.44805	1.14588e-21	7.90182e-20
Tcells_CD4+	E-MTAB-4321	timer	IGLV2-14	1.23027	1.53085e-21	1.04251e-19
Tcells_CD4+	E-MTAB-4321	timer	IGHV5-51	1.33046	2.22734e-21	1.49725e-19
Tcells_CD4+	E-MTAB-4321	timer	TRIM22	1.12847	2.42324e-21	1.62137e-19
Tcells_CD4+	E-MTAB-4321	timer	SERPING1	1.05302	3.58822e-21	2.35959e-19
Tcells_CD4+	E-MTAB-4321	timer	MT2A	1.04889	4.04975e-21	2.65852e-19
Tcells_CD4+	E-MTAB-4321	timer	SERPINA1	1.05246	4.08823e-21	2.67461e-19
Tcells_CD4+	E-MTAB-4321	timer	LUM	1.3815	5.12543e-21	3.30794e-19
Tcells_CD4+	E-MTAB-4321	timer	CXCL10	1.31012	5.35307e-21	3.43746e-19
Tcells_CD4+	E-MTAB-4321	timer	IGHV3-7	1.39694	5.97097e-21	3.80868e-19
Tcells_CD4+	E-MTAB-4321	timer	IGLV3-1	1.24534	3.59861e-20	2.1655e-18
Tcells_CD4+	E-MTAB-4321	timer	IFIT3	1.03251	5.07216e-20	3.019e-18
Tcells_CD4+	E-MTAB-4321	timer	IGLV3-19	1.37269	1.92054e-19	1.08252e-17
Tcells_CD4+	E-MTAB-4321	timer	RP11-731F5.2	1.3295	5.55525e-19	3.01922e-17
Tcells_CD4+	E-MTAB-4321	timer	TAGLN	1.04283	6.56187e-19	3.53215e-17
Tcells_CD4+	E-MTAB-4321	timer	PLAT	1.29638	1.84318e-18	9.63692e-17
Tcells_CD4+	E-MTAB-4321	timer	IGHV1-2	1.03169	2.71619e-18	1.38421e-16
Tcells_CD4+	E-MTAB-4321	timer	IFI6	1.43341	5.97022e-18	2.95592e-16
Tcells_CD4+	E-MTAB-4321	timer	HCLS1	1.23681	1.13049e-17	5.4629e-16
Tcells_CD4+	E-MTAB-4321	timer	PIGR	1.68143	1.4592e-17	6.94607e-16
Tcells_CD4+	E-MTAB-4321	timer	LCN2	1.98018	1.80035e-17	8.50656e-16
Tcells_CD4+	E-MTAB-4321	timer	IGHV2-5	1.07016	3.67485e-16	1.54894e-14
Tcells_CD4+	E-MTAB-4321	timer	NUPR1	1.1723	6.97629e-16	2.84645e-14
Tcells_CD4+	E-MTAB-4321	timer	D86998.1	1.79328	4.81973e-15	1.80667e-13
Tcells_CD4+	E-MTAB-4321	timer	POSTN	1.00866	2.24732e-14	7.81902e-13
Tcells_CD4+	E-MTAB-4321	timer	IFI27	1.44026	5.91204e-14	1.96411e-12
Tcells_CD4+	E-MTAB-4321	timer	MYH11	1.06079	2.76187e-13	8.54504e-12
Tcells_CD4+	E-MTAB-4321	timer	IFI44L	1.11388	5.55096e-12	1.45312e-10
Tcells_CD4+	E-MTAB-4321	timer	GPNMB	1.15915	8.63265e-12	2.20701e-10
Tcells_CD4+	E-MTAB-4321	timer	CXCL17	1.10178	1.48156e-11	3.65115e-10
Tcells_CD4+	E-MTAB-4321	timer	SLPI	1.18749	1.72508e-10	3.61765e-09
Tcells_CD4+	E-MTAB-4321	timer	DES	1.02529	1.52459e-09	2.77457e-08
Tcells_CD4+	E-MTAB-4321	timer	S100A9	1.50357	2.9494e-09	5.15666e-08
Tcells_CD4+	E-MTAB-4321	timer	HLA-DQB1	1.09291	2.79374e-08	4.03023e-07
Tcells_CD4+	E-MTAB-4321	timer	S100A8	1.18762	8.60286e-08	1.11195e-06
Tcells_CD4+	E-MTAB-4321	timer	CP	1.27691	8.97468e-08	1.15455e-06
Tcells_CD4+	E-MTAB-4321	timer	SNORD97	-1.06404	7.72566e-05	0.000509436
Tcells_CD4+	E-MTAB-4321	timer	RNY5	-1.1591	0.000433487	0.00235213
Tcells_CD4+	E-MTAB-4321	timer	SNORD76	-1.40394	0.000578905	0.00304213
Tcells_CD4+	E-MTAB-4321	timer	SNORD41	-1.17682	0.00090128	0.00448146
Tcells_CD4+	E-MTAB-4321	timer	SNORD27	-1.27607	0.00138294	0.00652385
Tcells_CD4+	E-MTAB-4321	timer	U6	-1.0091	0.00404201	0.0165894
Tcells_CD4+	GSE120736	epic	IGLL1	2.3931	1.31562e-06	0.00211464
Tcells_CD4+	GSE120736	epic	LUM	1.2481	3.26953e-06	0.00310171
Tcells_CD4+	GSE120736	epic	HLA-DPA1	1.29571	3.89602e-06	0.00311182
Tcells_CD4+	GSE120736	epic	HLA-DQA1	1.22929	7.60951e-06	0.00430123
Tcells_CD4+	GSE120736	epic	C1QB	1.00857	8.21476e-06	0.00443998
Tcells_CD4+	GSE120736	epic	HLA-DRA	1.26881	1.86043e-05	0.00637853
Tcells_CD4+	GSE120736	epic	DCN	1.02571	2.36471e-05	0.00716746
Tcells_CD4+	GSE120736	epic	IFI16	1.0819	3.63353e-05	0.00924287
Tcells_CD4+	GSE120736	epic	JCHAIN	1.26286	5.52761e-05	0.0115604
Tcells_CD4+	GSE120736	epic	EEF1A2	-1.23095	5.83523e-05	0.0116763
Tcells_CD4+	GSE120736	epic	CCND2	1.16786	6.76814e-05	0.0121591
Tcells_CD4+	GSE120736	epic	HLA-DQA2	1.1081	8.42506e-05	0.013554
Tcells_CD4+	GSE120736	epic	SLC6A10P	-1.03524	0.000116333	0.0163288
Tcells_CD4+	GSE120736	epic	IGKV1ORY-1	1.30167	0.000169644	0.0205083
Tcells_CD4+	GSE120736	epic	HLA-DRB4	1.04833	0.000772502	0.0444708
Tcells_CD4+	GSE120736	epic	MMP7	1.33048	0.000786894	0.0446317
Tcells_CD4+	GSE120736	quantiseq	TSPAN18	1.38162	5.36426e-12	1.12188e-07
Tcells_CD4+	GSE120736	quantiseq	HOXB3	1.28739	3.5014e-10	3.66142e-06
Tcells_CD4+	GSE120736	quantiseq	FCMR	1.28147	8.89447e-10	6.20063e-06
Tcells_CD4+	GSE120736	quantiseq	PAX8	1.40287	2.21085e-07	0.000770629
Tcells_CD4+	GSE120736	quantiseq	SCD	-1.72665	2.64901e-07	0.000791447
Tcells_CD4+	GSE120736	quantiseq	HOXB8	2.37629	5.5334e-07	0.00144657
Tcells_CD4+	GSE120736	quantiseq	DHCR24	-1.66956	1.48702e-06	0.0034555
Tcells_CD4+	GSE120736	quantiseq	CLDN10	1.08904	1.97964e-06	0.00376384
Tcells_CD4+	GSE120736	quantiseq	HOXB2	1.40632	1.42726e-05	0.015191
Tcells_CD4+	GSE120736	quantiseq	HOXB5	1.40195	1.7765e-05	0.016888
Tcells_CD4+	GSE120736	quantiseq	TMPRSS4	1.18585	2.23585e-05	0.0202213
Tcells_CD4+	GSE120736	quantiseq	BNIPL	-1.53658	3.44192e-05	0.0211719
Tcells_CD4+	GSE120736	quantiseq	UGT1A1	1.04294	3.82499e-05	0.0226354
Tcells_CD4+	GSE120736	quantiseq	CRABP2	-1.55923	4.12994e-05	0.0227299
Tcells_CD4+	GSE120736	quantiseq	GSDME	1.49676	6.36017e-05	0.0266033
Tcells_CD4+	GSE120736	quantiseq	RHEX	1.38636	0.000117523	0.0379817
Tcells_CD4+	GSE120736	timer	CCR7	1.25643	9.89163e-06	0.00626889
Tcells_CD4+	GSE120736	timer	QPRT	1.09	0.000505013	0.0334007
Tcells_CD4+	GSE120736	timer	SLC30A2	1.09738	0.000651255	0.0366348
Tcells_CD4+	GSE120736	timer	IGFBP5	-1.49857	0.000672194	0.0370548
Tcells_CD4+	GSE128959	epic	IL7R	1.17267	5.38099e-19	1.0148e-14
Tcells_CD4+	GSE128959	epic	CD52	1.30165	7.07922e-17	6.67535e-13
Tcells_CD4+	GSE128959	epic	JCHAIN	2.19101	1.29375e-15	4.87977e-12
Tcells_CD4+	GSE128959	epic	IL2RG	1.13008	4.8913e-14	6.14966e-11
Tcells_CD4+	GSE128959	epic	LAPTM5	1.0599	7.91037e-14	7.45908e-11
Tcells_CD4+	GSE128959	epic	C1S	1.11695	9.93782e-14	8.85451e-11
Tcells_CD4+	GSE128959	epic	MFAP4	1.04442	8.81353e-13	4.93006e-10
Tcells_CD4+	GSE128959	epic	HLA-DPA1	1.16968	1.30202e-12	6.82078e-10
Tcells_CD4+	GSE128959	epic	CCL5	1.00186	2.2014e-12	1.08286e-09
Tcells_CD4+	GSE128959	epic	DCN	1.1288	2.60614e-12	1.18437e-09
Tcells_CD4+	GSE128959	epic	HLA-DPB1	1.10247	3.22931e-12	1.38413e-09
Tcells_CD4+	GSE128959	epic	CCL19	1.08566	6.77461e-12	2.66171e-09
Tcells_CD4+	GSE128959	epic	MMP2	1.06532	1.13923e-11	3.85092e-09
Tcells_CD4+	GSE128959	epic	CD74	1.17364	1.22442e-11	4.05111e-09
Tcells_CD4+	GSE128959	epic	C3	1.4886	1.50478e-11	4.57719e-09
Tcells_CD4+	GSE128959	epic	IGKC	1.4447	2.55892e-11	6.89411e-09
Tcells_CD4+	GSE128959	epic	IGHA1	1.3105	1.02189e-09	1.36834e-07
Tcells_CD4+	GSE128959	epic	LYZ	1.20573	2.1774e-09	2.51871e-07
Tcells_CD4+	GSE128959	epic	LUM	1.0137	7.3067e-09	6.95945e-07
Tcells_CD4+	GSE128959	epic	S100A8	1.49431	1.48223e-07	8.81812e-06
Tcells_CD4+	GSE128959	epic	CDR1	1.14629	5.20906e-06	0.00017449
Tcells_CD4+	GSE128959	epic	CXCL10	1.00676	1.1459e-05	0.00034248
Tcells_CD4+	GSE128959	quantiseq	IL3RA	1.72329	1.42528e-06	0.0159159
Tcells_CD4+	GSE128959	quantiseq	TFPI	1.46136	1.68788e-06	0.0159159
Tcells_CD4+	GSE128959	quantiseq	GC	1.44594	2.91179e-06	0.0183045
Tcells_CD4+	GSE128959	quantiseq	CSF2RA	1.50124	3.89404e-06	0.0183594
Tcells_CD4+	GSE128959	timer	CD52	1.57243	5.55177e-27	5.23504e-23
Tcells_CD4+	GSE128959	timer	CD3E	1.03	3.87423e-25	2.43547e-21
Tcells_CD4+	GSE128959	timer	CD74	1.63881	5.60464e-25	2.64245e-21
Tcells_CD4+	GSE128959	timer	IGKC	2.03139	1.59243e-24	6.00634e-21
Tcells_CD4+	GSE128959	timer	LCP2	1.08853	5.89932e-24	1.58936e-20
Tcells_CD4+	GSE128959	timer	HLA-DPA1	1.54363	7.19277e-24	1.69561e-20
Tcells_CD4+	GSE128959	timer	HLA-DPB1	1.4731	1.10186e-23	2.149e-20
Tcells_CD4+	GSE128959	timer	C1QC	1.16969	5.00704e-23	8.58434e-20
Tcells_CD4+	GSE128959	timer	C1QA	1.19487	1.26967e-22	1.9954e-19
Tcells_CD4+	GSE128959	timer	SERPING1	1.24117	3.32469e-22	4.62942e-19
Tcells_CD4+	GSE128959	timer	NCKAP1L	1.14778	3.43666e-22	4.62942e-19
Tcells_CD4+	GSE128959	timer	CCL2	1.25044	2.24515e-21	2.02697e-18
Tcells_CD4+	GSE128959	timer	HLA-F	1.05747	3.65773e-21	3.10536e-18
Tcells_CD4+	GSE128959	timer	IL10RA	1.02118	3.78723e-21	3.10536e-18
Tcells_CD4+	GSE128959	timer	CCL5	1.24904	3.05506e-20	1.98673e-17
Tcells_CD4+	GSE128959	timer	ANXA6	1.01934	5.0951e-20	3.20295e-17
Tcells_CD4+	GSE128959	timer	CD53	1.11382	2.55402e-19	1.23503e-16
Tcells_CD4+	GSE128959	timer	LAPTM5	1.22829	2.85029e-19	1.34384e-16
Tcells_CD4+	GSE128959	timer	RAC2	1.0027	1.22625e-18	4.36337e-16
Tcells_CD4+	GSE128959	timer	IFI30	1.18284	2.80696e-18	9.45294e-16
Tcells_CD4+	GSE128959	timer	FCER1G	1.06281	2.14261e-17	5.53528e-15
Tcells_CD4+	GSE128959	timer	IL2RG	1.24318	2.41363e-17	6.04212e-15
Tcells_CD4+	GSE128959	timer	COL6A3	1.24108	2.43492e-17	6.04212e-15
Tcells_CD4+	GSE128959	timer	IFITM1	1.1632	2.63668e-17	6.39531e-15
Tcells_CD4+	GSE128959	timer	JCHAIN	2.29269	2.68173e-17	6.40185e-15
Tcells_CD4+	GSE128959	timer	A2M	1.20409	2.92097e-17	6.88583e-15
Tcells_CD4+	GSE128959	timer	C3	1.78971	3.81123e-17	8.456e-15
Tcells_CD4+	GSE128959	timer	COL6A1	1.01426	7.27245e-17	1.49077e-14
Tcells_CD4+	GSE128959	timer	PTPRC	1.0705	7.6469e-17	1.55068e-14
Tcells_CD4+	GSE128959	timer	MMP2	1.2562	1.33881e-16	2.60296e-14
Tcells_CD4+	GSE128959	timer	COL1A1	1.23313	1.35332e-16	2.60431e-14
Tcells_CD4+	GSE128959	timer	IGHA1	1.69457	1.40863e-16	2.65654e-14
Tcells_CD4+	GSE128959	timer	LOC105371030	1.19255	1.57299e-16	2.9027e-14
Tcells_CD4+	GSE128959	timer	COL1A2	1.18424	4.22667e-16	7.24644e-14
Tcells_CD4+	GSE128959	timer	VIM	1.05256	5.31408e-16	8.86888e-14
Tcells_CD4+	GSE128959	timer	IFITM3	1.03294	6.65542e-16	1.06369e-13
Tcells_CD4+	GSE128959	timer	GLIPR1	1.02181	6.65544e-16	1.06369e-13
Tcells_CD4+	GSE128959	timer	CYBB	1.00035	9.33839e-16	1.42026e-13
Tcells_CD4+	GSE128959	timer	CCL19	1.23179	1.49286e-15	2.18247e-13
Tcells_CD4+	GSE128959	timer	TAGLN	1.12858	2.06585e-15	2.92931e-13
Tcells_CD4+	GSE128959	timer	COL3A1	1.15734	3.85415e-15	5.15499e-13
Tcells_CD4+	GSE128959	timer	CXCL10	1.68401	5.71652e-15	7.18719e-13
Tcells_CD4+	GSE128959	timer	C1S	1.1487	1.3889e-14	1.62691e-12
Tcells_CD4+	GSE128959	timer	DCN	1.22131	1.53793e-14	1.76852e-12
Tcells_CD4+	GSE128959	timer	MSN	1.17181	2.74999e-14	2.9136e-12
Tcells_CD4+	GSE128959	timer	IL7R	1.0302	3.44043e-14	3.60462e-12
Tcells_CD4+	GSE128959	timer	MFAP4	1.08005	1.01801e-13	9.64757e-12
Tcells_CD4+	GSE128959	timer	IFITM2	1.06777	1.78447e-13	1.61021e-11
Tcells_CD4+	GSE128959	timer	IGKV2-24	1.19315	3.85651e-13	3.08178e-11
Tcells_CD4+	GSE128959	timer	CDR1	1.73031	5.77002e-13	4.42345e-11
Tcells_CD4+	GSE128959	timer	CFB	1.04714	1.42223e-12	9.76058e-11
Tcells_CD4+	GSE128959	timer	LYZ	1.36462	5.51124e-12	3.27875e-10
Tcells_CD4+	GSE128959	timer	LUM	1.12715	7.08097e-11	3.28916e-09
Tcells_CD4+	GSE128959	timer	MYH11	1.0674	8.21402e-11	3.77825e-09
Tcells_CD4+	GSE128959	timer	CCDC80	1.0098	8.45947e-11	3.87226e-09
Tcells_CD4+	GSE128959	timer	ACTG2	1.13156	1.95739e-10	8.27676e-09
Tcells_CD4+	GSE128959	timer	MT2A	1.12479	2.54733e-10	1.05121e-08
Tcells_CD4+	GSE128959	timer	IFI44L	1.14542	1.47922e-08	3.94578e-07
Tcells_CD4+	GSE128959	timer	POSTN	1.02716	7.95471e-07	1.31089e-05
Tcells_CD4+	GSE128959	timer	S100A8	1.39913	9.91783e-07	1.57707e-05
Tcells_CD4+	GSE128959	timer	SNORA3B	1.01952	3.00124e-05	0.000281874
Tcells_CD4+	GSE128959	timer	RNU11	1.05235	9.52003e-05	0.000721907
Tcells_CD4+	GSE13507	epic	IL7R	1.39845	3.5683e-25	6.62598e-21
Tcells_CD4+	GSE13507	epic	TBC1D10C	1.24186	1.72731e-16	1.06915e-12
Tcells_CD4+	GSE13507	epic	GVINP1	1.21907	3.0636e-16	1.4222e-12
Tcells_CD4+	GSE13507	epic	ACAP1	1.13814	5.55523e-15	1.24752e-11
Tcells_CD4+	GSE13507	epic	JAML	1.32546	6.71828e-15	1.24752e-11
Tcells_CD4+	GSE13507	epic	ITGA8	1.32835	2.71078e-14	4.19069e-11
Tcells_CD4+	GSE13507	epic	RASAL3	1.09814	1.39866e-13	1.52775e-10
Tcells_CD4+	GSE13507	epic	CD6	1.14701	2.05042e-13	2.01139e-10
Tcells_CD4+	GSE13507	epic	CD2	1.13979	2.05807e-13	2.01139e-10
Tcells_CD4+	GSE13507	epic	EOMES	1.10031	2.35736e-13	2.18869e-10
Tcells_CD4+	GSE13507	epic	MFAP4	2.02845	4.65926e-13	3.60491e-10
Tcells_CD4+	GSE13507	epic	FAM107A	1.45495	9.9753e-13	7.02015e-10
Tcells_CD4+	GSE13507	epic	CRISPLD2	1.22619	2.37085e-12	1.42014e-09
Tcells_CD4+	GSE13507	epic	COL16A1	1.48629	3.04506e-12	1.71345e-09
Tcells_CD4+	GSE13507	epic	JCHAIN	2.06598	4.57048e-12	2.28687e-09
Tcells_CD4+	GSE13507	epic	WIPF1	1.08309	5.92156e-12	2.48439e-09
Tcells_CD4+	GSE13507	epic	IRF8	1.02536	7.75041e-12	2.99828e-09
Tcells_CD4+	GSE13507	epic	MYH11	2.17351	9.72441e-12	3.54064e-09
Tcells_CD4+	GSE13507	epic	RERGL	1.08794	1.48542e-11	4.83908e-09
Tcells_CD4+	GSE13507	epic	TAGLN	1.53732	1.78871e-11	5.62957e-09
Tcells_CD4+	GSE13507	epic	NDNF	1.17649	2.23194e-11	6.47577e-09
Tcells_CD4+	GSE13507	epic	ACTG2	2.18773	2.65489e-11	7.46949e-09
Tcells_CD4+	GSE13507	epic	PRICKLE1	1.0833	3.34822e-11	9.1431e-09
Tcells_CD4+	GSE13507	epic	MEG3	1.11371	3.52761e-11	9.39096e-09
Tcells_CD4+	GSE13507	epic	DOCK2	1.00103	3.54013e-11	9.39096e-09
Tcells_CD4+	GSE13507	epic	DCN	1.44639	4.68417e-11	1.20806e-08
Tcells_CD4+	GSE13507	epic	AEBP1	1.38124	5.43198e-11	1.34489e-08
Tcells_CD4+	GSE13507	epic	LAMC3	1.14381	7.72331e-11	1.77054e-08
Tcells_CD4+	GSE13507	epic	MOXD1	1.22052	1.12685e-10	2.37777e-08
Tcells_CD4+	GSE13507	epic	FGF9	1.02	1.30309e-10	2.68857e-08
Tcells_CD4+	GSE13507	epic	PRRT2	1.11196	1.45797e-10	2.97506e-08
Tcells_CD4+	GSE13507	epic	TMEM119	1.29619	1.8051e-10	3.64336e-08
Tcells_CD4+	GSE13507	epic	ITM2A	1.03206	2.99422e-10	5.48325e-08
Tcells_CD4+	GSE13507	epic	CFD	1.50093	3.071e-10	5.48325e-08
Tcells_CD4+	GSE13507	epic	ITGB2	1.00856	3.3834e-10	5.92701e-08
Tcells_CD4+	GSE13507	epic	CPED1	1.23928	3.50297e-10	6.07913e-08
Tcells_CD4+	GSE13507	epic	ALOX5AP	1.11907	4.37846e-10	7.25926e-08
Tcells_CD4+	GSE13507	epic	FOXF1	1.18608	5.4708e-10	8.53675e-08
Tcells_CD4+	GSE13507	epic	SRPX	1.53155	5.98955e-10	9.04227e-08
Tcells_CD4+	GSE13507	epic	ABI3BP	1.02299	1.17333e-09	1.55625e-07
Tcells_CD4+	GSE13507	epic	PDGFRA	1.13443	1.80591e-09	2.16348e-07
Tcells_CD4+	GSE13507	epic	PLAC9	1.22742	2.3327e-09	2.65742e-07
Tcells_CD4+	GSE13507	epic	SERPINE2	1.30165	2.5875e-09	2.91196e-07
Tcells_CD4+	GSE13507	epic	COL6A1	1.21526	2.71411e-09	3.03604e-07
Tcells_CD4+	GSE13507	epic	CCL19	1.17546	2.78526e-09	3.06032e-07
Tcells_CD4+	GSE13507	epic	CALD1	1.48485	3.10491e-09	3.35204e-07
Tcells_CD4+	GSE13507	epic	CDH11	1.10474	6.18313e-09	5.91828e-07
Tcells_CD4+	GSE13507	epic	C1S	1.04629	1.16061e-08	1.01324e-06
Tcells_CD4+	GSE13507	epic	FLNC	1.84062	1.16692e-08	1.01324e-06
Tcells_CD4+	GSE13507	epic	ACTA2	1.27845	1.16772e-08	1.01324e-06
Tcells_CD4+	GSE13507	epic	ALDH1A1	1.25701	1.30204e-08	1.10906e-06
Tcells_CD4+	GSE13507	epic	PROM1	1.08526	1.49013e-08	1.2464e-06
Tcells_CD4+	GSE13507	epic	RGS1	1.34495	1.56276e-08	1.28402e-06
Tcells_CD4+	GSE13507	epic	PTGDS	1.18144	1.63312e-08	1.33006e-06
Tcells_CD4+	GSE13507	epic	CCN2	1.40474	2.15351e-08	1.66619e-06
Tcells_CD4+	GSE13507	epic	COL6A3	1.02278	2.48079e-08	1.87259e-06
Tcells_CD4+	GSE13507	epic	THBS2	1.36505	2.78061e-08	2.06533e-06
Tcells_CD4+	GSE13507	epic	BIN1	1.15206	2.87248e-08	2.09173e-06
Tcells_CD4+	GSE13507	epic	TNC	1.04361	3.98072e-08	2.71757e-06
Tcells_CD4+	GSE13507	epic	JAM3	1.05639	4.37095e-08	2.94073e-06
Tcells_CD4+	GSE13507	epic	MRGPRF	1.24711	5.23533e-08	3.44733e-06
Tcells_CD4+	GSE13507	epic	ABCA8	1.03691	5.38332e-08	3.50747e-06
Tcells_CD4+	GSE13507	epic	RNF150	1.02742	5.85007e-08	3.73847e-06
Tcells_CD4+	GSE13507	epic	TPM2	1.20258	5.9417e-08	3.77847e-06
Tcells_CD4+	GSE13507	epic	RGS2	1.21773	6.28894e-08	3.95111e-06
Tcells_CD4+	GSE13507	epic	HSPB6	1.34041	7.72079e-08	4.65478e-06
Tcells_CD4+	GSE13507	epic	SMOC2	1.22144	8.56586e-08	5.07849e-06
Tcells_CD4+	GSE13507	epic	MT2A	1.03526	8.88593e-08	5.20514e-06
Tcells_CD4+	GSE13507	epic	CLIP3	1.1001	9.93005e-08	5.74427e-06
Tcells_CD4+	GSE13507	epic	RASL12	1.04144	1.48876e-07	7.98264e-06
Tcells_CD4+	GSE13507	epic	TCEAL2	1.09701	1.68827e-07	8.88089e-06
Tcells_CD4+	GSE13507	epic	SPON1	1.27371	1.9033e-07	9.70946e-06
Tcells_CD4+	GSE13507	epic	CAVIN1	1.02423	2.10854e-07	1.05251e-05
Tcells_CD4+	GSE13507	epic	FHL1	1.34742	2.3818e-07	1.15779e-05
Tcells_CD4+	GSE13507	epic	LUM	1.42763	2.82386e-07	1.3275e-05
Tcells_CD4+	GSE13507	epic	EGR2	1.01639	2.88181e-07	1.34792e-05
Tcells_CD4+	GSE13507	epic	CNN1	1.68031	3.23024e-07	1.4774e-05
Tcells_CD4+	GSE13507	epic	COX7A1	1.01072	4.66836e-07	2.03969e-05
Tcells_CD4+	GSE13507	epic	C7	1.17052	5.51441e-07	2.32721e-05
Tcells_CD4+	GSE13507	epic	FOSB	1.60938	6.81061e-07	2.74926e-05
Tcells_CD4+	GSE13507	epic	DUSP1	1.26289	7.15677e-07	2.8641e-05
Tcells_CD4+	GSE13507	epic	FOS	1.15464	1.0034e-06	3.76407e-05
Tcells_CD4+	GSE13507	epic	PALLD	1.11918	1.20604e-06	4.38257e-05
Tcells_CD4+	GSE13507	epic	PARM1	1.05722	1.57721e-06	5.43593e-05
Tcells_CD4+	GSE13507	epic	PDLIM3	1.17289	1.71111e-06	5.78755e-05
Tcells_CD4+	GSE13507	epic	ISL1	1.13784	1.78259e-06	5.96414e-05
Tcells_CD4+	GSE13507	epic	SERPINA3	1.10804	2.68093e-06	8.32478e-05
Tcells_CD4+	GSE13507	epic	KCNMB1	1.10072	3.58676e-06	0.000104721
Tcells_CD4+	GSE13507	epic	PTGS1	1.26835	3.9924e-06	0.00011476
Tcells_CD4+	GSE13507	epic	PGM5	1.31268	4.02211e-06	0.000115344
Tcells_CD4+	GSE13507	epic	ATF3	1.15629	5.10115e-06	0.000137235
Tcells_CD4+	GSE13507	epic	DPYSL3	1.09753	5.41888e-06	0.000143542
Tcells_CD4+	GSE13507	epic	SORBS1	1.0266	6.44803e-06	0.000163554
Tcells_CD4+	GSE13507	epic	PRAC1	1.20784	6.64678e-06	0.00016634
Tcells_CD4+	GSE13507	epic	ECRG4	1.05711	6.79509e-06	0.000168913
Tcells_CD4+	GSE13507	epic	DES	1.46887	8.91422e-06	0.000208737
Tcells_CD4+	GSE13507	epic	CRYAB	1.10402	9.16061e-06	0.000213162
Tcells_CD4+	GSE13507	epic	EGR1	1.09835	1.04053e-05	0.000234202
Tcells_CD4+	GSE13507	epic	PRUNE2	1.19835	1.17058e-05	0.000256796
Tcells_CD4+	GSE13507	epic	SYNM	1.16124	1.26708e-05	0.000273904
Tcells_CD4+	GSE13507	epic	SPARCL1	1.10536	1.62039e-05	0.000332108
Tcells_CD4+	GSE13507	epic	RBPMS2	1.07515	1.9252e-05	0.000380309
Tcells_CD4+	GSE13507	epic	PCP4	1.26113	3.85402e-05	0.000664193
Tcells_CD4+	GSE13507	epic	ADH1A	1.02124	5.31475e-05	0.00085668
Tcells_CD4+	GSE13507	epic	ACTC1	1.34	7.47849e-05	0.00112353
Tcells_CD4+	GSE13507	epic	MMP7	1.0301	0.000155414	0.00197528
Tcells_CD4+	GSE13507	epic	CLIC6	1.06629	0.000235616	0.00271412
Tcells_CD4+	GSE13507	quantiseq	PRRT2	-1.28873	2.08263e-12	1.68506e-08
Tcells_CD4+	GSE13507	quantiseq	HOXB9	1.34056	2.72238e-12	1.68506e-08
Tcells_CD4+	GSE13507	quantiseq	CALD1	-1.77499	1.85726e-11	4.2115e-08
Tcells_CD4+	GSE13507	quantiseq	HOXB8	1.76409	3.58682e-10	3.1716e-07
Tcells_CD4+	GSE13507	quantiseq	TAGLN	-1.53349	4.63209e-10	3.90969e-07
Tcells_CD4+	GSE13507	quantiseq	RASL12	-1.26887	1.32956e-09	8.51331e-07
Tcells_CD4+	GSE13507	quantiseq	SCAMP5	1.02423	1.63198e-09	9.47009e-07
Tcells_CD4+	GSE13507	quantiseq	NUPR1	-1.20584	1.82239e-09	1.00535e-06
Tcells_CD4+	GSE13507	quantiseq	MYH11	-2.06876	2.05717e-09	1.00535e-06
Tcells_CD4+	GSE13507	quantiseq	ACTA2	-1.42818	2.05722e-09	1.00535e-06
Tcells_CD4+	GSE13507	quantiseq	ANXA10	1.90454	2.05737e-09	1.00535e-06
Tcells_CD4+	GSE13507	quantiseq	FABP6	1.23182	2.85574e-09	1.29337e-06
Tcells_CD4+	GSE13507	quantiseq	C1S	-1.15624	3.15105e-09	1.31617e-06
Tcells_CD4+	GSE13507	quantiseq	TNC	-1.18266	4.66211e-09	1.69746e-06
Tcells_CD4+	GSE13507	quantiseq	SGCE	-1.19302	5.14589e-09	1.76655e-06
Tcells_CD4+	GSE13507	quantiseq	IGFBP5	-1.69744	6.92296e-09	2.00863e-06
Tcells_CD4+	GSE13507	quantiseq	TXNRD1	-1.00739	9.22317e-09	2.5186e-06
Tcells_CD4+	GSE13507	quantiseq	SST	1.62356	1.04175e-08	2.78012e-06
Tcells_CD4+	GSE13507	quantiseq	AEBP1	-1.30254	1.07043e-08	2.78012e-06
Tcells_CD4+	GSE13507	quantiseq	SPOCD1	1.48325	1.25472e-08	2.97894e-06
Tcells_CD4+	GSE13507	quantiseq	CAVIN1	-1.19106	1.26736e-08	2.97894e-06
Tcells_CD4+	GSE13507	quantiseq	CLIP3	-1.24322	1.46869e-08	3.32587e-06
Tcells_CD4+	GSE13507	quantiseq	KANK2	-1.00352	1.68483e-08	3.59606e-06
Tcells_CD4+	GSE13507	quantiseq	JAM3	-1.15528	1.92128e-08	3.71629e-06
Tcells_CD4+	GSE13507	quantiseq	TRNP1	1.11539	1.92129e-08	3.71629e-06
Tcells_CD4+	GSE13507	quantiseq	MGP	-1.40502	2.04423e-08	3.83427e-06
Tcells_CD4+	GSE13507	quantiseq	RBPMS2	-1.48135	2.07219e-08	3.84784e-06
Tcells_CD4+	GSE13507	quantiseq	SELENOM	-1.24885	2.43729e-08	4.43706e-06
Tcells_CD4+	GSE13507	quantiseq	COL5A1	-1.01468	2.63619e-08	4.75256e-06
Tcells_CD4+	GSE13507	quantiseq	ADAMTS1	-1.08537	2.91056e-08	4.91329e-06
Tcells_CD4+	GSE13507	quantiseq	COL1A1	-1.00164	2.9518e-08	4.93801e-06
Tcells_CD4+	GSE13507	quantiseq	ACTG2	-1.96479	3.60987e-08	5.7292e-06
Tcells_CD4+	GSE13507	quantiseq	COL16A1	-1.28158	3.64599e-08	5.73749e-06
Tcells_CD4+	GSE13507	quantiseq	SMTN	-1.19314	3.89827e-08	5.9602e-06
Tcells_CD4+	GSE13507	quantiseq	TPM2	-1.30011	3.93276e-08	5.9602e-06
Tcells_CD4+	GSE13507	quantiseq	PLAC9	-1.21331	3.9801e-08	5.9602e-06
Tcells_CD4+	GSE13507	quantiseq	SMOC2	-1.33126	4.38154e-08	6.30704e-06
Tcells_CD4+	GSE13507	quantiseq	CCN2	-1.46797	4.49357e-08	6.32231e-06
Tcells_CD4+	GSE13507	quantiseq	SYNM	-1.52864	4.90126e-08	6.74159e-06
Tcells_CD4+	GSE13507	quantiseq	SERPINE2	-1.24968	1.11554e-07	1.19049e-05
Tcells_CD4+	GSE13507	quantiseq	HSPB6	-1.41311	1.15583e-07	1.22643e-05
Tcells_CD4+	GSE13507	quantiseq	PMP22	-1.15134	1.16612e-07	1.23032e-05
Tcells_CD4+	GSE13507	quantiseq	CRYAB	-1.39143	1.21649e-07	1.26462e-05
Tcells_CD4+	GSE13507	quantiseq	PALLD	-1.29267	1.29326e-07	1.32677e-05
Tcells_CD4+	GSE13507	quantiseq	CRISPLD2	-1.00903	1.42746e-07	1.44057e-05
Tcells_CD4+	GSE13507	quantiseq	CDH11	-1.07528	1.46009e-07	1.4627e-05
Tcells_CD4+	GSE13507	quantiseq	MOXD1	-1.07676	1.6461e-07	1.58375e-05
Tcells_CD4+	GSE13507	quantiseq	HOXB5	1.22888	1.8078e-07	1.69072e-05
Tcells_CD4+	GSE13507	quantiseq	FHL1	-1.45087	1.8522e-07	1.69072e-05
Tcells_CD4+	GSE13507	quantiseq	CPED1	-1.11574	1.87689e-07	1.69092e-05
Tcells_CD4+	GSE13507	quantiseq	DCN	-1.2417	2.16839e-07	1.84701e-05
Tcells_CD4+	GSE13507	quantiseq	PDLIM3	-1.34683	2.33331e-07	1.92566e-05
Tcells_CD4+	GSE13507	quantiseq	DACT3	-1.08041	2.47628e-07	2.02564e-05
Tcells_CD4+	GSE13507	quantiseq	FLNC	-1.78386	2.77124e-07	2.18976e-05
Tcells_CD4+	GSE13507	quantiseq	KRT7	1.03568	3.05737e-07	2.28921e-05
Tcells_CD4+	GSE13507	quantiseq	RHEX	1.03322	3.23351e-07	2.36867e-05
Tcells_CD4+	GSE13507	quantiseq	CNN1	-1.79281	3.30082e-07	2.39138e-05
Tcells_CD4+	GSE13507	quantiseq	SPARCL1	-1.38319	3.39163e-07	2.43163e-05
Tcells_CD4+	GSE13507	quantiseq	KCNMB1	-1.27564	4.29472e-07	2.95365e-05
Tcells_CD4+	GSE13507	quantiseq	AQP3	1.12309	4.33806e-07	2.96152e-05
Tcells_CD4+	GSE13507	quantiseq	COX7A1	-1.08045	4.51843e-07	3.05101e-05
Tcells_CD4+	GSE13507	quantiseq	TCEAL2	-1.12969	4.85581e-07	3.20881e-05
Tcells_CD4+	GSE13507	quantiseq	RGS2	-1.21252	5.17217e-07	3.38176e-05
Tcells_CD4+	GSE13507	quantiseq	MSRB3	-1.06074	5.2807e-07	3.41663e-05
Tcells_CD4+	GSE13507	quantiseq	RGS1	-1.28144	5.66921e-07	3.5945e-05
Tcells_CD4+	GSE13507	quantiseq	COL1A2	-1.10357	6.53689e-07	3.99288e-05
Tcells_CD4+	GSE13507	quantiseq	PRUNE2	-1.44043	6.76225e-07	4.06369e-05
Tcells_CD4+	GSE13507	quantiseq	TPM1	-1.2216	7.1429e-07	4.22409e-05
Tcells_CD4+	GSE13507	quantiseq	C7	-1.23678	7.35292e-07	4.28337e-05
Tcells_CD4+	GSE13507	quantiseq	DUSP1	-1.34109	8.2951e-07	4.75406e-05
Tcells_CD4+	GSE13507	quantiseq	ALDH1A1	-1.16724	9.91562e-07	5.41539e-05
Tcells_CD4+	GSE13507	quantiseq	LMOD1	-1.0295	1.33144e-06	6.67064e-05
Tcells_CD4+	GSE13507	quantiseq	SFRP2	-1.02625	1.36415e-06	6.77295e-05
Tcells_CD4+	GSE13507	quantiseq	FOS	-1.21602	1.43547e-06	6.95961e-05
Tcells_CD4+	GSE13507	quantiseq	ITGA5	-1.00601	1.79088e-06	7.9748e-05
Tcells_CD4+	GSE13507	quantiseq	DES	-1.67191	2.01267e-06	8.61133e-05
Tcells_CD4+	GSE13507	quantiseq	PDK4	-1.02039	2.2233e-06	9.2566e-05
Tcells_CD4+	GSE13507	quantiseq	SPEG	-1.04101	2.38488e-06	9.75436e-05
Tcells_CD4+	GSE13507	quantiseq	PGM5	-1.42905	2.52936e-06	0.000102326
Tcells_CD4+	GSE13507	quantiseq	LUM	-1.40203	2.63415e-06	0.000104965
Tcells_CD4+	GSE13507	quantiseq	P2RX1	-1.12754	2.76974e-06	0.000108965
Tcells_CD4+	GSE13507	quantiseq	ACTC1	-1.67025	3.18544e-06	0.000119749
Tcells_CD4+	GSE13507	quantiseq	MRGPRF	-1.1502	3.23878e-06	0.000121497
Tcells_CD4+	GSE13507	quantiseq	DPYSL3	-1.19641	3.34358e-06	0.000124923
Tcells_CD4+	GSE13507	quantiseq	ECRG4	-1.16348	3.37871e-06	0.00012573
Tcells_CD4+	GSE13507	quantiseq	MFAP4	-1.43919	3.71173e-06	0.000134667
Tcells_CD4+	GSE13507	quantiseq	SERPINA3	-1.16713	3.71315e-06	0.000134667
Tcells_CD4+	GSE13507	quantiseq	SRPX	-1.24478	3.9622e-06	0.000142002
Tcells_CD4+	GSE13507	quantiseq	EGR1	-1.21924	4.37201e-06	0.000149786
Tcells_CD4+	GSE13507	quantiseq	TCIM	-1.15099	4.75817e-06	0.000159833
Tcells_CD4+	GSE13507	quantiseq	PCP4	-1.48793	4.85886e-06	0.000162274
Tcells_CD4+	GSE13507	quantiseq	CASQ2	-1.14188	5.35634e-06	0.000173581
Tcells_CD4+	GSE13507	quantiseq	COL6A1	-1.01021	5.45324e-06	0.000175192
Tcells_CD4+	GSE13507	quantiseq	CCN1	-1.01949	5.84572e-06	0.00018367
Tcells_CD4+	GSE13507	quantiseq	ATP1A2	-1.06983	5.92665e-06	0.000185477
Tcells_CD4+	GSE13507	quantiseq	PVALB	1.1675	6.17749e-06	0.000190363
Tcells_CD4+	GSE13507	quantiseq	DKK1	-1.14507	6.19146e-06	0.000190363
Tcells_CD4+	GSE13507	quantiseq	NIBAN1	-1.10344	7.37527e-06	0.000216012
Tcells_CD4+	GSE13507	quantiseq	PTGIS	-1.06079	8.70543e-06	0.000242876
Tcells_CD4+	GSE13507	quantiseq	PTGDS	-1.00737	8.93788e-06	0.000247713
Tcells_CD4+	GSE13507	quantiseq	PRAC1	-1.25225	1.25778e-05	0.000326599
Tcells_CD4+	GSE13507	quantiseq	ISL1	-1.11201	1.35674e-05	0.000345115
Tcells_CD4+	GSE13507	quantiseq	FOSB	-1.47232	2.45492e-05	0.000527608
Tcells_CD4+	GSE13507	quantiseq	SPON1	-1.11317	2.51525e-05	0.000538083
Tcells_CD4+	GSE13507	quantiseq	CFD	-1.09336	2.94449e-05	0.000602161
Tcells_CD4+	GSE13507	quantiseq	MYL9	-1.05483	3.07352e-05	0.000624423
Tcells_CD4+	GSE13507	quantiseq	ATF3	-1.1283	3.33816e-05	0.000664463
Tcells_CD4+	GSE13507	quantiseq	TCN1	1.38762	4.48135e-05	0.000827179
Tcells_CD4+	GSE13507	quantiseq	IRX3	1.02054	7.69182e-05	0.00122009
Tcells_CD4+	GSE13507	quantiseq	THBS2	-1.05685	7.7642e-05	0.00122818
Tcells_CD4+	GSE13507	quantiseq	PTGS1	-1.1451	0.000109441	0.00160522
Tcells_CD4+	GSE13507	quantiseq	S100A8	-1.17444	0.000204404	0.00256112
Tcells_CD4+	GSE13507	quantiseq	JCHAIN	-1.16665	0.000464921	0.00472271
Tcells_CD4+	GSE13507	quantiseq	SPINK1	1.01508	0.000512123	0.0050583
Tcells_CD4+	GSE13507	quantiseq	CRTAC1	1.19695	0.000619111	0.00586464
Tcells_CD4+	GSE13507	timer	STAB1	1.16113	3.83202e-19	7.11567e-15
Tcells_CD4+	GSE13507	timer	TBC1D10C	1.31753	8.60243e-19	7.98692e-15
Tcells_CD4+	GSE13507	timer	ACAP1	1.25113	2.11054e-18	1.30635e-14
Tcells_CD4+	GSE13507	timer	RASAL3	1.24371	1.04974e-17	4.87316e-14
Tcells_CD4+	GSE13507	timer	JAML	1.29041	4.35929e-14	4.47633e-11
Tcells_CD4+	GSE13507	timer	C3	1.5333	1.15371e-13	7.9345e-11
Tcells_CD4+	GSE13507	timer	XAF1	1.17175	1.83298e-13	1.17368e-10
Tcells_CD4+	GSE13507	timer	CD6	1.14495	2.2988e-13	1.42288e-10
Tcells_CD4+	GSE13507	timer	PGGHG	1.13639	1.04874e-12	4.8685e-10
Tcells_CD4+	GSE13507	timer	CSF1R	1.03825	2.68313e-12	1.06006e-09
Tcells_CD4+	GSE13507	timer	PNPLA7	1.07608	3.09711e-12	1.19813e-09
Tcells_CD4+	GSE13507	timer	CCL19	1.34619	4.77419e-12	1.70485e-09
Tcells_CD4+	GSE13507	timer	COL16A1	1.46485	6.80968e-12	2.2184e-09
Tcells_CD4+	GSE13507	timer	GVINP1	1.04732	7.25154e-12	2.28227e-09
Tcells_CD4+	GSE13507	timer	MEG3	1.14485	8.42078e-12	2.56337e-09
Tcells_CD4+	GSE13507	timer	WIPF1	1.0532	2.59725e-11	6.60661e-09
Tcells_CD4+	GSE13507	timer	ACACB	1.03392	8.41689e-11	1.77606e-08
Tcells_CD4+	GSE13507	timer	AEBP1	1.35155	1.5394e-10	2.83022e-08
Tcells_CD4+	GSE13507	timer	ITGB2	1.01742	2.27802e-10	3.91672e-08
Tcells_CD4+	GSE13507	timer	GLIPR2	1.1067	3.22101e-10	5.29301e-08
Tcells_CD4+	GSE13507	timer	COL5A1	1.0566	4.14063e-10	6.40728e-08
Tcells_CD4+	GSE13507	timer	HLA-F	1.02165	4.58563e-10	6.86698e-08
Tcells_CD4+	GSE13507	timer	BIN1	1.27577	5.51489e-10	7.81726e-08
Tcells_CD4+	GSE13507	timer	EMP3	1.1199	7.4608e-10	1.01867e-07
Tcells_CD4+	GSE13507	timer	PTGDS	1.25876	1.43202e-09	1.85952e-07
Tcells_CD4+	GSE13507	timer	CFB	1.1166	3.44784e-09	3.55683e-07
Tcells_CD4+	GSE13507	timer	TGFB3	1.04918	3.71875e-09	3.79415e-07
Tcells_CD4+	GSE13507	timer	COL6A2	1.0633	3.82834e-09	3.8635e-07
Tcells_CD4+	GSE13507	timer	COL6A1	1.19835	4.70141e-09	4.40912e-07
Tcells_CD4+	GSE13507	timer	TPM2	1.28505	5.70948e-09	5.11652e-07
Tcells_CD4+	GSE13507	timer	TAGLN	1.32928	1.04064e-08	8.32238e-07
Tcells_CD4+	GSE13507	timer	APOE	1.04742	1.22792e-08	9.22372e-07
Tcells_CD4+	GSE13507	timer	CLIP3	1.14381	2.74736e-08	1.8155e-06
Tcells_CD4+	GSE13507	timer	C1S	1.01866	2.99053e-08	1.94418e-06
Tcells_CD4+	GSE13507	timer	ACKR1	1.01134	4.50059e-08	2.64583e-06
Tcells_CD4+	GSE13507	timer	COL6A3	1.00196	4.98446e-08	2.85668e-06
Tcells_CD4+	GSE13507	timer	MFAP4	1.54907	8.01305e-08	4.23915e-06
Tcells_CD4+	GSE13507	timer	CAVIN1	1.05206	9.2385e-08	4.75207e-06
Tcells_CD4+	GSE13507	timer	MYH11	1.73351	1.09076e-07	5.47413e-06
Tcells_CD4+	GSE13507	timer	MT2A	1.01443	1.67223e-07	7.6482e-06
Tcells_CD4+	GSE13507	timer	RGS1	1.24557	1.94171e-07	8.57512e-06
Tcells_CD4+	GSE13507	timer	TMEM119	1.06526	2.61013e-07	1.07229e-05
Tcells_CD4+	GSE13507	timer	MYOM1	1.05268	2.72797e-07	1.10844e-05
Tcells_CD4+	GSE13507	timer	DPYSL3	1.22742	3.03132e-07	1.21574e-05
Tcells_CD4+	GSE13507	timer	SFRP2	1.01474	3.09193e-07	1.23182e-05
Tcells_CD4+	GSE13507	timer	SPEG	1.05072	3.2424e-07	1.27559e-05
Tcells_CD4+	GSE13507	timer	SELENOM	1.06567	4.50525e-07	1.68326e-05
Tcells_CD4+	GSE13507	timer	FAM107A	1.05124	6.05659e-07	2.11928e-05
Tcells_CD4+	GSE13507	timer	SERPINE2	1.09835	7.12807e-07	2.39785e-05
Tcells_CD4+	GSE13507	timer	PTGS1	1.3399	1.01946e-06	3.18179e-05
Tcells_CD4+	GSE13507	timer	HSPB6	1.21732	1.2517e-06	3.7549e-05
Tcells_CD4+	GSE13507	timer	ACTG2	1.62608	1.3982e-06	4.09462e-05
Tcells_CD4+	GSE13507	timer	FLNC	1.5534	1.98506e-06	5.39687e-05
Tcells_CD4+	GSE13507	timer	DCN	1.06021	2.62742e-06	6.61092e-05
Tcells_CD4+	GSE13507	timer	CNN1	1.55186	2.66842e-06	6.69593e-05
Tcells_CD4+	GSE13507	timer	CFD	1.13454	3.26989e-06	7.88553e-05
Tcells_CD4+	GSE13507	timer	MYL9	1.09021	3.78947e-06	8.90718e-05
Tcells_CD4+	GSE13507	timer	ACTA2	1.0434	4.44794e-06	0.000101716
Tcells_CD4+	GSE13507	timer	P2RX1	1.03186	4.78674e-06	0.000106962
Tcells_CD4+	GSE13507	timer	KCNMB1	1.07866	5.73628e-06	0.000125167
Tcells_CD4+	GSE13507	timer	SMOC2	1.03072	7.83405e-06	0.000158984
Tcells_CD4+	GSE13507	timer	DES	1.4734	8.3397e-06	0.000167068
Tcells_CD4+	GSE13507	timer	FOS	1.05175	9.37144e-06	0.000182601
Tcells_CD4+	GSE13507	timer	SORBS1	1.00536	1.02012e-05	0.000193732
Tcells_CD4+	GSE13507	timer	FOSB	1.43742	1.04904e-05	0.000197303
Tcells_CD4+	GSE13507	timer	MRGPRF	1.02072	1.09268e-05	0.000203511
Tcells_CD4+	GSE13507	timer	FHL1	1.15526	1.14013e-05	0.00021003
Tcells_CD4+	GSE13507	timer	PCP4	1.32526	1.45541e-05	0.000252492
Tcells_CD4+	GSE13507	timer	C7	1.01031	1.82067e-05	0.000298921
Tcells_CD4+	GSE13507	timer	SERPINA3	1.01361	1.92468e-05	0.000312407
Tcells_CD4+	GSE13507	timer	PDLIM3	1.04773	2.15448e-05	0.000341081
Tcells_CD4+	GSE13507	timer	CRYAB	1.05124	2.51217e-05	0.000384889
Tcells_CD4+	GSE13507	timer	PRUNE2	1.14247	3.06064e-05	0.000451056
Tcells_CD4+	GSE13507	timer	JCHAIN	1.2666	4.50411e-05	0.000612276
Tcells_CD4+	GSE13507	timer	CALD1	1.04464	4.62827e-05	0.000625035
Tcells_CD4+	GSE13507	timer	EGR1	1.0033	6.07166e-05	0.000768539
Tcells_CD4+	GSE13507	timer	PGM5	1.12588	8.66966e-05	0.00101871
Tcells_CD4+	GSE13507	timer	SYNM	1.03052	0.00011635	0.00127764
Tcells_CD4+	GSE13507	timer	ACTC1	1.26763	0.000185159	0.00183568
Tcells_CD4+	GSE3167	epic	TRIM22	1.2612	9.30697e-06	0.0117687
Tcells_CD4+	GSE3167	epic	CD44	1.33026	1.44604e-05	0.0152377
Tcells_CD4+	GSE3167	epic	SRPX2	1.01801	5.07956e-05	0.0279265
Tcells_CD4+	GSE3167	epic	HS3ST1	1.06104	6.89898e-05	0.0298964
Tcells_CD4+	GSE3167	epic	ALOX5	1.14024	8.23992e-05	0.0322015
Tcells_CD4+	GSE3167	epic	S100A2	1.76586	8.25801e-05	0.0322015
Tcells_CD4+	GSE32894	epic	CD2	1.36604	4.55674e-20	8.75851e-16
Tcells_CD4+	GSE32894	epic	IL7R	1.12634	2.25227e-19	1.44303e-15
Tcells_CD4+	GSE32894	epic	LTB	1.58955	7.83912e-18	3.01352e-14
Tcells_CD4+	GSE32894	epic	ARHGAP9	1.09478	3.92075e-17	1.13313e-13
Tcells_CD4+	GSE32894	epic	WAS	1.09092	1.65851e-16	3.98477e-13
Tcells_CD4+	GSE32894	epic	RUNX3	1.1962	2.67119e-16	5.06863e-13
Tcells_CD4+	GSE32894	epic	SPOCK2	1.07641	2.90073e-16	5.06863e-13
Tcells_CD4+	GSE32894	epic	DOCK2	1.09854	1.24863e-15	1.63606e-12
Tcells_CD4+	GSE32894	epic	CORO1A	1.03109	2.42687e-15	2.4551e-12
Tcells_CD4+	GSE32894	epic	PRKCB	1.17657	3.00282e-15	2.83896e-12
Tcells_CD4+	GSE32894	epic	SLAMF6	1.1279	3.10172e-15	2.83896e-12
Tcells_CD4+	GSE32894	epic	BCL11B	1.04453	5.72645e-15	4.78557e-12
Tcells_CD4+	GSE32894	epic	CD48	1.2627	8.12046e-15	6.00321e-12
Tcells_CD4+	GSE32894	epic	FYB1	1.16966	1.00591e-14	7.16094e-12
Tcells_CD4+	GSE32894	epic	MMP9	1.33564	1.39625e-14	9.58478e-12
Tcells_CD4+	GSE32894	epic	KLRB1	1.27781	1.76347e-14	1.15529e-11
Tcells_CD4+	GSE32894	epic	ITGB2	1.2861	1.80317e-14	1.15529e-11
Tcells_CD4+	GSE32894	epic	ALOX5AP	1.35046	4.62145e-14	2.40078e-11
Tcells_CD4+	GSE32894	epic	IGLL1	2.59153	6.21609e-14	3.06358e-11
Tcells_CD4+	GSE32894	epic	HCST	1.11456	7.54335e-14	3.62477e-11
Tcells_CD4+	GSE32894	epic	CD3D	1.28548	7.8856e-14	3.69681e-11
Tcells_CD4+	GSE32894	epic	PDE4B	1.01323	1.00037e-13	4.47114e-11
Tcells_CD4+	GSE32894	epic	IRF8	1.16772	1.02352e-13	4.47114e-11
Tcells_CD4+	GSE32894	epic	CD247	1.12047	1.78719e-13	7.01053e-11
Tcells_CD4+	GSE32894	epic	PLEK	1.20264	2.44579e-13	9.0405e-11
Tcells_CD4+	GSE32894	epic	ADAMDEC1	1.17401	2.81038e-13	1.01921e-10
Tcells_CD4+	GSE32894	epic	CSF1R	1.05855	2.99376e-13	1.06561e-10
Tcells_CD4+	GSE32894	epic	GZMB	1.13287	1.10045e-12	3.30193e-10
Tcells_CD4+	GSE32894	epic	LAPTM5	1.06981	1.11632e-12	3.30193e-10
Tcells_CD4+	GSE32894	epic	NIBAN1	1.00703	1.11662e-12	3.30193e-10
Tcells_CD4+	GSE32894	epic	AIF1	1.03253	1.2689e-12	3.58668e-10
Tcells_CD4+	GSE32894	epic	RAC2	1.16063	1.65525e-12	4.54459e-10
Tcells_CD4+	GSE32894	epic	GPR183	1.14006	2.11285e-12	5.34356e-10
Tcells_CD4+	GSE32894	epic	MS4A6A	1.1576	3.04173e-12	7.30813e-10
Tcells_CD4+	GSE32894	epic	C1QC	1.02761	3.34352e-12	7.74286e-10
Tcells_CD4+	GSE32894	epic	SRGN	1.35808	3.65247e-12	8.35763e-10
Tcells_CD4+	GSE32894	epic	TYROBP	1.11392	4.22503e-12	9.22834e-10
Tcells_CD4+	GSE32894	epic	TGFBI	1.06089	4.52493e-12	9.77233e-10
Tcells_CD4+	GSE32894	epic	JCHAIN	2.05953	5.00354e-12	1.06859e-09
Tcells_CD4+	GSE32894	epic	MZB1	1.19331	6.0436e-12	1.22278e-09
Tcells_CD4+	GSE32894	epic	CD74	1.19713	7.00139e-12	1.38708e-09
Tcells_CD4+	GSE32894	epic	CD52	1.18737	1.1584e-11	2.16171e-09
Tcells_CD4+	GSE32894	epic	CD14	1.07169	1.18731e-11	2.19435e-09
Tcells_CD4+	GSE32894	epic	PLAU	1.0645	2.91995e-11	4.71634e-09
Tcells_CD4+	GSE32894	epic	FCER1G	1.01779	3.35087e-11	5.27927e-09
Tcells_CD4+	GSE32894	epic	RGS1	1.23051	3.46463e-11	5.38081e-09
Tcells_CD4+	GSE32894	epic	CASP1	1.03342	7.73189e-11	1.03229e-08
Tcells_CD4+	GSE32894	epic	C1S	1.12211	7.80364e-11	1.03444e-08
Tcells_CD4+	GSE32894	epic	C1QB	1.04458	1.4972e-10	1.86868e-08
Tcells_CD4+	GSE32894	epic	COL6A3	1.09994	1.61676e-10	1.99203e-08
Tcells_CD4+	GSE32894	epic	CXCL6	1.27207	2.46107e-10	2.79907e-08
Tcells_CD4+	GSE32894	epic	IGLL3P	1.31835	2.47855e-10	2.80237e-08
Tcells_CD4+	GSE32894	epic	CD79A	1.04586	2.67158e-10	2.96823e-08
Tcells_CD4+	GSE32894	epic	HLA-DQA1	1.29977	3.275e-10	3.57664e-08
Tcells_CD4+	GSE32894	epic	NDN	1.11878	1.00252e-09	9.35409e-08
Tcells_CD4+	GSE32894	epic	CFH	1.06709	1.63109e-09	1.42505e-07
Tcells_CD4+	GSE32894	epic	HLA-DPA1	1.20146	2.13051e-09	1.77275e-07
Tcells_CD4+	GSE32894	epic	CCL2	1.10648	2.63307e-09	2.15363e-07
Tcells_CD4+	GSE32894	epic	ADA2	1.23762	3.08115e-09	2.4806e-07
Tcells_CD4+	GSE32894	epic	PTGDS	1.19564	4.6275e-09	3.43418e-07
Tcells_CD4+	GSE32894	epic	CD44	1.01629	8.92936e-09	6.19607e-07
Tcells_CD4+	GSE32894	epic	LCP1	1.08513	1.24847e-08	8.41992e-07
Tcells_CD4+	GSE32894	epic	IFI16	1.03223	1.27389e-08	8.53149e-07
Tcells_CD4+	GSE32894	epic	DCN	1.20995	1.47431e-08	9.73808e-07
Tcells_CD4+	GSE32894	epic	IL1B	1.03514	2.09887e-08	1.31838e-06
Tcells_CD4+	GSE32894	epic	MFAP4	1.14859	1.25508e-07	6.36213e-06
Tcells_CD4+	GSE32894	epic	HLA-DRA	1.06185	1.2578e-07	6.36213e-06
Tcells_CD4+	GSE32894	epic	AIM2	1.22107	1.272e-07	6.40027e-06
Tcells_CD4+	GSE32894	epic	THBS2	1.18602	1.58045e-07	7.67115e-06
Tcells_CD4+	GSE32894	epic	UBD	1.04591	3.59146e-07	1.53063e-05
Tcells_CD4+	GSE32894	epic	PLAT	1.00443	5.00197e-07	2.04559e-05
Tcells_CD4+	GSE32894	epic	LUM	1.13711	6.02807e-07	2.41387e-05
Tcells_CD4+	GSE32894	epic	CCL5	1.00842	1.67038e-06	5.80793e-05
Tcells_CD4+	GSE32894	epic	CFB	1.00396	2.21214e-06	7.33095e-05
Tcells_CD4+	GSE32894	epic	LYZ	1.07953	5.60401e-06	0.000158209
Tcells_CD4+	GSE32894	epic	FMO9P	-1.09331	9.96274e-06	0.000254646
Tcells_CD4+	GSE32894	epic	S100A8	1.36328	6.5467e-05	0.0012205
Tcells_CD4+	GSE32894	epic	CXCL8	1.05659	0.000154567	0.0024312
Tcells_CD4+	GSE32894	epic	MMP7	1.00766	0.000164653	0.00255638
Tcells_CD4+	GSE32894	epic	BHMT	-1.09121	0.000198348	0.00297382
Tcells_CD4+	GSE32894	epic	OLFM4	1.0806	0.000205598	0.00305866
Tcells_CD4+	GSE32894	epic	S100A9	1.06476	0.000506435	0.00639565
Tcells_CD4+	GSE32894	epic	KRT13	1.05127	0.00603529	0.0432765
Tcells_CD4+	GSE32894	quantiseq	FCMR	1.02149	8.96302e-14	1.72278e-09
Tcells_CD4+	GSE32894	quantiseq	SBK1	1.08284	4.25027e-10	4.08472e-06
Tcells_CD4+	GSE32894	quantiseq	TMEM98	1.08817	8.35591e-10	5.35363e-06
Tcells_CD4+	GSE32894	quantiseq	TFF3	1.03164	6.3701e-05	0.00298849
Tcells_CD4+	GSE32894	quantiseq	S100A8	1.08045	0.00169483	0.0166376
Tcells_CD4+	GSE32894	quantiseq	IGLL1	1.14053	0.00173087	0.0168339
Tcells_CD4+	GSE32894	timer	SPOCK2	1.3286	3.11677e-26	5.99074e-22
Tcells_CD4+	GSE32894	timer	DOCK10	1.14916	1.10859e-21	5.29531e-18
Tcells_CD4+	GSE32894	timer	LTB	1.73475	1.21003e-21	5.29531e-18
Tcells_CD4+	GSE32894	timer	MFNG	1.04594	1.37748e-21	5.29531e-18
Tcells_CD4+	GSE32894	timer	GVINP1	1.05633	2.45245e-20	3.77786e-17
Tcells_CD4+	GSE32894	timer	RASAL3	1.13737	6.92058e-20	7.39003e-17
Tcells_CD4+	GSE32894	timer	PAPPA	1.10022	1.22578e-19	1.07094e-16
Tcells_CD4+	GSE32894	timer	WAS	1.17041	3.10462e-19	2.21015e-16
Tcells_CD4+	GSE32894	timer	PALLD	1.332	5.743e-19	3.67954e-16
Tcells_CD4+	GSE32894	timer	GIMAP7	1.11969	1.15233e-18	5.98618e-16
Tcells_CD4+	GSE32894	timer	C1orf162	1.17733	1.8199e-18	8.32864e-16
Tcells_CD4+	GSE32894	timer	NAPSB	1.09729	1.99013e-18	8.6937e-16
Tcells_CD4+	GSE32894	timer	CSF1R	1.23739	2.22985e-18	9.52443e-16
Tcells_CD4+	GSE32894	timer	ST6GAL1	1.28407	2.65273e-18	1.06975e-15
Tcells_CD4+	GSE32894	timer	TOX2	1.11936	3.81255e-18	1.35706e-15
Tcells_CD4+	GSE32894	timer	DOCK2	1.17627	4.3586e-18	1.52321e-15
Tcells_CD4+	GSE32894	timer	ABR	1.0176	4.5238e-18	1.52547e-15
Tcells_CD4+	GSE32894	timer	IRF8	1.32923	5.49632e-18	1.70395e-15
Tcells_CD4+	GSE32894	timer	ARHGAP9	1.11566	7.66076e-18	2.16994e-15
Tcells_CD4+	GSE32894	timer	PODN	1.17194	9.46703e-18	2.49268e-15
Tcells_CD4+	GSE32894	timer	IL2RB	1.04563	1.41126e-17	3.34888e-15
Tcells_CD4+	GSE32894	timer	RUNX3	1.23706	1.67161e-17	3.73606e-15
Tcells_CD4+	GSE32894	timer	ITGB2	1.40784	1.71639e-17	3.79205e-15
Tcells_CD4+	GSE32894	timer	SLCO2A1	1.15132	1.78679e-17	3.90272e-15
Tcells_CD4+	GSE32894	timer	KCTD12	1.13813	1.80853e-17	3.90582e-15
Tcells_CD4+	GSE32894	timer	CD2	1.28184	1.98178e-17	4.1404e-15
Tcells_CD4+	GSE32894	timer	SPON1	1.46532	3.32609e-17	6.24878e-15
Tcells_CD4+	GSE32894	timer	CRISPLD2	1.23468	3.51813e-17	6.50212e-15
Tcells_CD4+	GSE32894	timer	SVEP1	1.14258	4.51424e-17	7.81695e-15
Tcells_CD4+	GSE32894	timer	LDB2	1.0217	4.66961e-17	7.84736e-15
Tcells_CD4+	GSE32894	timer	DSE	1.14787	5.57825e-17	9.24306e-15
Tcells_CD4+	GSE32894	timer	CLIP3	1.04251	6.2804e-17	1.01375e-14
Tcells_CD4+	GSE32894	timer	CORO1A	1.07906	6.93163e-17	1.07446e-14
Tcells_CD4+	GSE32894	timer	FCMR	1.11941	1.09869e-16	1.61205e-14
Tcells_CD4+	GSE32894	timer	LAMP3	1.16106	1.14518e-16	1.655e-14
Tcells_CD4+	GSE32894	timer	IRAK3	1.08338	1.46028e-16	2.00486e-14
Tcells_CD4+	GSE32894	timer	CTSK	1.25854	1.473e-16	2.00798e-14
Tcells_CD4+	GSE32894	timer	MFAP4	1.71822	1.50865e-16	2.0421e-14
Tcells_CD4+	GSE32894	timer	CDH11	1.29126	1.7075e-16	2.22663e-14
Tcells_CD4+	GSE32894	timer	ATXN1	1.0038	1.71448e-16	2.22663e-14
Tcells_CD4+	GSE32894	timer	RAC2	1.32474	2.16983e-16	2.69073e-14
Tcells_CD4+	GSE32894	timer	TCF21	1.01951	2.95084e-16	3.45579e-14
Tcells_CD4+	GSE32894	timer	AEBP1	1.07282	3.1542e-16	3.63035e-14
Tcells_CD4+	GSE32894	timer	CD74	1.39614	3.19325e-16	3.65342e-14
Tcells_CD4+	GSE32894	timer	CCL19	1.24607	4.1622e-16	4.57153e-14
Tcells_CD4+	GSE32894	timer	TMEM119	1.25811	5.58101e-16	5.8941e-14
Tcells_CD4+	GSE32894	timer	TRIM22	1.05813	5.89018e-16	6.10757e-14
Tcells_CD4+	GSE32894	timer	FGD2	1.0642	6.48308e-16	6.52415e-14
Tcells_CD4+	GSE32894	timer	HCST	1.19132	6.86836e-16	6.84024e-14
Tcells_CD4+	GSE32894	timer	MSN	1.07853	8.13753e-16	7.86989e-14
Tcells_CD4+	GSE32894	timer	PDPN	1.18819	1.31248e-15	1.13126e-13
Tcells_CD4+	GSE32894	timer	FGR	1.00377	1.74084e-15	1.45708e-13
Tcells_CD4+	GSE32894	timer	PTGDS	1.57348	1.8326e-15	1.49256e-13
Tcells_CD4+	GSE32894	timer	RCAN2	1.0387	1.90826e-15	1.53467e-13
Tcells_CD4+	GSE32894	timer	PRKCB	1.18347	2.01578e-15	1.60769e-13
Tcells_CD4+	GSE32894	timer	CD247	1.1962	2.12444e-15	1.63992e-13
Tcells_CD4+	GSE32894	timer	IL7R	1.01231	2.2376e-15	1.69293e-13
Tcells_CD4+	GSE32894	timer	SYT11	1.0159	2.59922e-15	1.90685e-13
Tcells_CD4+	GSE32894	timer	ARHGAP15	1.04181	2.9048e-15	2.10691e-13
Tcells_CD4+	GSE32894	timer	SLAMF6	1.12854	3.10217e-15	2.22488e-13
Tcells_CD4+	GSE32894	timer	SPARCL1	1.25409	4.09284e-15	2.7798e-13
Tcells_CD4+	GSE32894	timer	DCN	1.62278	4.54588e-15	3.007e-13
Tcells_CD4+	GSE32894	timer	SIRPA	1.17118	4.55146e-15	3.007e-13
Tcells_CD4+	GSE32894	timer	TGFBI	1.18158	5.37475e-15	3.40951e-13
Tcells_CD4+	GSE32894	timer	ACKR1	1.27605	5.59837e-15	3.52623e-13
Tcells_CD4+	GSE32894	timer	KLRB1	1.29027	9.42081e-15	5.37322e-13
Tcells_CD4+	GSE32894	timer	HLA-DPA1	1.51432	9.72793e-15	5.51565e-13
Tcells_CD4+	GSE32894	timer	FYB1	1.16572	1.31293e-14	7.04911e-13
Tcells_CD4+	GSE32894	timer	RARRES2	1.18362	1.36502e-14	7.28808e-13
Tcells_CD4+	GSE32894	timer	PDGFRA	1.22428	1.89744e-14	9.72553e-13
Tcells_CD4+	GSE32894	timer	FCN1	1.07642	2.11228e-14	1.06596e-12
Tcells_CD4+	GSE32894	timer	CD48	1.24315	2.50006e-14	1.21819e-12
Tcells_CD4+	GSE32894	timer	ITM2A	1.23797	2.50343e-14	1.21819e-12
Tcells_CD4+	GSE32894	timer	PAMR1	1.0328	3.35355e-14	1.576e-12
Tcells_CD4+	GSE32894	timer	LCP1	1.40469	3.77309e-14	1.71448e-12
Tcells_CD4+	GSE32894	timer	CD52	1.30796	4.00264e-14	1.78795e-12
Tcells_CD4+	GSE32894	timer	TAGLN	1.31133	5.44682e-14	2.2809e-12
Tcells_CD4+	GSE32894	timer	KLF9	1.07888	7.54757e-14	2.98502e-12
Tcells_CD4+	GSE32894	timer	NIBAN1	1.0464	1.08209e-13	4.02298e-12
Tcells_CD4+	GSE32894	timer	GPR183	1.19799	1.11866e-13	4.11912e-12
Tcells_CD4+	GSE32894	timer	TIMP2	1.13744	1.73674e-13	5.74561e-12
Tcells_CD4+	GSE32894	timer	MYH11	1.56286	1.94527e-13	6.21098e-12
Tcells_CD4+	GSE32894	timer	GLIPR2	1.06299	2.48606e-13	7.59691e-12
Tcells_CD4+	GSE32894	timer	CALD1	1.07615	2.64678e-13	7.93662e-12
Tcells_CD4+	GSE32894	timer	C1S	1.24155	3.41212e-13	9.57435e-12
Tcells_CD4+	GSE32894	timer	RGS2	1.15689	4.21607e-13	1.13338e-11
Tcells_CD4+	GSE32894	timer	MBP	1.04102	4.43811e-13	1.17825e-11
Tcells_CD4+	GSE32894	timer	LAPTM5	1.08623	4.60046e-13	1.20466e-11
Tcells_CD4+	GSE32894	timer	COL8A1	1.0076	5.1489e-13	1.31442e-11
Tcells_CD4+	GSE32894	timer	CXCL12	1.03803	5.29457e-13	1.34791e-11
Tcells_CD4+	GSE32894	timer	COL6A3	1.22455	5.97261e-13	1.47747e-11
Tcells_CD4+	GSE32894	timer	AIF1	1.04598	5.98027e-13	1.47747e-11
Tcells_CD4+	GSE32894	timer	CD14	1.12876	6.73555e-13	1.63671e-11
Tcells_CD4+	GSE32894	timer	MXRA5	1.45633	7.04248e-13	1.69204e-11
Tcells_CD4+	GSE32894	timer	RGS1	1.31819	8.78446e-13	2.01911e-11
Tcells_CD4+	GSE32894	timer	CD93	1.00956	8.88623e-13	2.03821e-11
Tcells_CD4+	GSE32894	timer	SRGN	1.39002	1.02335e-12	2.27923e-11
Tcells_CD4+	GSE32894	timer	HAVCR2	1.06319	1.03404e-12	2.29771e-11
Tcells_CD4+	GSE32894	timer	ISG20	1.13975	1.24601e-12	2.68794e-11
Tcells_CD4+	GSE32894	timer	CD3D	1.22701	1.40208e-12	2.95497e-11
Tcells_CD4+	GSE32894	timer	MS4A6A	1.17257	1.51357e-12	3.13832e-11
Tcells_CD4+	GSE32894	timer	MMP9	1.23817	1.71775e-12	3.46092e-11
Tcells_CD4+	GSE32894	timer	COL6A1	1.04501	1.79409e-12	3.59961e-11
Tcells_CD4+	GSE32894	timer	FCER1A	1.11452	1.97502e-12	3.87545e-11
Tcells_CD4+	GSE32894	timer	SRPX	1.09238	2.18081e-12	4.17089e-11
Tcells_CD4+	GSE32894	timer	OAS2	1.07686	2.25994e-12	4.27964e-11
Tcells_CD4+	GSE32894	timer	DPYSL2	1.00238	2.42734e-12	4.5253e-11
Tcells_CD4+	GSE32894	timer	A2M	1.00059	3.1466e-12	5.66299e-11
Tcells_CD4+	GSE32894	timer	ACTA2	1.07226	3.71249e-12	6.50481e-11
Tcells_CD4+	GSE32894	timer	HLA-DQA1	1.42017	4.34841e-12	7.38998e-11
Tcells_CD4+	GSE32894	timer	ALOX5AP	1.2512	4.69894e-12	7.90879e-11
Tcells_CD4+	GSE32894	timer	HLA-DRA	1.35733	5.30912e-12	8.72614e-11
Tcells_CD4+	GSE32894	timer	CASP1	1.08746	5.90308e-12	9.46314e-11
Tcells_CD4+	GSE32894	timer	COL15A1	1.00232	6.01555e-12	9.6034e-11
Tcells_CD4+	GSE32894	timer	ADAMDEC1	1.11395	6.06013e-12	9.65852e-11
Tcells_CD4+	GSE32894	timer	ADA2	1.41549	6.74247e-12	1.06053e-10
Tcells_CD4+	GSE32894	timer	HLA-DMB	1.22376	6.90348e-12	1.08143e-10
Tcells_CD4+	GSE32894	timer	VIM	1.04219	7.03479e-12	1.09753e-10
Tcells_CD4+	GSE32894	timer	VCAM1	1.17758	7.26344e-12	1.1268e-10
Tcells_CD4+	GSE32894	timer	CXCL14	1.05299	7.97545e-12	1.21183e-10
Tcells_CD4+	GSE32894	timer	PLEK	1.12985	9.0303e-12	1.34472e-10
Tcells_CD4+	GSE32894	timer	TYROBP	1.09857	9.09027e-12	1.35131e-10
Tcells_CD4+	GSE32894	timer	GLRX	1.02223	1.07858e-11	1.567e-10
Tcells_CD4+	GSE32894	timer	C1QC	1.00539	1.09356e-11	1.58517e-10
Tcells_CD4+	GSE32894	timer	ALDH2	1.11099	1.11165e-11	1.60293e-10
Tcells_CD4+	GSE32894	timer	CPVL	1.05339	1.13371e-11	1.62619e-10
Tcells_CD4+	GSE32894	timer	THBS1	1.02522	1.73086e-11	2.30234e-10
Tcells_CD4+	GSE32894	timer	DKK3	1.01214	1.89262e-11	2.46965e-10
Tcells_CD4+	GSE32894	timer	CCND2	1.20566	2.17747e-11	2.75169e-10
Tcells_CD4+	GSE32894	timer	ACTG2	1.39793	2.85172e-11	3.41726e-10
Tcells_CD4+	GSE32894	timer	AUTS2	1.09432	3.54044e-11	4.05276e-10
Tcells_CD4+	GSE32894	timer	MYADM	1.05853	3.69436e-11	4.19428e-10
Tcells_CD4+	GSE32894	timer	CCL2	1.21546	4.32713e-11	4.78548e-10
Tcells_CD4+	GSE32894	timer	EGFL6	1.01129	5.88325e-11	6.14342e-10
Tcells_CD4+	GSE32894	timer	HLA-DRB3	1.23725	6.90757e-11	6.99897e-10
Tcells_CD4+	GSE32894	timer	LUM	1.45651	7.4928e-11	7.4893e-10
Tcells_CD4+	GSE32894	timer	HLA-DRB4	1.34068	7.70296e-11	7.66461e-10
Tcells_CD4+	GSE32894	timer	MS4A7	1.02087	9.54394e-11	9.14933e-10
Tcells_CD4+	GSE32894	timer	EPSTI1	1.12581	1.18833e-10	1.09654e-09
Tcells_CD4+	GSE32894	timer	IFI44	1.11049	1.19001e-10	1.09756e-09
Tcells_CD4+	GSE32894	timer	CCL5	1.32306	1.49475e-10	1.32034e-09
Tcells_CD4+	GSE32894	timer	LYZ	1.48954	1.53535e-10	1.34877e-09
Tcells_CD4+	GSE32894	timer	EFEMP1	1.1167	1.75546e-10	1.5097e-09
Tcells_CD4+	GSE32894	timer	LPXN	1.14398	1.7908e-10	1.52934e-09
Tcells_CD4+	GSE32894	timer	C1QB	1.03688	2.13936e-10	1.7832e-09
Tcells_CD4+	GSE32894	timer	SELENOP	1.05614	2.58598e-10	2.07566e-09
Tcells_CD4+	GSE32894	timer	SOCS2	1.0659	3.43836e-10	2.61634e-09
Tcells_CD4+	GSE32894	timer	TPSAB1	1.05753	3.72987e-10	2.79065e-09
Tcells_CD4+	GSE32894	timer	PLAT	1.2265	4.81653e-10	3.42376e-09
Tcells_CD4+	GSE32894	timer	SERPINE2	1.3007	6.78404e-10	4.53236e-09
Tcells_CD4+	GSE32894	timer	IFI16	1.11318	6.80256e-10	4.54316e-09
Tcells_CD4+	GSE32894	timer	ITM2C	1.01452	8.42375e-10	5.41877e-09
Tcells_CD4+	GSE32894	timer	CYBRD1	1.00538	1.04324e-09	6.42491e-09
Tcells_CD4+	GSE32894	timer	COL3A1	1.01828	1.09711e-09	6.68076e-09
Tcells_CD4+	GSE32894	timer	CCN2	1.04407	1.14928e-09	6.94229e-09
Tcells_CD4+	GSE32894	timer	CADM1	1.07593	1.16946e-09	7.04425e-09
Tcells_CD4+	GSE32894	timer	CD79A	1.01054	1.2204e-09	7.29167e-09
Tcells_CD4+	GSE32894	timer	SERPINA3	1.02205	1.47212e-09	8.487e-09
Tcells_CD4+	GSE32894	timer	NDN	1.10841	1.51456e-09	8.68476e-09
Tcells_CD4+	GSE32894	timer	CPA3	1.06615	1.75435e-09	9.79391e-09
Tcells_CD4+	GSE32894	timer	CCL20	1.03501	3.2715e-09	1.63839e-08
Tcells_CD4+	GSE32894	timer	HLA-DRB6	1.34657	4.798e-09	2.25372e-08
Tcells_CD4+	GSE32894	timer	COL1A2	1.07307	5.03552e-09	2.34331e-08
Tcells_CD4+	GSE32894	timer	BCL11A	1.04597	5.28996e-09	2.44261e-08
Tcells_CD4+	GSE32894	timer	FCGBP	1.21533	6.90773e-09	3.05156e-08
Tcells_CD4+	GSE32894	timer	WNT5A	1.01515	8.37101e-09	3.57792e-08
Tcells_CD4+	GSE32894	timer	JCHAIN	1.74807	8.42591e-09	3.59899e-08
Tcells_CD4+	GSE32894	timer	CD44	1.01514	9.56593e-09	3.99363e-08
Tcells_CD4+	GSE32894	timer	PLAAT4	1.1502	1.03249e-08	4.25232e-08
Tcells_CD4+	GSE32894	timer	MGP	1.10742	1.63658e-08	6.2638e-08
Tcells_CD4+	GSE32894	timer	UBD	1.13773	2.67487e-08	9.36157e-08
Tcells_CD4+	GSE32894	timer	MT2A	1.01152	2.8364e-08	9.82313e-08
Tcells_CD4+	GSE32894	timer	IGLL1	1.96386	3.4301e-08	1.15586e-07
Tcells_CD4+	GSE32894	timer	BASP1	1.1587	3.82276e-08	1.26336e-07
Tcells_CD4+	GSE32894	timer	ADH1A	1.34402	6.1482e-08	1.87757e-07
Tcells_CD4+	GSE32894	timer	IGLL3P	1.13063	8.65949e-08	2.48721e-07
Tcells_CD4+	GSE32894	timer	MMP7	1.3757	1.86302e-07	4.7663e-07
Tcells_CD4+	GSE32894	timer	ALDH1A3	1.0125	2.36878e-07	5.86883e-07
Tcells_CD4+	GSE32894	timer	PTGS2	1.08592	3.10244e-07	7.37837e-07
Tcells_CD4+	GSE32894	timer	MATN2	1.00241	2.01917e-06	3.78453e-06
Tcells_CD4+	GSE32894	timer	CD69	1.02107	2.14028e-06	3.98125e-06
Tcells_CD4+	GSE32894	timer	PM20D1	1.19521	3.28516e-06	5.80582e-06
Tcells_CD4+	GSE32894	timer	PIGR	1.07298	4.11456e-06	7.08591e-06
Tcells_CD4+	GSE32894	timer	HLA-DRB1	1.32798	4.27589e-06	7.32831e-06
Tcells_CD4+	GSE32894	timer	OLFM4	1.31157	5.81856e-06	9.67462e-06
Tcells_CD4+	GSE32894	timer	TNNI2	1.1091	1.41413e-05	2.16203e-05
Tcells_CD4+	GSE32894	timer	IRX3	1.12547	1.81638e-05	2.71609e-05
Tcells_CD4+	GSE32894	timer	IGFBP5	1.10578	7.60102e-05	0.000101542
Tcells_CD4+	GSE32894	timer	CXCL8	1.05388	0.000164497	0.000208865
Tcells_CD4+	GSE32894	timer	KRT13	1.27561	0.000838433	0.000975457
Tcells_CD4+	GSE32894	timer	LCN2	1.00888	0.00203731	0.00228974
Tcells_CD4+	GSE48075	epic	IL7R	1.36676	5.60508e-10	1.07769e-05
Tcells_CD4+	GSE48075	epic	KLRB1	1.45796	3.61848e-08	0.000173931
Tcells_CD4+	GSE48075	epic	WAS	1.24822	5.16158e-08	0.000198484
Tcells_CD4+	GSE48075	epic	GPR183	1.07751	7.35635e-08	0.000225387
Tcells_CD4+	GSE48075	epic	JAML	1.15524	9.41819e-08	0.000225387
Tcells_CD4+	GSE48075	epic	ALOX5AP	1.51964	1.05502e-07	0.000225387
Tcells_CD4+	GSE48075	epic	SRGN	1.58349	1.70599e-07	0.000268486
Tcells_CD4+	GSE48075	epic	ARHGAP9	1.08446	2.26781e-07	0.000268486
Tcells_CD4+	GSE48075	epic	CCL2	1.41367	2.36274e-07	0.000268486
Tcells_CD4+	GSE48075	epic	AIF1	1.2206	2.52186e-07	0.000268486
Tcells_CD4+	GSE48075	epic	DSE	1.01074	2.60277e-07	0.000268486
Tcells_CD4+	GSE48075	epic	CD2	1.33484	2.65316e-07	0.000268486
Tcells_CD4+	GSE48075	epic	MS4A6A	1.46853	3.07268e-07	0.000295392
Tcells_CD4+	GSE48075	epic	FCN1	1.34451	5.96993e-07	0.000493997
Tcells_CD4+	GSE48075	epic	C1S	1.54818	6.1663e-07	0.000493997
Tcells_CD4+	GSE48075	epic	LAPTM5	1.14955	7.2942e-07	0.000550113
Tcells_CD4+	GSE48075	epic	CSF1R	1.17716	7.79914e-07	0.000550113
Tcells_CD4+	GSE48075	epic	IGLL1	2.50539	1.02459e-06	0.000615617
Tcells_CD4+	GSE48075	epic	FYB1	1.09148	1.64061e-06	0.000813343
Tcells_CD4+	GSE48075	epic	DOCK2	1.09248	1.69208e-06	0.000813343
Tcells_CD4+	GSE48075	epic	ITGB2	1.38995	2.08198e-06	0.0009531
Tcells_CD4+	GSE48075	epic	FCER1G	1.2217	2.33977e-06	0.00102242
Tcells_CD4+	GSE48075	epic	CD52	1.25452	3.54352e-06	0.0013123
Tcells_CD4+	GSE48075	epic	LTB	1.46803	3.75731e-06	0.00131349
Tcells_CD4+	GSE48075	epic	GZMK	1.12949	3.94652e-06	0.00134318
Tcells_CD4+	GSE48075	epic	NAPSB	1.12312	3.98197e-06	0.00134318
Tcells_CD4+	GSE48075	epic	CD247	1.1537	4.85481e-06	0.00148164
Tcells_CD4+	GSE48075	epic	RUNX3	1.12165	5.35888e-06	0.00158516
Tcells_CD4+	GSE48075	epic	HLA-DQA1	1.8019	5.47118e-06	0.00158779
Tcells_CD4+	GSE48075	epic	TYROBP	1.29083	5.53294e-06	0.00158779
Tcells_CD4+	GSE48075	epic	F13A1	1.07176	7.15156e-06	0.00183337
Tcells_CD4+	GSE48075	epic	PTGDS	1.64696	7.61969e-06	0.00183724
Tcells_CD4+	GSE48075	epic	CD3D	1.13155	7.6315e-06	0.00183724
Tcells_CD4+	GSE48075	epic	IRF8	1.16617	7.64441e-06	0.00183724
Tcells_CD4+	GSE48075	epic	DCN	1.6454	8.56858e-06	0.00199607
Tcells_CD4+	GSE48075	epic	LUM	1.87827	9.31944e-06	0.00211493
Tcells_CD4+	GSE48075	epic	FGL2	1.09418	9.45983e-06	0.00211493
Tcells_CD4+	GSE48075	epic	CCND2	1.36402	1.23335e-05	0.00249618
Tcells_CD4+	GSE48075	epic	CCL19	1.24138	1.26415e-05	0.00250575
Tcells_CD4+	GSE48075	epic	HCST	1.08316	1.29407e-05	0.00253042
Tcells_CD4+	GSE48075	epic	SERPINA1	1.01967	1.39403e-05	0.00262775
Tcells_CD4+	GSE48075	epic	ACKR1	1.276	1.46166e-05	0.00270224
Tcells_CD4+	GSE48075	epic	TMEM119	1.18408	1.59342e-05	0.00287413
Tcells_CD4+	GSE48075	epic	OLFM1	1.02322	1.72331e-05	0.00303982
Tcells_CD4+	GSE48075	epic	ADAMDEC1	1.14218	2.50023e-05	0.00401781
Tcells_CD4+	GSE48075	epic	JCHAIN	1.8246	2.62862e-05	0.00402856
Tcells_CD4+	GSE48075	epic	VCAM1	1.07147	3.30107e-05	0.00466689
Tcells_CD4+	GSE48075	epic	TRIM22	1.07262	3.78479e-05	0.00491691
Tcells_CD4+	GSE48075	epic	C1QC	1.14561	3.82386e-05	0.00493432
Tcells_CD4+	GSE48075	epic	CD74	1.33939	3.97924e-05	0.00502239
Tcells_CD4+	GSE48075	epic	IFITM3	1.02111	4.21589e-05	0.00509804
Tcells_CD4+	GSE48075	epic	CD163	1.05623	4.37877e-05	0.00513358
Tcells_CD4+	GSE48075	epic	CD14	1.01669	4.65085e-05	0.00532273
Tcells_CD4+	GSE48075	epic	MMP9	1.28789	4.92353e-05	0.00553595
Tcells_CD4+	GSE48075	epic	IFITM1	1.1329	7.04524e-05	0.00709938
Tcells_CD4+	GSE48075	epic	HLA-DRA	1.4451	7.05248e-05	0.00709938
Tcells_CD4+	GSE48075	epic	SRPX	1.15067	7.54915e-05	0.00733068
Tcells_CD4+	GSE48075	epic	HLA-DPA1	1.49283	8.12385e-05	0.00777299
Tcells_CD4+	GSE48075	epic	COL6A3	1.1592	8.16322e-05	0.00777299
Tcells_CD4+	GSE48075	epic	MZB1	1.03402	8.16635e-05	0.00777299
Tcells_CD4+	GSE48075	epic	C1QB	1.14114	8.57931e-05	0.00796881
Tcells_CD4+	GSE48075	epic	MFAP4	1.5047	9.66492e-05	0.00864314
Tcells_CD4+	GSE48075	epic	HLA-DRB4	1.58775	0.000105395	0.00921102
Tcells_CD4+	GSE48075	epic	UBD	1.50108	0.000106471	0.00922042
Tcells_CD4+	GSE48075	epic	RARRES2	1.00023	0.000107441	0.00922042
Tcells_CD4+	GSE48075	epic	SERPINA3	1.2479	0.000114811	0.00968185
Tcells_CD4+	GSE48075	epic	CFB	1.38474	0.00011775	0.00971661
Tcells_CD4+	GSE48075	epic	FCER1A	1.03679	0.000126023	0.0102671
Tcells_CD4+	GSE48075	epic	CASP1	1.03583	0.000126804	0.0102872
Tcells_CD4+	GSE48075	epic	PLAAT4	1.36858	0.000133066	0.0105721
Tcells_CD4+	GSE48075	epic	IFI16	1.12908	0.000140569	0.0108981
Tcells_CD4+	GSE48075	epic	MOXD1	1.02483	0.000142041	0.0109259
Tcells_CD4+	GSE48075	epic	COL6A1	1.14021	0.000144764	0.0110891
Tcells_CD4+	GSE48075	epic	PSMB9	1.01304	0.000146063	0.0111362
Tcells_CD4+	GSE48075	epic	IL33	1.0094	0.000150048	0.011225
Tcells_CD4+	GSE48075	epic	CRISPLD2	1.06753	0.000156151	0.0114592
Tcells_CD4+	GSE48075	epic	EFEMP1	1.09674	0.000164828	0.0117302
Tcells_CD4+	GSE48075	epic	TPSAB1	1.33329	0.000189188	0.0127632
Tcells_CD4+	GSE48075	epic	CPVL	1.0656	0.00019029	0.0127927
Tcells_CD4+	GSE48075	epic	CPA3	1.08271	0.000316695	0.0175986
Tcells_CD4+	GSE48075	epic	SFRP2	1.08324	0.00047169	0.0224485
Tcells_CD4+	GSE48075	epic	MT2A	1.03111	0.000516724	0.0234317
Tcells_CD4+	GSE48075	epic	LYZ	1.48751	0.0005355	0.0238888
Tcells_CD4+	GSE48075	epic	CCL5	1.16531	0.000543596	0.0241938
Tcells_CD4+	GSE48075	epic	EPSTI1	1.13584	0.000591039	0.0253278
Tcells_CD4+	GSE48075	epic	HLA-DRB3	1.07716	0.000632408	0.026262
Tcells_CD4+	GSE48075	epic	RBP1	1.0408	0.000636282	0.026366
Tcells_CD4+	GSE48075	epic	IFIT1	1.05707	0.000744547	0.0286882
Tcells_CD4+	GSE48075	epic	MYH11	1.46685	0.000918009	0.0317493
Tcells_CD4+	GSE48075	epic	SFRP1	1.03309	0.000923513	0.0317739
Tcells_CD4+	GSE48075	epic	OLFM4	1.7477	0.00124577	0.0372326
Tcells_CD4+	GSE48075	epic	XAF1	1.00961	0.00135023	0.0385748
Tcells_CD4+	GSE48075	epic	SPON1	1.1587	0.00142418	0.0399166
Tcells_CD4+	GSE48075	epic	PTPRR	-1.01727	0.00170692	0.0445304
Tcells_CD4+	GSE48075	epic	PNCK	-1.46352	0.00198886	0.0482826
Tcells_CD4+	GSE48075	quantiseq	FCMR	1.3991	3.45849e-13	6.64964e-09
Tcells_CD4+	GSE48075	quantiseq	EVPL	-1.05353	6.37496e-08	0.000515068
Tcells_CD4+	GSE48075	quantiseq	GSPT2	1.36083	1.95526e-07	0.000626563
Tcells_CD4+	GSE48075	quantiseq	SELENOP	1.35583	7.83018e-06	0.00823602
Tcells_CD4+	GSE48075	quantiseq	SCD	-1.30366	1.07246e-05	0.00890279
Tcells_CD4+	GSE48075	quantiseq	CPVL	1.17042	3.60588e-05	0.0121632
Tcells_CD4+	GSE48075	quantiseq	IFI16	1.17322	7.44915e-05	0.0153734
Tcells_CD4+	GSE48075	quantiseq	CYP4F22	-1.23431	8.02615e-05	0.0155878
Tcells_CD4+	GSE48075	quantiseq	PHGR1	-1.98363	8.95997e-05	0.0159902
Tcells_CD4+	GSE48075	quantiseq	FMO9P	-1.64198	0.000110066	0.0174326
Tcells_CD4+	GSE48075	quantiseq	CYP2J2	-1.05374	0.000139522	0.0182609
Tcells_CD4+	GSE48075	quantiseq	UBD	1.45794	0.000183585	0.0208978
Tcells_CD4+	GSE48075	quantiseq	BMP2	-1.05071	0.000252628	0.0232406
Tcells_CD4+	GSE48075	quantiseq	ALOX5AP	1.09482	0.000280673	0.0235655
Tcells_CD4+	GSE48075	quantiseq	HOXB2	1.23532	0.00031968	0.0244987
Tcells_CD4+	GSE48075	quantiseq	KLRB1	1.00095	0.000377787	0.026468
Tcells_CD4+	GSE48075	quantiseq	LUM	1.54312	0.000391644	0.0269159
Tcells_CD4+	GSE48075	quantiseq	HLA-DQA1	1.43943	0.00042868	0.0281
Tcells_CD4+	GSE48075	quantiseq	ST3GAL4	-1.01465	0.000457487	0.0288279
Tcells_CD4+	GSE48075	quantiseq	LYZ	1.50204	0.000485355	0.0297191
Tcells_CD4+	GSE48075	quantiseq	MS4A6A	1.02832	0.000665367	0.0334311
Tcells_CD4+	GSE48075	quantiseq	SFRP1	1.04734	0.00080164	0.0355603
Tcells_CD4+	GSE48075	quantiseq	MMP7	1.45675	0.000805466	0.0355603
Tcells_CD4+	GSE48075	quantiseq	HLA-DRB4	1.364	0.00106165	0.0402611
Tcells_CD4+	GSE48075	quantiseq	ALDH1A1	1.007	0.00118371	0.0419138
Tcells_CD4+	GSE48075	quantiseq	HLA-DPA1	1.23972	0.00134726	0.0430294
Tcells_CD4+	GSE48075	quantiseq	SRGN	1.0272	0.00140611	0.0443202
Tcells_CD4+	GSE48075	timer	LTB	1.65265	1.00423e-07	0.000965415
Tcells_CD4+	GSE48075	timer	TBC1D10C	1.01646	5.41031e-07	0.00150335
Tcells_CD4+	GSE48075	timer	NAPSB	1.20483	5.45755e-07	0.00150335
Tcells_CD4+	GSE48075	timer	RAC2	1.04858	5.33468e-06	0.0051365
Tcells_CD4+	GSE48075	timer	COL6A2	1.14416	5.81216e-06	0.0051365
Tcells_CD4+	GSE48075	timer	CCR7	1.57374	2.10388e-05	0.0106621
Tcells_CD4+	GSE48075	timer	CCL19	1.20921	2.28096e-05	0.0106621
Tcells_CD4+	GSE48075	timer	RUNX3	1.0415	2.94173e-05	0.0110903
Tcells_CD4+	GSE48075	timer	COL6A1	1.21383	4.63104e-05	0.0134911
Tcells_CD4+	GSE48075	timer	TYMP	1.08655	5.59054e-05	0.0147246
Tcells_CD4+	GSE48075	timer	IGLL1	2.10062	6.67281e-05	0.0156461
Tcells_CD4+	GSE48075	timer	CD247	1.00933	8.69095e-05	0.0174852
Tcells_CD4+	GSE48075	timer	CFD	1.35635	0.000121037	0.0204404
Tcells_CD4+	GSE48075	timer	CD52	1.03767	0.000185634	0.0231094
Tcells_CD4+	GSE48075	timer	ACKR1	1.09826	0.00025024	0.0266706
Tcells_CD4+	GSE48075	timer	BST2	1.21338	0.000255533	0.0268478
Tcells_CD4+	GSE48075	timer	CA2	-1.10766	0.000428644	0.0337102
Tcells_CD4+	GSE48075	timer	TAGLN	1.18664	0.000477267	0.0348565
Tcells_CD4+	GSE48075	timer	MFAP4	1.33746	0.000618473	0.0376134
Tcells_CD4+	GSE48075	timer	C1S	1.10386	0.000678731	0.0384656
Tcells_CD4+	GSE48075	timer	XAF1	1.0322	0.0010337	0.0474088
Tcells_CD4+	GSE48075	timer	LCP1	1.00037	0.00109328	0.047869
Tcells_CD4+	GSE83586	epic	IL7R	1.12868	4.68914e-09	4.4916e-05
Tcells_CD4+	GSE83586	epic	EVI2B	1.00668	4.77297e-09	4.4916e-05
Tcells_CD4+	GSE83586	epic	IL2RG	1.37213	9.24255e-09	5.79847e-05
Tcells_CD4+	GSE83586	epic	CD52	1.39112	2.48764e-08	8.05362e-05
Tcells_CD4+	GSE83586	epic	CD53	1.24283	5.84165e-08	0.000131207
Tcells_CD4+	GSE83586	epic	PTPRC	1.15215	1.38647e-07	0.000217457
Tcells_CD4+	GSE83586	epic	JCHAIN	2.46419	2.48404e-07	0.000254769
Tcells_CD4+	GSE83586	epic	CYTIP	1.09601	2.71231e-07	0.000254769
Tcells_CD4+	GSE83586	epic	LCP2	1.01003	2.87234e-07	0.000254769
Tcells_CD4+	GSE83586	epic	SRGN	1.075	3.34989e-07	0.000254769
Tcells_CD4+	GSE83586	epic	IL10RA	1.01977	6.12929e-07	0.000349574
Tcells_CD4+	GSE83586	epic	LYZ	1.68144	7.65097e-07	0.000369228
Tcells_CD4+	GSE83586	epic	PLEK	1.027	8.40756e-07	0.000395597
Tcells_CD4+	GSE83586	epic	CCL5	1.29387	9.53883e-07	0.000417512
Tcells_CD4+	GSE83586	epic	CYBB	1.17092	1.02403e-06	0.00043803
Tcells_CD4+	GSE83586	epic	NCKAP1L	1.0812	1.92796e-06	0.000683082
Tcells_CD4+	GSE83586	epic	RGS1	1.03317	2.97587e-06	0.00083852
Tcells_CD4+	GSE83586	epic	GBP5	1.20311	3.42798e-06	0.000948794
Tcells_CD4+	GSE83586	epic	FCER1G	1.2042	5.23483e-06	0.00131366
Tcells_CD4+	GSE83586	epic	LAPTM5	1.22326	6.94709e-06	0.00153825
Tcells_CD4+	GSE83586	epic	IGKC	1.59531	8.14666e-06	0.00164869
Tcells_CD4+	GSE83586	epic	IGKV2-24	1.48727	8.69908e-06	0.00170477
Tcells_CD4+	GSE83586	epic	GPNMB	1.35553	1.40116e-05	0.00241767
Tcells_CD4+	GSE83586	epic	IFI16	1.01086	1.96767e-05	0.00289324
Tcells_CD4+	GSE83586	epic	ABI3BP	1.01019	2.01052e-05	0.00291076
Tcells_CD4+	GSE83586	epic	C1QC	1.09768	2.16203e-05	0.00303575
Tcells_CD4+	GSE83586	epic	CXCL9	1.29183	2.80612e-05	0.00342947
Tcells_CD4+	GSE83586	epic	IGHA1	1.46776	3.17479e-05	0.00368844
Tcells_CD4+	GSE83586	epic	C3	1.37038	3.43046e-05	0.00391301
Tcells_CD4+	GSE83586	epic	C1S	1.13571	3.68224e-05	0.00405283
Tcells_CD4+	GSE83586	epic	HLA-DPB1	1.12804	3.92162e-05	0.00424188
Tcells_CD4+	GSE83586	epic	HLA-DPA1	1.11283	4.38601e-05	0.00455418
Tcells_CD4+	GSE83586	epic	AIM2	1.25789	4.51946e-05	0.00455418
Tcells_CD4+	GSE83586	epic	C1QA	1.04735	5.31481e-05	0.0052099
Tcells_CD4+	GSE83586	epic	IFI30	1.082	7.6072e-05	0.00633519
Tcells_CD4+	GSE83586	epic	CCL19	1.22663	0.000154793	0.010046
Tcells_CD4+	GSE83586	epic	CCL2	1.01472	0.000182793	0.0113169
Tcells_CD4+	GSE83586	epic	LUM	1.10148	0.000564755	0.0236692
Tcells_CD4+	GSE83586	epic	CXCL10	1.38441	0.000713958	0.0284271
Tcells_CD4+	GSE83586	epic	MMP12	1.11675	0.000862531	0.0318933
Tcells_CD4+	GSE83586	timer	CORO1A	1.3222	2.69094e-17	5.06462e-13
Tcells_CD4+	GSE83586	timer	IL10RA	1.34655	2.17482e-13	1.36441e-09
Tcells_CD4+	GSE83586	timer	SELPLG	1.0323	6.80238e-13	1.93019e-09
Tcells_CD4+	GSE83586	timer	ITGAL	1.03148	2.02541e-12	4.3361e-09
Tcells_CD4+	GSE83586	timer	IKZF1	1.10919	2.38945e-12	4.3361e-09
Tcells_CD4+	GSE83586	timer	IGKV2-24	2.09451	2.65126e-12	4.3361e-09
Tcells_CD4+	GSE83586	timer	PIM2	1.11799	2.76463e-12	4.3361e-09
Tcells_CD4+	GSE83586	timer	IL2RG	1.55708	6.12569e-12	6.78186e-09
Tcells_CD4+	GSE83586	timer	IRF8	1.19758	8.45929e-12	8.84513e-09
Tcells_CD4+	GSE83586	timer	WIPF1	1.03795	2.04026e-11	1.47691e-08
Tcells_CD4+	GSE83586	timer	NCKAP1L	1.39357	2.6156e-11	1.64094e-08
Tcells_CD4+	GSE83586	timer	HCST	1.15575	6.35095e-11	2.97538e-08
Tcells_CD4+	GSE83586	timer	CD2	1.07822	6.3514e-11	2.97538e-08
Tcells_CD4+	GSE83586	timer	IGKC	2.14119	6.38596e-11	2.97538e-08
Tcells_CD4+	GSE83586	timer	IGHA1	2.09037	6.48163e-11	2.97538e-08
Tcells_CD4+	GSE83586	timer	RAC2	1.1137	6.82448e-11	3.05818e-08
Tcells_CD4+	GSE83586	timer	CD52	1.54643	1.12296e-10	4.69674e-08
Tcells_CD4+	GSE83586	timer	IRF4	1.04349	1.23599e-10	4.8376e-08
Tcells_CD4+	GSE83586	timer	CD37	1.26791	1.31671e-10	4.95637e-08
Tcells_CD4+	GSE83586	timer	DOCK2	1.00252	1.9788e-10	6.77145e-08
Tcells_CD4+	GSE83586	timer	CD53	1.38778	3.00914e-10	9.59917e-08
Tcells_CD4+	GSE83586	timer	IGH	1.41168	5.0391e-10	1.48189e-07
Tcells_CD4+	GSE83586	timer	CD3D	1.01298	5.35306e-10	1.52651e-07
Tcells_CD4+	GSE83586	timer	ITGB2	1.17686	1.25679e-09	3.19648e-07
Tcells_CD4+	GSE83586	timer	MIR142	1.19059	1.9091e-09	4.43594e-07
Tcells_CD4+	GSE83586	timer	CYTIP	1.2268	2.48725e-09	5.44332e-07
Tcells_CD4+	GSE83586	timer	JCHAIN	2.72106	4.2548e-09	8.1714e-07
Tcells_CD4+	GSE83586	timer	TENT5C	1.07725	5.46994e-09	9.89902e-07
Tcells_CD4+	GSE83586	timer	APOE	1.09346	5.55934e-09	9.9145e-07
Tcells_CD4+	GSE83586	timer	TARP	1.07206	5.58385e-09	9.9145e-07
Tcells_CD4+	GSE83586	timer	LCP2	1.10987	6.52131e-09	1.1158e-06
Tcells_CD4+	GSE83586	timer	LOC105371030	1.11439	6.615e-09	1.12163e-06
Tcells_CD4+	GSE83586	timer	C1QC	1.41	6.68454e-09	1.1233e-06
Tcells_CD4+	GSE83586	timer	LAPTM5	1.49613	6.96188e-09	1.14938e-06
Tcells_CD4+	GSE83586	timer	IL7R	1.10996	9.93942e-09	1.54603e-06
Tcells_CD4+	GSE83586	timer	C4A	1.15952	1.67858e-08	2.39338e-06
Tcells_CD4+	GSE83586	timer	EMP3	1.11347	2.32038e-08	3.11942e-06
Tcells_CD4+	GSE83586	timer	C1R	1.13043	2.39065e-08	3.1911e-06
Tcells_CD4+	GSE83586	timer	IFI30	1.43372	2.55184e-08	3.38227e-06
Tcells_CD4+	GSE83586	timer	ST6GAL1	1.01366	3.48134e-08	4.42719e-06
Tcells_CD4+	GSE83586	timer	CCL19	1.67703	3.56885e-08	4.50801e-06
Tcells_CD4+	GSE83586	timer	PTPRC	1.19114	3.77841e-08	4.70951e-06
Tcells_CD4+	GSE83586	timer	CD74	1.19773	6.65304e-08	7.41093e-06
Tcells_CD4+	GSE83586	timer	C1QA	1.3167	9.8488e-08	1.01148e-05
Tcells_CD4+	GSE83586	timer	ABI3BP	1.19973	1.4615e-07	1.40341e-05
Tcells_CD4+	GSE83586	timer	AOAH	1.0093	1.52461e-07	1.45242e-05
Tcells_CD4+	GSE83586	timer	C3	1.66619	1.52797e-07	1.45242e-05
Tcells_CD4+	GSE83586	timer	CCL5	1.35615	1.98747e-07	1.78977e-05
Tcells_CD4+	GSE83586	timer	LCP1	1.25578	3.09148e-07	2.6041e-05
Tcells_CD4+	GSE83586	timer	CYBB	1.21178	3.3428e-07	2.75943e-05
Tcells_CD4+	GSE83586	timer	HLA-DMB	1.07678	6.15861e-07	4.77001e-05
Tcells_CD4+	GSE83586	timer	GBP5	1.26781	7.31575e-07	5.50313e-05
Tcells_CD4+	GSE83586	timer	SERPING1	1.23257	7.54114e-07	5.59999e-05
Tcells_CD4+	GSE83586	timer	HLA-DPA1	1.30331	8.01917e-07	5.77222e-05
Tcells_CD4+	GSE83586	timer	C1S	1.31268	9.26917e-07	6.56951e-05
Tcells_CD4+	GSE83586	timer	HLA-DPB1	1.30206	1.05997e-06	7.30759e-05
Tcells_CD4+	GSE83586	timer	FCER1G	1.27263	1.09457e-06	7.46409e-05
Tcells_CD4+	GSE83586	timer	IFITM1	1.03907	1.24852e-06	8.15805e-05
Tcells_CD4+	GSE83586	timer	A2M	1.0445	1.26732e-06	8.16857e-05
Tcells_CD4+	GSE83586	timer	AEBP1	1.01622	1.2904e-06	8.24759e-05
Tcells_CD4+	GSE83586	timer	SRGN	1.02736	1.37891e-06	8.67978e-05
Tcells_CD4+	GSE83586	timer	COL6A3	1.28428	1.74561e-06	0.000103503
Tcells_CD4+	GSE83586	timer	IGFBP5	1.63294	1.89344e-06	0.000111017
Tcells_CD4+	GSE83586	timer	LYZ	1.54521	7.93354e-06	0.000358936
Tcells_CD4+	GSE83586	timer	CTSK	1.16551	8.20436e-06	0.00036853
Tcells_CD4+	GSE83586	timer	C1QB	1.05717	1.03561e-05	0.000447044
Tcells_CD4+	GSE83586	timer	MT2A	1.12722	1.44643e-05	0.000579218
Tcells_CD4+	GSE83586	timer	COL1A1	1.14952	1.72142e-05	0.000660315
Tcells_CD4+	GSE83586	timer	DCN	1.26375	2.08538e-05	0.00075334
Tcells_CD4+	GSE83586	timer	TNC	1.14673	2.31348e-05	0.000810837
Tcells_CD4+	GSE83586	timer	COL1A2	1.155	2.4257e-05	0.000839231
Tcells_CD4+	GSE83586	timer	CCDC80	1.18049	5.41187e-05	0.00160345
Tcells_CD4+	GSE83586	timer	CCL2	1.08074	5.75555e-05	0.00168994
Tcells_CD4+	GSE83586	timer	CHI3L1	1.31222	5.79479e-05	0.00169354
Tcells_CD4+	GSE83586	timer	COL3A1	1.08317	6.02682e-05	0.00173707
Tcells_CD4+	GSE83586	timer	POSTN	1.41776	7.00163e-05	0.00196683
Tcells_CD4+	GSE83586	timer	MMP9	1.23123	0.000167164	0.00383242
Tcells_CD4+	GSE83586	timer	PLAAT4	1.0383	0.000234592	0.00488955
Tcells_CD4+	GSE83586	timer	GPNMB	1.06701	0.000915555	0.0129192
Tcells_CD4+	GSE83586	timer	CCL18	1.01458	0.000975509	0.0135135
Tcells_CD4+	GSE83586	timer	LUM	1.0471	0.00110045	0.0147332
Tcells_CD4+	GSE83586	timer	HPGD	-1.39624	0.00133972	0.0167718
Tcells_CD4+	GSE83586	timer	CXCL9	1.0067	0.00152789	0.0184691
Tcells_CD4+	GSE83586	timer	CXCL10	1.27325	0.00199819	0.0221484
Tcells_CD4+	GSE83586	timer	FAM3B	-1.01497	0.00254912	0.0258079
Tcells_CD4+	GSE83586	timer	UCA1	-1.46079	0.00437275	0.0374665
Tcells_CD4+	GSE83586	timer	GSTM3	-1.28962	0.00447666	0.0380728
Tcells_CD4+	GSE83586	timer	SLITRK6	-1.03653	0.00525715	0.042513
Tcells_CD4+	GSE83586	timer	C10orf99	-1.00866	0.00541873	0.0433614
Tcells_CD4+	GSE83586	timer	CDR1	1.08752	0.00588616	0.0459111
Tcells_CD8+	E-MTAB-1940	epic	PAQR5	-1.28907	6.21964e-06	0.0387053
Tcells_CD8+	E-MTAB-1940	timer	PTPRC	1.61427	4.31309e-07	0.00222061
Tcells_CD8+	E-MTAB-1940	timer	RGS1	1.69206	5.32162e-07	0.00222061
Tcells_CD8+	E-MTAB-1940	timer	GNB4	1.04894	1.36215e-06	0.00405998
Tcells_CD8+	E-MTAB-1940	timer	EVI2B	1.12269	5.53924e-06	0.00550337
Tcells_CD8+	E-MTAB-1940	timer	WIPF1	1.05103	6.63329e-06	0.00576654
Tcells_CD8+	E-MTAB-1940	timer	MPEG1	1.02367	1.17444e-05	0.00721644
Tcells_CD8+	E-MTAB-1940	timer	EGR1	1.48375	2.17529e-05	0.00965642
Tcells_CD8+	E-MTAB-1940	timer	CXCL10	1.57286	2.47805e-05	0.0099427
Tcells_CD8+	E-MTAB-1940	timer	RUNX2	1.29133	2.60548e-05	0.0100668
Tcells_CD8+	E-MTAB-1940	timer	DUSP1	1.10379	2.89293e-05	0.0105135
Tcells_CD8+	E-MTAB-1940	timer	CXCL9	1.4042	3.24702e-05	0.0109669
Tcells_CD8+	E-MTAB-1940	timer	CELF2	1.03161	3.59388e-05	0.0111647
Tcells_CD8+	E-MTAB-1940	timer	ADAMDEC1	1.02729	4.89004e-05	0.011524
Tcells_CD8+	E-MTAB-1940	timer	PDGFC	1.1093	8.39638e-05	0.0146119
Tcells_CD8+	E-MTAB-1940	timer	SOX7	1.06191	8.54968e-05	0.0146119
Tcells_CD8+	E-MTAB-1940	timer	ABI3BP	1.29569	0.000112924	0.0163621
Tcells_CD8+	E-MTAB-1940	timer	STON1	1.03677	0.000158096	0.0187416
Tcells_CD8+	E-MTAB-1940	timer	ANXA1	1.04974	0.00016287	0.0188784
Tcells_CD8+	E-MTAB-1940	timer	FOS	1.02205	0.000235898	0.0211235
Tcells_CD8+	E-MTAB-1940	timer	IDO1	1.01056	0.000302666	0.023163
Tcells_CD8+	E-MTAB-1940	timer	LYZ	1.11918	0.000343185	0.0241714
Tcells_CD8+	E-MTAB-1940	timer	RGS2	1.10067	0.000394619	0.0254115
Tcells_CD8+	E-MTAB-1940	timer	CXCL13	1.30211	0.000417722	0.0259717
Tcells_CD8+	E-MTAB-1940	timer	CXCL11	1.29689	0.000456297	0.026772
Tcells_CD8+	E-MTAB-1940	timer	PLAGL1	1.0528	0.00060995	0.0299109
Tcells_CD8+	E-MTAB-1940	timer	PPP2R2B	-1.0087	0.000824375	0.033871
Tcells_CD8+	E-MTAB-1940	timer	MSMB	-1.54871	0.000995371	0.0363703
Tcells_CD8+	E-MTAB-1940	timer	NIBAN1	1.148	0.00102215	0.0365895
Tcells_CD8+	E-MTAB-1940	timer	IGKV1-17	1.14955	0.00114624	0.0383787
Tcells_CD8+	E-MTAB-1940	timer	IGKC	1.19523	0.00138423	0.0409238
Tcells_CD8+	E-MTAB-1940	timer	SPINK1	-1.17895	0.00143934	0.041767
Tcells_CD8+	E-MTAB-1940	timer	S100A8	1.72678	0.00157424	0.0433909
Tcells_CD8+	E-MTAB-4321	epic	GZMA	1.04487	8.58936e-30	1.64366e-25
Tcells_CD8+	E-MTAB-4321	epic	CYBRD1	1.07194	1.49868e-26	1.14715e-22
Tcells_CD8+	E-MTAB-4321	epic	FGL2	1.01975	4.9291e-24	1.71497e-20
Tcells_CD8+	E-MTAB-4321	epic	MS4A6A	1.06313	7.04403e-23	1.92564e-19
Tcells_CD8+	E-MTAB-4321	epic	CD52	1.22801	5.37405e-21	7.34556e-18
Tcells_CD8+	E-MTAB-4321	epic	PTPRC	1.09581	5.91992e-21	7.81267e-18
Tcells_CD8+	E-MTAB-4321	epic	CD48	1.03457	7.6958e-20	6.84962e-17
Tcells_CD8+	E-MTAB-4321	epic	HLA-DPA1	1.26856	1.29208e-19	1.0989e-16
Tcells_CD8+	E-MTAB-4321	epic	LUM	1.3316	1.65615e-19	1.3486e-16
Tcells_CD8+	E-MTAB-4321	epic	TMEM176B	1.01452	3.2679e-19	2.3598e-16
Tcells_CD8+	E-MTAB-4321	epic	TRAC	1.11037	6.82688e-19	4.37189e-16
Tcells_CD8+	E-MTAB-4321	epic	HLA-DPB1	1.12761	3.03943e-17	1.2375e-14
Tcells_CD8+	E-MTAB-4321	epic	HLA-DRA	1.26156	4.51054e-17	1.69242e-14
Tcells_CD8+	E-MTAB-4321	epic	C1QB	1.00214	5.1033e-17	1.87424e-14
Tcells_CD8+	E-MTAB-4321	epic	DCN	1.22353	2.33242e-16	6.85444e-14
Tcells_CD8+	E-MTAB-4321	epic	MFAP4	1.05134	1.37464e-15	3.20795e-13
Tcells_CD8+	E-MTAB-4321	epic	HLA-F	1.00639	1.52188e-15	3.48775e-13
Tcells_CD8+	E-MTAB-4321	epic	PTGDS	1.10386	4.28443e-14	7.25547e-12
Tcells_CD8+	E-MTAB-4321	epic	IFI30	1.18151	1.24376e-13	1.83432e-11
Tcells_CD8+	E-MTAB-4321	epic	IGHM	1.03884	1.31992e-11	1.12257e-09
Tcells_CD8+	E-MTAB-4321	epic	IGJ	1.43351	3.45513e-09	1.81392e-07
Tcells_CD8+	E-MTAB-4321	epic	IGKV4-1	1.01456	1.95084e-07	6.63669e-06
Tcells_CD8+	E-MTAB-4321	epic	IGLC1	1.28915	3.25622e-07	1.04636e-05
Tcells_CD8+	E-MTAB-4321	epic	IGHG1	1.25276	4.99137e-07	1.52946e-05
Tcells_CD8+	E-MTAB-4321	epic	IGLC3	1.09602	6.85775e-07	2.02359e-05
Tcells_CD8+	E-MTAB-4321	epic	IGHG2	1.13521	6.88978e-07	2.03148e-05
Tcells_CD8+	E-MTAB-4321	epic	IGKC	1.388	4.64531e-06	0.000105157
Tcells_CD8+	E-MTAB-4321	epic	IGLC2	1.00988	5.50947e-06	0.000121954
Tcells_CD8+	E-MTAB-4321	epic	D86998.1	1.01192	1.56772e-05	0.000301658
Tcells_CD8+	E-MTAB-4321	epic	IGHA1	1.15931	1.80736e-05	0.000339408
Tcells_CD8+	E-MTAB-4321	timer	GZMA	1.07296	1.41093e-31	2.69996e-27
Tcells_CD8+	E-MTAB-4321	timer	LUM	1.52154	1.10614e-25	7.21392e-22
Tcells_CD8+	E-MTAB-4321	timer	FGL2	1.05226	1.13094e-25	7.21392e-22
Tcells_CD8+	E-MTAB-4321	timer	DCN	1.47281	8.92552e-24	3.79553e-20
Tcells_CD8+	E-MTAB-4321	timer	CCDC80	1.03208	2.25269e-21	3.74848e-18
Tcells_CD8+	E-MTAB-4321	timer	CD48	1.04852	2.19461e-20	2.49489e-17
Tcells_CD8+	E-MTAB-4321	timer	MFAP4	1.18224	1.18137e-19	1.18294e-16
Tcells_CD8+	E-MTAB-4321	timer	PTPRC	1.04334	5.62279e-19	3.36243e-16
Tcells_CD8+	E-MTAB-4321	timer	C1S	1.08128	9.34946e-18	3.8851e-15
Tcells_CD8+	E-MTAB-4321	timer	TRAC	1.0397	1.37964e-16	3.71842e-14
Tcells_CD8+	E-MTAB-4321	timer	CD52	1.06322	9.13896e-16	2.08194e-13
Tcells_CD8+	E-MTAB-4321	timer	EFEMP1	1.03207	1.15714e-15	2.53064e-13
Tcells_CD8+	E-MTAB-4321	timer	CLEC2B	1.05993	1.41099e-13	1.83678e-11
Tcells_CD8+	E-MTAB-4321	timer	PTGDS	1.05402	6.45157e-13	7.07492e-11
Tcells_CD8+	E-MTAB-4321	timer	IGJ	1.67767	3.27445e-12	3.03275e-10
Tcells_CD8+	E-MTAB-4321	timer	DES	1.04587	6.9102e-10	3.11872e-08
Tcells_CD8+	E-MTAB-4321	timer	SNORA58	-1.20662	6.90732e-08	1.64914e-06
Tcells_CD8+	E-MTAB-4321	timer	IGKV4-1	1.01563	1.89192e-07	3.90758e-06
Tcells_CD8+	E-MTAB-4321	timer	IGKC	1.57079	1.98836e-07	4.07598e-06
Tcells_CD8+	E-MTAB-4321	timer	IGHA1	1.37317	3.40779e-07	6.44877e-06
Tcells_CD8+	E-MTAB-4321	timer	IGLC1	1.27581	4.33529e-07	7.91981e-06
Tcells_CD8+	E-MTAB-4321	timer	IGLC2	1.10374	6.4292e-07	1.1149e-05
Tcells_CD8+	E-MTAB-4321	timer	IGLC3	1.02178	3.82348e-06	5.26944e-05
Tcells_CD8+	E-MTAB-4321	timer	IGHA2	1.04139	4.01893e-06	5.51695e-05
Tcells_CD8+	E-MTAB-4321	timer	IGHG1	1.14486	4.58058e-06	6.17934e-05
Tcells_CD8+	E-MTAB-4321	timer	SNORA62	-1.0973	0.000136293	0.00118255
Tcells_CD8+	E-MTAB-4321	timer	SNORA44	-1.06953	0.000167969	0.00141348
Tcells_CD8+	GSE120736	timer	TMEM204	1.02714	1.28224e-06	0.00178778
Tcells_CD8+	GSE120736	timer	SELENOP	1.18833	3.91273e-06	0.00255721
Tcells_CD8+	GSE120736	timer	WASH3P	-1.31452	4.95796e-06	0.0025823
Tcells_CD8+	GSE120736	timer	SLC30A2	-1.43024	5.10247e-06	0.0025823
Tcells_CD8+	GSE120736	timer	PLA2G2F	-1.00667	2.65392e-05	0.00549546
Tcells_CD8+	GSE120736	timer	LUM	1.08619	6.76916e-05	0.00717088
Tcells_CD8+	GSE120736	timer	FMO9P	-1.27333	7.60067e-05	0.00735927
Tcells_CD8+	GSE120736	timer	MALL	1.28357	0.000110688	0.00855564
Tcells_CD8+	GSE120736	timer	SPINK1	-1.40071	0.000164092	0.0103725
Tcells_CD8+	GSE120736	timer	WASH7P	-1.16643	0.000174863	0.0105696
Tcells_CD8+	GSE120736	timer	CCND2	1.10071	0.000188017	0.0106649
Tcells_CD8+	GSE120736	timer	WFDC21P	-1.34476	0.00027334	0.012493
Tcells_CD8+	GSE120736	timer	TH	-1.04595	0.000564337	0.0179699
Tcells_CD8+	GSE120736	timer	TBX2	-1.12262	0.000954748	0.0231374
Tcells_CD8+	GSE120736	timer	CLCA4	1.38429	0.00126783	0.0266736
Tcells_CD8+	GSE120736	timer	PVALB	-1.12643	0.00148306	0.0286661
Tcells_CD8+	GSE128959	epic	COX7B	-1.03564	9.23963e-08	9.53228e-07
Tcells_CD8+	GSE128959	epic	HMGCS2	-1.04293	9.07351e-06	3.80092e-05
Tcells_CD8+	GSE128959	epic	SNORD15B	-1.07231	1.36172e-05	5.37478e-05
Tcells_CD8+	GSE128959	epic	CYP4F8	-1.0735	2.77212e-05	9.80115e-05
Tcells_CD8+	GSE128959	epic	RNU11	-1.0544	9.30842e-05	0.000276148
Tcells_CD8+	GSE128959	epic	KRT20	-1.09675	0.000107655	0.000313651
Tcells_CD8+	GSE128959	timer	KRT7	-1.01403	7.29062e-07	3.60876e-05
Tcells_CD8+	GSE128959	timer	PTCH2	-1.07143	1.68389e-05	0.000295135
Tcells_CD8+	GSE128959	timer	SNORA5A	-1.01058	2.26045e-05	0.000359139
Tcells_CD8+	GSE128959	timer	RNU11	-1.12402	2.8855e-05	0.000428066
Tcells_CD8+	GSE128959	timer	JCHAIN	1.19873	4.56987e-05	0.000593923
Tcells_CD8+	GSE128959	timer	IGF2	-1.21471	0.000441064	0.00312884
Tcells_CD8+	GSE128959	timer	UCA1	-1.10085	0.000801085	0.0048463
Tcells_CD8+	GSE13507	epic	GNG10	1.26866	3.16924e-14	4.5269e-11
Tcells_CD8+	GSE13507	epic	TSPYL1	1.0401	6.35854e-14	6.7071e-11
Tcells_CD8+	GSE13507	epic	SH3BGRL	1.21691	1.25268e-13	1.16305e-10
Tcells_CD8+	GSE13507	epic	IL6ST	1.14691	6.31867e-13	3.20979e-10
Tcells_CD8+	GSE13507	epic	CYBRD1	1.3633	3.62911e-12	1.02104e-09
Tcells_CD8+	GSE13507	epic	PRDX3	1.13485	6.34198e-12	1.47205e-09
Tcells_CD8+	GSE13507	epic	SPARCL1	1.68165	1.1421e-11	2.18635e-09
Tcells_CD8+	GSE13507	epic	SELENOP	1.41835	5.07048e-11	6.63054e-09
Tcells_CD8+	GSE13507	epic	OSTC	1.04515	8.20075e-11	9.24775e-09
Tcells_CD8+	GSE13507	epic	LGALS3	1.11113	1.29748e-10	1.3094e-08
Tcells_CD8+	GSE13507	epic	TMEM123	1.07041	2.14472e-10	1.84376e-08
Tcells_CD8+	GSE13507	epic	SPON1	1.5199	2.71399e-10	2.15824e-08
Tcells_CD8+	GSE13507	epic	GATM	1.08278	3.89331e-10	2.88027e-08
Tcells_CD8+	GSE13507	epic	DIXDC1	1.06062	5.84504e-10	3.93248e-08
Tcells_CD8+	GSE13507	epic	PTGIS	1.3434	7.74225e-10	4.74475e-08
Tcells_CD8+	GSE13507	epic	FGL2	1.00938	2.20695e-09	1.04012e-07
Tcells_CD8+	GSE13507	epic	ENPP2	1.01392	2.35722e-09	1.09703e-07
Tcells_CD8+	GSE13507	epic	ALDH1A1	1.30918	2.78513e-09	1.23725e-07
Tcells_CD8+	GSE13507	epic	LUM	1.63402	2.79952e-09	1.23772e-07
Tcells_CD8+	GSE13507	epic	SMOC2	1.33113	4.14136e-09	1.66813e-07
Tcells_CD8+	GSE13507	epic	MAP3K20	1.02021	5.18133e-09	1.97561e-07
Tcells_CD8+	GSE13507	epic	B2M	1.0266	6.07327e-09	2.25099e-07
Tcells_CD8+	GSE13507	epic	TMOD1	1.03959	6.12787e-09	2.25771e-07
Tcells_CD8+	GSE13507	epic	TCEAL2	1.20773	6.47026e-09	2.34206e-07
Tcells_CD8+	GSE13507	epic	VIM	1.18052	7.44451e-09	2.60334e-07
Tcells_CD8+	GSE13507	epic	CAVIN2	1.07299	8.73109e-09	2.95314e-07
Tcells_CD8+	GSE13507	epic	ALDH2	1.07165	1.08375e-08	3.53057e-07
Tcells_CD8+	GSE13507	epic	CCND2	1.20701	1.33296e-08	4.20233e-07
Tcells_CD8+	GSE13507	epic	ABCA8	1.07423	1.60044e-08	4.88792e-07
Tcells_CD8+	GSE13507	epic	KLF9	1.06361	2.49988e-08	6.95956e-07
Tcells_CD8+	GSE13507	epic	TPM1	1.26814	3.08017e-08	8.17081e-07
Tcells_CD8+	GSE13507	epic	SRPX	1.36866	4.36878e-08	1.07878e-06
Tcells_CD8+	GSE13507	epic	HLA-DQA1	1.25835	4.43182e-08	1.08711e-06
Tcells_CD8+	GSE13507	epic	PGM5	1.54052	4.52145e-08	1.10472e-06
Tcells_CD8+	GSE13507	epic	MRGPRF	1.24113	6.13189e-08	1.41269e-06
Tcells_CD8+	GSE13507	epic	HLA-DPA1	1.23887	7.40289e-08	1.62295e-06
Tcells_CD8+	GSE13507	epic	PRUNE2	1.45052	7.89865e-08	1.71722e-06
Tcells_CD8+	GSE13507	epic	PRAC1	1.41979	8.76573e-08	1.85388e-06
Tcells_CD8+	GSE13507	epic	MSRB3	1.05402	9.07773e-08	1.89186e-06
Tcells_CD8+	GSE13507	epic	ATP1A2	1.17041	9.09588e-08	1.89351e-06
Tcells_CD8+	GSE13507	epic	ANTXR2	1.04526	9.59851e-08	1.97819e-06
Tcells_CD8+	GSE13507	epic	FOXF1	1.02485	1.20926e-07	2.38012e-06
Tcells_CD8+	GSE13507	epic	PCP4	1.58794	1.50323e-07	2.81955e-06
Tcells_CD8+	GSE13507	epic	CA9	-1.07526	1.68806e-07	3.10046e-06
Tcells_CD8+	GSE13507	epic	FHL1	1.36227	1.71581e-07	3.14209e-06
Tcells_CD8+	GSE13507	epic	SGCE	1.0001	2.19134e-07	3.86429e-06
Tcells_CD8+	GSE13507	epic	PALLD	1.18804	2.29057e-07	4.00127e-06
Tcells_CD8+	GSE13507	epic	HLA-DRA	1.24443	2.35291e-07	4.09163e-06
Tcells_CD8+	GSE13507	epic	PDLIM3	1.25639	2.62346e-07	4.4448e-06
Tcells_CD8+	GSE13507	epic	COL1A2	1.05804	3.38433e-07	5.48412e-06
Tcells_CD8+	GSE13507	epic	CFD	1.23041	3.93181e-07	6.23482e-06
Tcells_CD8+	GSE13507	epic	PTGS1	1.38608	4.02643e-07	6.35231e-06
Tcells_CD8+	GSE13507	epic	DCN	1.13278	4.63774e-07	7.07046e-06
Tcells_CD8+	GSE13507	epic	MFAP4	1.45134	5.59284e-07	8.28178e-06
Tcells_CD8+	GSE13507	epic	MGP	1.17515	6.82646e-07	9.69198e-06
Tcells_CD8+	GSE13507	epic	FAM107A	1.04526	7.07698e-07	9.98574e-06
Tcells_CD8+	GSE13507	epic	ECRG4	1.14907	8.8611e-07	1.18631e-05
Tcells_CD8+	GSE13507	epic	CNN1	1.61969	8.97274e-07	1.19695e-05
Tcells_CD8+	GSE13507	epic	ALDH1A3	1.03567	1.45539e-06	1.77331e-05
Tcells_CD8+	GSE13507	epic	ANXA1	1.00753	1.70596e-06	1.99861e-05
Tcells_CD8+	GSE13507	epic	DES	1.56825	1.93778e-06	2.21705e-05
Tcells_CD8+	GSE13507	epic	ACTC1	1.5899	2.14593e-06	2.40772e-05
Tcells_CD8+	GSE13507	epic	PARM1	1.03969	2.39481e-06	2.62821e-05
Tcells_CD8+	GSE13507	epic	HLA-DRB4	1.02649	2.46877e-06	2.69504e-05
Tcells_CD8+	GSE13507	epic	SYNM	1.23918	2.93896e-06	3.10077e-05
Tcells_CD8+	GSE13507	epic	KCNMB1	1.10938	2.97591e-06	3.12555e-05
Tcells_CD8+	GSE13507	epic	CDC20	-1.07959	3.07597e-06	3.20706e-05
Tcells_CD8+	GSE13507	epic	HSPB6	1.16639	3.60971e-06	3.63497e-05
Tcells_CD8+	GSE13507	epic	P2RX1	1.04299	3.72638e-06	3.73447e-05
Tcells_CD8+	GSE13507	epic	CASQ2	1.08536	3.80439e-06	3.80419e-05
Tcells_CD8+	GSE13507	epic	TSPAN8	1.11825	4.29428e-06	4.18895e-05
Tcells_CD8+	GSE13507	epic	SBSPON	1.00021	6.17148e-06	5.63413e-05
Tcells_CD8+	GSE13507	epic	DPYSL3	1.05361	1.3212e-05	0.000108747
Tcells_CD8+	GSE13507	epic	CRYAB	1.07928	1.48004e-05	0.000119158
Tcells_CD8+	GSE13507	epic	ISL1	1.0366	1.49538e-05	0.000119896
Tcells_CD8+	GSE13507	epic	IGFBP5	1.19278	2.01182e-05	0.000153389
Tcells_CD8+	GSE13507	epic	WDR72	-1.11165	4.03923e-05	0.000276056
Tcells_CD8+	GSE13507	epic	RBPMS2	1.01206	6.03015e-05	0.000387051
Tcells_CD8+	GSE13507	epic	MYH11	1.29948	8.94504e-05	0.000538971
Tcells_CD8+	GSE13507	epic	FLNC	1.28186	0.000101518	0.000599014
Tcells_CD8+	GSE13507	epic	JCHAIN	1.03155	0.000971196	0.0039987
Tcells_CD8+	GSE13507	timer	CD8A	1.18464	4.11467e-32	7.64053e-28
Tcells_CD8+	GSE13507	timer	GZMH	1.26763	2.91683e-30	2.70813e-26
Tcells_CD8+	GSE13507	timer	GZMA	1.23433	3.63465e-29	2.24973e-25
Tcells_CD8+	GSE13507	timer	CCL5	1.48866	6.88517e-29	3.19627e-25
Tcells_CD8+	GSE13507	timer	CD48	1.3833	2.51446e-28	9.33819e-25
Tcells_CD8+	GSE13507	timer	IL7R	1.45186	1.06373e-27	3.29207e-24
Tcells_CD8+	GSE13507	timer	NKG7	1.23619	2.88494e-27	6.69631e-24
Tcells_CD8+	GSE13507	timer	JCHAIN	2.95196	9.84826e-27	2.02594e-23
Tcells_CD8+	GSE13507	timer	DCN	2.15918	1.09103e-26	2.02594e-23
Tcells_CD8+	GSE13507	timer	DOCK2	1.48289	1.5068e-26	2.54361e-23
Tcells_CD8+	GSE13507	timer	CD2	1.53567	2.62972e-26	4.01723e-23
Tcells_CD8+	GSE13507	timer	GZMK	1.24485	2.81243e-26	4.01723e-23
Tcells_CD8+	GSE13507	timer	MFAP4	2.75485	5.79245e-26	7.68285e-23
Tcells_CD8+	GSE13507	timer	JAML	1.68361	9.29263e-26	1.15037e-22
Tcells_CD8+	GSE13507	timer	ITK	1.09742	1.49912e-25	1.73982e-22
Tcells_CD8+	GSE13507	timer	ALOX5AP	1.71433	2.96648e-25	3.24026e-22
Tcells_CD8+	GSE13507	timer	IRF8	1.4367	7.69691e-25	7.58265e-22
Tcells_CD8+	GSE13507	timer	SLA	1.19237	2.05576e-24	1.90867e-21
Tcells_CD8+	GSE13507	timer	HCST	1.30866	2.87591e-24	2.54299e-21
Tcells_CD8+	GSE13507	timer	MOXD1	1.78175	4.01309e-24	3.38723e-21
Tcells_CD8+	GSE13507	timer	AIF1	1.17495	9.89488e-24	7.98861e-21
Tcells_CD8+	GSE13507	timer	FAM107A	1.92773	1.1444e-23	8.84804e-21
Tcells_CD8+	GSE13507	timer	NDNF	1.64866	1.19124e-23	8.84804e-21
Tcells_CD8+	GSE13507	timer	RUNX3	1.15268	1.98118e-23	1.36254e-20
Tcells_CD8+	GSE13507	timer	MS4A6A	1.30361	2.34657e-23	1.55619e-20
Tcells_CD8+	GSE13507	timer	PLEK	1.38	2.51935e-23	1.61316e-20
Tcells_CD8+	GSE13507	timer	GIMAP7	1.10412	2.77021e-23	1.67311e-20
Tcells_CD8+	GSE13507	timer	EOMES	1.41412	2.79317e-23	1.67311e-20
Tcells_CD8+	GSE13507	timer	LCP2	1.1133	4.40124e-23	2.55396e-20
Tcells_CD8+	GSE13507	timer	GPR171	1.19959	5.2603e-23	2.95996e-20
Tcells_CD8+	GSE13507	timer	ITGAL	1.11186	9.31918e-23	5.08964e-20
Tcells_CD8+	GSE13507	timer	ITGB2	1.46794	1.32958e-22	6.67267e-20
Tcells_CD8+	GSE13507	timer	RNASE6	1.00732	1.7339e-22	8.47284e-20
Tcells_CD8+	GSE13507	timer	CYTIP	1.00495	2.10775e-22	1.00356e-19
Tcells_CD8+	GSE13507	timer	ARHGAP9	1.20247	2.60164e-22	1.20775e-19
Tcells_CD8+	GSE13507	timer	SRPX	2.23938	3.72789e-22	1.64817e-19
Tcells_CD8+	GSE13507	timer	PDGFRA	1.69773	5.3505e-22	2.25803e-19
Tcells_CD8+	GSE13507	timer	CRISPLD2	1.58784	1.28753e-21	5.08683e-19
Tcells_CD8+	GSE13507	timer	GLT8D2	1.16423	1.74958e-21	6.76834e-19
Tcells_CD8+	GSE13507	timer	OLFM1	1.14	2.08841e-21	7.75595e-19
Tcells_CD8+	GSE13507	timer	LUM	2.43299	3.48014e-21	1.2328e-18
Tcells_CD8+	GSE13507	timer	ALDH1A1	1.94794	3.71334e-21	1.27691e-18
Tcells_CD8+	GSE13507	timer	DOCK10	1.02175	4.28724e-21	1.44745e-18
Tcells_CD8+	GSE13507	timer	OLFML3	1.24371	8.30701e-21	2.61446e-18
Tcells_CD8+	GSE13507	timer	SRGN	1.62113	1.76521e-20	5.34595e-18
Tcells_CD8+	GSE13507	timer	HLA-DQA1	1.99175	1.78496e-20	5.34595e-18
Tcells_CD8+	GSE13507	timer	PAMR1	1.18691	2.47094e-20	7.05892e-18
Tcells_CD8+	GSE13507	timer	CFD	2.08175	2.78215e-20	7.82754e-18
Tcells_CD8+	GSE13507	timer	FCER1A	1.14155	3.27305e-20	9.07122e-18
Tcells_CD8+	GSE13507	timer	CD6	1.37485	7.40157e-20	1.96342e-17
Tcells_CD8+	GSE13507	timer	TCF21	1.37629	8.6965e-20	2.27444e-17
Tcells_CD8+	GSE13507	timer	TYROBP	1.3734	9.29452e-20	2.39708e-17
Tcells_CD8+	GSE13507	timer	FCER1G	1.02361	1.04013e-19	2.64578e-17
Tcells_CD8+	GSE13507	timer	ABCA8	1.61938	1.37881e-19	3.45989e-17
Tcells_CD8+	GSE13507	timer	FGF9	1.36701	1.44867e-19	3.58672e-17
Tcells_CD8+	GSE13507	timer	TMEM119	1.74464	1.90733e-19	4.66016e-17
Tcells_CD8+	GSE13507	timer	SPON1	2.06196	2.11514e-19	5.03539e-17
Tcells_CD8+	GSE13507	timer	ITM2A	1.39722	3.25411e-19	7.55319e-17
Tcells_CD8+	GSE13507	timer	CPED1	1.6834	3.29993e-19	7.56498e-17
Tcells_CD8+	GSE13507	timer	ABI3BP	1.42588	4.11363e-19	9.31537e-17
Tcells_CD8+	GSE13507	timer	ZNF521	1.13691	4.22714e-19	9.45709e-17
Tcells_CD8+	GSE13507	timer	DKK3	1.23835	4.9794e-19	1.08779e-16
Tcells_CD8+	GSE13507	timer	TBC1D10C	1.31814	8.05261e-19	1.66591e-16
Tcells_CD8+	GSE13507	timer	C1QA	1.55361	1.09792e-18	2.19218e-16
Tcells_CD8+	GSE13507	timer	WAS	1.07155	1.2984e-18	2.48726e-16
Tcells_CD8+	GSE13507	timer	FOXF1	1.60278	1.48185e-18	2.8078e-16
Tcells_CD8+	GSE13507	timer	AEBP1	1.76474	2.67379e-18	4.91581e-16
Tcells_CD8+	GSE13507	timer	C1QB	1.43907	2.72683e-18	4.96417e-16
Tcells_CD8+	GSE13507	timer	EMP3	1.51412	2.78728e-18	5.02495e-16
Tcells_CD8+	GSE13507	timer	ACAP1	1.24495	3.30176e-18	5.83908e-16
Tcells_CD8+	GSE13507	timer	COL16A1	1.79227	3.57873e-18	6.2106e-16
Tcells_CD8+	GSE13507	timer	RERGL	1.35021	3.71404e-18	6.32716e-16
Tcells_CD8+	GSE13507	timer	COLEC12	1.14289	4.91403e-18	8.0751e-16
Tcells_CD8+	GSE13507	timer	CDH11	1.56268	5.48367e-18	8.93213e-16
Tcells_CD8+	GSE13507	timer	ADAMTS8	1.44247	9.51992e-18	1.47313e-15
Tcells_CD8+	GSE13507	timer	C1S	1.49598	9.65993e-18	1.48244e-15
Tcells_CD8+	GSE13507	timer	CYP27A1	1.34948	9.9495e-18	1.51436e-15
Tcells_CD8+	GSE13507	timer	SCARA5	1.2433	1.54308e-17	2.29228e-15
Tcells_CD8+	GSE13507	timer	PARVG	1.0068	1.60627e-17	2.33865e-15
Tcells_CD8+	GSE13507	timer	RASAL3	1.23753	1.61208e-17	2.33865e-15
Tcells_CD8+	GSE13507	timer	PLAC9	1.67278	1.66083e-17	2.3907e-15
Tcells_CD8+	GSE13507	timer	CSF1R	1.22278	2.47521e-17	3.4558e-15
Tcells_CD8+	GSE13507	timer	DPYSL2	1.3499	3.2444e-17	4.46262e-15
Tcells_CD8+	GSE13507	timer	C1QC	1.26165	4.23703e-17	5.66024e-15
Tcells_CD8+	GSE13507	timer	TGFBI	1.2832	5.17862e-17	6.86871e-15
Tcells_CD8+	GSE13507	timer	MYH11	2.58856	7.12527e-17	9.18813e-15
Tcells_CD8+	GSE13507	timer	PDPN	1.13526	8.24955e-17	1.05645e-14
Tcells_CD8+	GSE13507	timer	HLA-DPA1	1.82278	8.8888e-17	1.12947e-14
Tcells_CD8+	GSE13507	timer	FGL2	1.34711	9.02896e-17	1.13283e-14
Tcells_CD8+	GSE13507	timer	GPR183	1.16845	9.70986e-17	1.20202e-14
Tcells_CD8+	GSE13507	timer	SMOC2	1.80289	9.95927e-17	1.22473e-14
Tcells_CD8+	GSE13507	timer	ACTG2	2.64381	1.05458e-16	1.28832e-14
Tcells_CD8+	GSE13507	timer	LAMC3	1.41144	1.11114e-16	1.33979e-14
Tcells_CD8+	GSE13507	timer	ENPP2	1.34897	1.34365e-16	1.60969e-14
Tcells_CD8+	GSE13507	timer	CD14	1.1267	1.42181e-16	1.69241e-14
Tcells_CD8+	GSE13507	timer	CD247	1.12165	1.4465e-16	1.71083e-14
Tcells_CD8+	GSE13507	timer	F3	1.01258	1.60805e-16	1.86001e-14
Tcells_CD8+	GSE13507	timer	COL1A2	1.62464	1.61505e-16	1.86001e-14
Tcells_CD8+	GSE13507	timer	PLPPR4	1.14165	1.65263e-16	1.88268e-14
Tcells_CD8+	GSE13507	timer	CPVL	1.11526	2.81959e-16	3.07982e-14
Tcells_CD8+	GSE13507	timer	TNC	1.48567	2.85204e-16	3.09705e-14
Tcells_CD8+	GSE13507	timer	LHFPL6	1.27948	3.14928e-16	3.39994e-14
Tcells_CD8+	GSE13507	timer	CD37	1.13021	3.50818e-16	3.72248e-14
Tcells_CD8+	GSE13507	timer	MAP4K1	1.0001	3.73068e-16	3.89224e-14
Tcells_CD8+	GSE13507	timer	RGS1	1.85753	3.73105e-16	3.89224e-14
Tcells_CD8+	GSE13507	timer	GFRA1	1.18464	5.00647e-16	5.08007e-14
Tcells_CD8+	GSE13507	timer	PTGDS	1.61443	9.51965e-16	9.25499e-14
Tcells_CD8+	GSE13507	timer	TCEAL2	1.60814	1.00343e-15	9.70452e-14
Tcells_CD8+	GSE13507	timer	VIM	1.57577	1.11006e-15	1.06251e-13
Tcells_CD8+	GSE13507	timer	GYPC	1.13082	1.29635e-15	1.22193e-13
Tcells_CD8+	GSE13507	timer	CNRIP1	1.19804	1.3536e-15	1.26307e-13
Tcells_CD8+	GSE13507	timer	SPARCL1	1.93113	1.69166e-15	1.56281e-13
Tcells_CD8+	GSE13507	timer	ZEB2	1.27742	1.96415e-15	1.79866e-13
Tcells_CD8+	GSE13507	timer	CYBRD1	1.5299	1.96633e-15	1.79866e-13
Tcells_CD8+	GSE13507	timer	PALLD	1.74227	2.11817e-15	1.91865e-13
Tcells_CD8+	GSE13507	timer	DPT	1.28031	2.14846e-15	1.93664e-13
Tcells_CD8+	GSE13507	timer	AXL	1.01825	2.18843e-15	1.96314e-13
Tcells_CD8+	GSE13507	timer	TAGLN	1.76928	2.73137e-15	2.41518e-13
Tcells_CD8+	GSE13507	timer	MRGPRF	1.73784	2.84437e-15	2.50318e-13
Tcells_CD8+	GSE13507	timer	GNG11	1.20495	2.98207e-15	2.61198e-13
Tcells_CD8+	GSE13507	timer	EMILIN1	1.23268	3.16524e-15	2.70854e-13
Tcells_CD8+	GSE13507	timer	EGR2	1.48588	4.7705e-15	3.91962e-13
Tcells_CD8+	GSE13507	timer	GLIPR2	1.34031	5.25268e-15	4.27794e-13
Tcells_CD8+	GSE13507	timer	TMEM74B	-1.49649	5.56989e-15	4.49595e-13
Tcells_CD8+	GSE13507	timer	PLA2G4C	1.23515	6.18386e-15	4.94949e-13
Tcells_CD8+	GSE13507	timer	ESM1	-1.45165	7.45178e-15	5.83848e-13
Tcells_CD8+	GSE13507	timer	COL5A1	1.27948	7.96574e-15	6.21495e-13
Tcells_CD8+	GSE13507	timer	ADGRA2	1.09639	8.25715e-15	6.41535e-13
Tcells_CD8+	GSE13507	timer	SLFN11	1.07144	1.14798e-14	8.59549e-13
Tcells_CD8+	GSE13507	timer	CLEC3B	1.15258	1.30454e-14	9.57468e-13
Tcells_CD8+	GSE13507	timer	STAB1	1.02464	1.37874e-14	1.004e-12
Tcells_CD8+	GSE13507	timer	PODXL2	-1.23918	1.41661e-14	1.02754e-12
Tcells_CD8+	GSE13507	timer	PRICKLE1	1.23361	1.42922e-14	1.03265e-12
Tcells_CD8+	GSE13507	timer	SGCE	1.42629	1.44756e-14	1.04185e-12
Tcells_CD8+	GSE13507	timer	RARRES2	1.23423	1.5056e-14	1.07529e-12
Tcells_CD8+	GSE13507	timer	ROR2	1.23639	1.53816e-14	1.09434e-12
Tcells_CD8+	GSE13507	timer	COL6A1	1.52392	1.60168e-14	1.12658e-12
Tcells_CD8+	GSE13507	timer	PMP22	1.49876	2.05367e-14	1.41239e-12
Tcells_CD8+	GSE13507	timer	NR2F1	1.17938	2.24163e-14	1.53106e-12
Tcells_CD8+	GSE13507	timer	ACTA2	1.6568	2.33027e-14	1.58501e-12
Tcells_CD8+	GSE13507	timer	SERPINE2	1.62124	2.35786e-14	1.59792e-12
Tcells_CD8+	GSE13507	timer	TIMP2	1.26742	3.08832e-14	2.04082e-12
Tcells_CD8+	GSE13507	timer	SERPINF1	1.21557	3.48067e-14	2.28384e-12
Tcells_CD8+	GSE13507	timer	HLA-DRA	1.75598	3.55732e-14	2.32591e-12
Tcells_CD8+	GSE13507	timer	JAM3	1.41124	3.87284e-14	2.49224e-12
Tcells_CD8+	GSE13507	timer	CXCL12	1.08124	3.87882e-14	2.49224e-12
Tcells_CD8+	GSE13507	timer	BIN1	1.51701	4.44178e-14	2.80542e-12
Tcells_CD8+	GSE13507	timer	MEG3	1.24835	4.547e-14	2.85744e-12
Tcells_CD8+	GSE13507	timer	SLC6A8	-1.20093	5.97776e-14	3.6634e-12
Tcells_CD8+	GSE13507	timer	COL6A2	1.31794	6.39746e-14	3.86953e-12
Tcells_CD8+	GSE13507	timer	CCL2	1.34402	7.51268e-14	4.5001e-12
Tcells_CD8+	GSE13507	timer	SLIT2	1.22186	8.51544e-14	5.05186e-12
Tcells_CD8+	GSE13507	timer	FLNC	2.33938	8.59964e-14	5.08538e-12
Tcells_CD8+	GSE13507	timer	EDNRA	1.16577	1.15572e-13	6.66477e-12
Tcells_CD8+	GSE13507	timer	AATBC	-1.04515	1.19498e-13	6.84865e-12
Tcells_CD8+	GSE13507	timer	AXIN2	1.03835	1.40748e-13	7.94393e-12
Tcells_CD8+	GSE13507	timer	ISL1	1.69021	1.58442e-13	8.8087e-12
Tcells_CD8+	GSE13507	timer	PARM1	1.55722	1.99565e-13	1.08672e-11
Tcells_CD8+	GSE13507	timer	LITAF	1.05835	2.03947e-13	1.10608e-11
Tcells_CD8+	GSE13507	timer	PRAC1	1.88804	2.10383e-13	1.13235e-11
Tcells_CD8+	GSE13507	timer	FHL1	1.84433	2.65111e-13	1.40653e-11
Tcells_CD8+	GSE13507	timer	ITGA8	1.27825	3.28298e-13	1.72696e-11
Tcells_CD8+	GSE13507	timer	CCL19	1.40804	3.4058e-13	1.78147e-11
Tcells_CD8+	GSE13507	timer	DIXDC1	1.22	4.09192e-13	2.13435e-11
Tcells_CD8+	GSE13507	timer	RASL12	1.3901	4.78331e-13	2.44014e-11
Tcells_CD8+	GSE13507	timer	CAVIN2	1.31526	5.13594e-13	2.59862e-11
Tcells_CD8+	GSE13507	timer	COL6A3	1.28938	5.47721e-13	2.75627e-11
Tcells_CD8+	GSE13507	timer	THBS2	1.72629	5.52862e-13	2.77462e-11
Tcells_CD8+	GSE13507	timer	HLA-DMB	1.15948	5.68162e-13	2.82847e-11
Tcells_CD8+	GSE13507	timer	ANTXR2	1.36814	6.67533e-13	3.27921e-11
Tcells_CD8+	GSE13507	timer	SELENOM	1.46588	7.55859e-13	3.62676e-11
Tcells_CD8+	GSE13507	timer	PODN	1.0466	9.0178e-13	4.27172e-11
Tcells_CD8+	GSE13507	timer	LTBP4	1.17113	9.44876e-13	4.44596e-11
Tcells_CD8+	GSE13507	timer	GATM	1.21495	1.04646e-12	4.84579e-11
Tcells_CD8+	GSE13507	timer	CCN2	1.74165	1.16237e-12	5.35586e-11
Tcells_CD8+	GSE13507	timer	ACKR1	1.27938	1.26313e-12	5.73158e-11
Tcells_CD8+	GSE13507	timer	GVINP1	1.0799	1.27679e-12	5.76198e-11
Tcells_CD8+	GSE13507	timer	APCDD1	1.04258	1.28154e-12	5.76198e-11
Tcells_CD8+	GSE13507	timer	CAVIN1	1.35887	1.36543e-12	6.09489e-11
Tcells_CD8+	GSE13507	timer	MGP	1.62443	1.37285e-12	6.1133e-11
Tcells_CD8+	GSE13507	timer	TSHZ3	1.11598	1.59432e-12	7.01539e-11
Tcells_CD8+	GSE13507	timer	PDK4	1.37825	1.6383e-12	7.15804e-11
Tcells_CD8+	GSE13507	timer	COX7A1	1.37361	1.65856e-12	7.2126e-11
Tcells_CD8+	GSE13507	timer	C7	1.60021	1.66394e-12	7.21908e-11
Tcells_CD8+	GSE13507	timer	GAS6	1.16052	1.79526e-12	7.75261e-11
Tcells_CD8+	GSE13507	timer	HSPB6	1.70701	2.23259e-12	9.44348e-11
Tcells_CD8+	GSE13507	timer	HDC	1.02412	2.3288e-12	9.78359e-11
Tcells_CD8+	GSE13507	timer	IGFBP6	1.21031	2.43966e-12	1.01802e-10
Tcells_CD8+	GSE13507	timer	MT1A	1.13134	2.73656e-12	1.1368e-10
Tcells_CD8+	GSE13507	timer	COL15A1	1.03485	2.79251e-12	1.15746e-10
Tcells_CD8+	GSE13507	timer	EPB41L3	1.4033	2.80541e-12	1.15791e-10
Tcells_CD8+	GSE13507	timer	PDLIM3	1.65701	2.92793e-12	1.19755e-10
Tcells_CD8+	GSE13507	timer	IL6ST	1.11619	3.04706e-12	1.24353e-10
Tcells_CD8+	GSE13507	timer	CA9	-1.39629	3.05614e-12	1.24451e-10
Tcells_CD8+	GSE13507	timer	WFDC1	1.07969	3.50413e-12	1.41064e-10
Tcells_CD8+	GSE13507	timer	CCND2	1.44557	3.89783e-12	1.54326e-10
Tcells_CD8+	GSE13507	timer	TGFBR2	1.02412	3.92849e-12	1.55209e-10
Tcells_CD8+	GSE13507	timer	CALD1	1.70753	4.36971e-12	1.70107e-10
Tcells_CD8+	GSE13507	timer	ALDH1A3	1.44309	4.44066e-12	1.72507e-10
Tcells_CD8+	GSE13507	timer	RGS2	1.51856	5.07772e-12	1.94939e-10
Tcells_CD8+	GSE13507	timer	HLA-DRB4	1.44588	7.78968e-12	2.8814e-10
Tcells_CD8+	GSE13507	timer	SPARC	1.13557	8.89162e-12	3.24378e-10
Tcells_CD8+	GSE13507	timer	MT2A	1.29052	9.28595e-12	3.381e-10
Tcells_CD8+	GSE13507	timer	PTGS1	1.81371	1.01673e-11	3.65178e-10
Tcells_CD8+	GSE13507	timer	PAM	1.00794	1.03596e-11	3.71366e-10
Tcells_CD8+	GSE13507	timer	CNN1	2.17186	1.29923e-11	4.57787e-10
Tcells_CD8+	GSE13507	timer	PGM5	1.86649	1.39545e-11	4.87987e-10
Tcells_CD8+	GSE13507	timer	SFRP2	1.30753	1.41097e-11	4.92487e-10
Tcells_CD8+	GSE13507	timer	SFRP1	1.14938	1.41534e-11	4.93087e-10
Tcells_CD8+	GSE13507	timer	CRYAB	1.62278	1.6612e-11	5.74429e-10
Tcells_CD8+	GSE13507	timer	ALDH2	1.23804	1.98437e-11	6.81104e-10
Tcells_CD8+	GSE13507	timer	SELENOP	1.44165	2.20965e-11	7.50111e-10
Tcells_CD8+	GSE13507	timer	CLIP3	1.34856	2.67484e-11	8.86948e-10
Tcells_CD8+	GSE13507	timer	HSD17B6	1.14134	2.84769e-11	9.37567e-10
Tcells_CD8+	GSE13507	timer	RBP1	1.12825	2.87949e-11	9.46359e-10
Tcells_CD8+	GSE13507	timer	PRRT2	1.14371	3.69107e-11	1.19407e-09
Tcells_CD8+	GSE13507	timer	SYNE4	-1.04794	3.93121e-11	1.26514e-09
Tcells_CD8+	GSE13507	timer	TGFB3	1.16113	4.16842e-11	1.32767e-09
Tcells_CD8+	GSE13507	timer	PI16	1.08876	5.18557e-11	1.59286e-09
Tcells_CD8+	GSE13507	timer	TMOD1	1.16041	5.18973e-11	1.59286e-09
Tcells_CD8+	GSE13507	timer	ADAMTS1	1.18113	6.02015e-11	1.8266e-09
Tcells_CD8+	GSE13507	timer	MAMDC2	1.19701	6.1655e-11	1.86461e-09
Tcells_CD8+	GSE13507	timer	KLF9	1.22794	6.65293e-11	1.98934e-09
Tcells_CD8+	GSE13507	timer	MAP3K20	1.12639	7.14995e-11	2.1311e-09
Tcells_CD8+	GSE13507	timer	ACOX2	1.13804	9.42897e-11	2.76162e-09
Tcells_CD8+	GSE13507	timer	KCNMB1	1.49722	1.00686e-10	2.93047e-09
Tcells_CD8+	GSE13507	timer	PRUNE2	1.71629	1.06969e-10	3.06528e-09
Tcells_CD8+	GSE13507	timer	AGR3	1.20412	1.11304e-10	3.16995e-09
Tcells_CD8+	GSE13507	timer	CYP1B1	1.29887	1.4483e-10	4.03201e-09
Tcells_CD8+	GSE13507	timer	RNF150	1.19567	1.51187e-10	4.17147e-09
Tcells_CD8+	GSE13507	timer	FILIP1L	1.12186	1.91312e-10	5.14105e-09
Tcells_CD8+	GSE13507	timer	ECRG4	1.45814	1.92543e-10	5.16666e-09
Tcells_CD8+	GSE13507	timer	FXYD6	1.23175	2.03878e-10	5.43159e-09
Tcells_CD8+	GSE13507	timer	HLA-DRB3	1.30567	2.265e-10	5.95734e-09
Tcells_CD8+	GSE13507	timer	B2M	1.10866	2.46269e-10	6.43174e-09
Tcells_CD8+	GSE13507	timer	GNG10	1.07423	3.2138e-10	8.14148e-09
Tcells_CD8+	GSE13507	timer	DUSP1	1.57113	3.30845e-10	8.36985e-09
Tcells_CD8+	GSE13507	timer	TRIM22	1.00856	3.47323e-10	8.76283e-09
Tcells_CD8+	GSE13507	timer	PROM1	1.18835	3.93593e-10	9.82343e-09
Tcells_CD8+	GSE13507	timer	EGR1	1.50619	5.98592e-10	1.42099e-08
Tcells_CD8+	GSE13507	timer	MSRB3	1.20412	6.40319e-10	1.51466e-08
Tcells_CD8+	GSE13507	timer	PTGIS	1.34876	6.46293e-10	1.52685e-08
Tcells_CD8+	GSE13507	timer	ATP1A2	1.33577	6.69933e-10	1.57468e-08
Tcells_CD8+	GSE13507	timer	CPE	1.00113	8.23474e-10	1.88546e-08
Tcells_CD8+	GSE13507	timer	SNORD33	-1.20381	8.7078e-10	1.98156e-08
Tcells_CD8+	GSE13507	timer	CGNL1	1.15773	9.08382e-10	2.04954e-08
Tcells_CD8+	GSE13507	timer	TPM2	1.34423	9.27644e-10	2.0854e-08
Tcells_CD8+	GSE13507	timer	RASD1	1.09299	1.08006e-09	2.39327e-08
Tcells_CD8+	GSE13507	timer	KANK2	1.00258	1.39862e-09	3.03045e-08
Tcells_CD8+	GSE13507	timer	ANXA1	1.25103	1.49438e-09	3.21542e-08
Tcells_CD8+	GSE13507	timer	CPXM2	1.12691	1.63296e-09	3.47734e-08
Tcells_CD8+	GSE13507	timer	PCP4	1.80175	1.68383e-09	3.57747e-08
Tcells_CD8+	GSE13507	timer	SERPINA3	1.39072	2.02678e-09	4.20977e-08
Tcells_CD8+	GSE13507	timer	FERMT2	1.16196	2.21316e-09	4.54604e-08
Tcells_CD8+	GSE13507	timer	DKK1	1.39	2.34633e-09	4.77786e-08
Tcells_CD8+	GSE13507	timer	DES	1.93361	2.44023e-09	4.9468e-08
Tcells_CD8+	GSE13507	timer	CAV1	1.01237	2.49457e-09	5.04045e-08
Tcells_CD8+	GSE13507	timer	TPM1	1.35536	2.61353e-09	5.24655e-08
Tcells_CD8+	GSE13507	timer	SYNM	1.55093	2.64309e-09	5.28874e-08
Tcells_CD8+	GSE13507	timer	SH3GL2	1.34412	3.48661e-09	6.82222e-08
Tcells_CD8+	GSE13507	timer	COL3A1	1.03113	3.81152e-09	7.34192e-08
Tcells_CD8+	GSE13507	timer	SORBS1	1.31588	3.91512e-09	7.48712e-08
Tcells_CD8+	GSE13507	timer	NIBAN1	1.32381	5.06465e-09	9.37643e-08
Tcells_CD8+	GSE13507	timer	IGFBP5	1.59216	6.48683e-09	1.17059e-07
Tcells_CD8+	GSE13507	timer	LGALS3	1.00701	7.99782e-09	1.4037e-07
Tcells_CD8+	GSE13507	timer	MXRA5	1.03371	9.03743e-09	1.56108e-07
Tcells_CD8+	GSE13507	timer	CD74	1.00567	9.09676e-09	1.56841e-07
Tcells_CD8+	GSE13507	timer	PLAAT4	1.12474	9.49573e-09	1.62513e-07
Tcells_CD8+	GSE13507	timer	RBPMS2	1.40361	1.35921e-08	2.23158e-07
Tcells_CD8+	GSE13507	timer	EPDR1	1.0234	1.42463e-08	2.32461e-07
Tcells_CD8+	GSE13507	timer	C3	1.19536	1.87958e-08	2.98563e-07
Tcells_CD8+	GSE13507	timer	LMOD1	1.10897	1.9156e-08	3.02988e-07
Tcells_CD8+	GSE13507	timer	A2M	1.02505	2.01808e-08	3.16234e-07
Tcells_CD8+	GSE13507	timer	FOS	1.30845	2.2071e-08	3.42387e-07
Tcells_CD8+	GSE13507	timer	DACT3	1.09041	2.22249e-08	3.44198e-07
Tcells_CD8+	GSE13507	timer	IQGAP3	-1.06134	2.44121e-08	3.74636e-07
Tcells_CD8+	GSE13507	timer	P2RX1	1.23186	3.24057e-08	4.81008e-07
Tcells_CD8+	GSE13507	timer	ADTRP	1.00258	3.38561e-08	5.00536e-07
Tcells_CD8+	GSE13507	timer	FOSB	1.76732	3.95581e-08	5.74319e-07
Tcells_CD8+	GSE13507	timer	CDC20	-1.25402	4.33461e-08	6.2202e-07
Tcells_CD8+	GSE13507	timer	SBSPON	1.19258	4.92043e-08	6.957e-07
Tcells_CD8+	GSE13507	timer	ADH1A	1.35093	5.43534e-08	7.58293e-07
Tcells_CD8+	GSE13507	timer	CCN1	1.12464	6.7847e-08	9.18929e-07
[truncated: 11,230 more rows]

## Sheet: S6
Supplementary Table S6
The "cell-gene" combinations defined by the number of evaluable datasets, arithmetic means of log2FCs, wFisher combined p-values, and wFisher combined overall effective directions of significant sets listed in Table S5. Cells in grey background illustrate the insignificant combinations which were excluded from the following analysis.
Cell_type	Gene_name	Dataset_Count	mean_logFC	wFisher_combined_p	wFisher_overall_eff_direction
Bcells	CD79A	9	0.762234	1.58991e-218	+
Bcells	IRF8	9	0.852621	9.57537e-205	+
Bcells	CD48	9	0.746984	1.28975e-200	+
Bcells	DOCK2	9	0.748545	1.0174e-196	+
Bcells	TRAF3IP3	9	0.548817	4.74058e-194	+
Bcells	CD79B	9	0.507562	8.08741e-188	+
Bcells	MAP4K1	9	0.527178	5.5652e-186	+
Bcells	CD2	9	0.807394	8.84963e-186	+
Bcells	ITK	9	0.558612	7.33585e-185	+
Bcells	SASH3	9	0.519396	5.48423e-183	+
Bcells	CD27	9	0.53601	6.55572e-183	+
Bcells	CYTIP	9	0.674159	2.96644e-181	+
Bcells	CD247	9	0.663072	6.13361e-177	+
Bcells	SLAMF6	8	0.578176	4.93076e-173	+
Bcells	HLA-DMB	9	0.87406	1.87566e-171	+
Bcells	SLA	9	0.617223	8.25262e-170	+
Bcells	CD53	9	0.678606	1.28993e-169	+
Bcells	ARHGAP9	8	0.645321	5.55103e-169	+
Bcells	CCL19	9	0.966322	6.85144e-169	+
Bcells	CD6	9	0.522141	1.26938e-168	+
Bcells	CYTH4	9	0.542968	1.43258e-167	+
Bcells	TBC1D10C	8	0.549023	3.87663e-167	+
Bcells	LTB	9	0.728749	8.24848e-166	+
Bcells	DOCK10	9	0.603183	5.4824e-165	+
Bcells	IL7R	9	0.758585	5.57433e-165	+
Bcells	IL10RA	9	0.566441	2.85695e-164	+
Bcells	GZMK	9	0.670521	4.20529e-163	+
Bcells	PARVG	8	0.503417	4.72843e-162	+
Bcells	EVI2B	9	0.685713	3.90811e-161	+
Bcells	MZB1	8	0.724984	2.10706e-159	+
Bcells	CD37	9	0.594686	5.5385e-159	+
Bcells	HLA-DQA1	9	1.02664	1.06481e-158	+
Bcells	WAS	9	0.562953	1.42304e-158	+
Bcells	NCKAP1L	9	0.541472	6.08153e-158	+
Bcells	MS4A1	9	0.602566	3.03118e-156	+
Bcells	RUNX3	9	0.545998	8.2392e-155	+
Bcells	POU2AF1	9	0.584378	1.2728e-153	+
Bcells	AIF1	9	0.615594	3.67615e-153	+
Bcells	PLEK	9	0.640046	2.97866e-149	+
Bcells	IL2RB	9	0.541219	6.73941e-149	+
Bcells	PIM2	9	0.589761	7.73095e-149	+
Bcells	CORO1A	9	0.663852	1.17305e-147	+
Bcells	ITGB2	9	0.79496	2.73506e-147	+
Bcells	JCHAIN	8	1.72967	1.26244e-146	+
Bcells	HLA-DPB1	9	0.755421	7.45278e-146	+
Bcells	GIMAP7	8	0.627116	1.95538e-145	+
Bcells	CD38	9	0.503822	2.10302e-145	+
Bcells	CD8A	9	0.508801	2.32849e-145	+
Bcells	CYBB	9	0.602342	8.0967e-142	+
Bcells	GIMAP4	9	0.607992	3.72607e-140	+
Bcells	PTPRC	8	0.666815	6.30806e-140	+
Bcells	CCL5	9	0.817393	1.12195e-139	+
Bcells	RASAL3	8	0.55761	1.29262e-139	+
Bcells	HLA-DPA1	9	1.0419	1.97822e-139	+
Bcells	WIPF1	9	0.574466	2.77312e-139	+
Bcells	GPR183	9	0.608845	1.99596e-138	+
Bcells	CD52	9	0.76384	1.60211e-135	+
Bcells	MS4A6A	9	0.688157	3.47966e-135	+
Bcells	ST6GAL1	9	0.649471	1.43983e-134	+
Bcells	RNASE6	9	0.554792	9.67002e-134	+
Bcells	CD3D	8	0.709567	7.64383e-133	+
Bcells	KLRB1	9	0.57974	2.03767e-131	+
Bcells	TMEM176A	9	0.575198	4.59594e-131	+
Bcells	ALOX5AP	9	0.708655	1.2785e-130	+
Bcells	SPOCK2	9	0.532324	2.95031e-130	+
Bcells	CPVL	9	0.641427	6.85355e-130	+
Bcells	IL32	9	0.532419	7.26375e-130	+
Bcells	HCST	8	0.611664	1.01237e-127	+
Bcells	ADAMDEC1	9	0.661772	2.87069e-127	+
Bcells	C1S	9	0.924535	7.89256e-126	+
Bcells	GZMA	9	0.576048	1.75649e-123	+
Bcells	PTGDS	8	0.905005	2.12362e-120	+
Bcells	CD74	9	0.836615	2.21031e-118	+
Bcells	GBP5	8	0.553249	1.97309e-117	+
Bcells	CSF1R	9	0.55557	4.3453e-116	+
Bcells	JAML	7	0.660198	1.19989e-113	+
Bcells	HLA-DRA	7	1.07742	3.42127e-113	+
Bcells	VCAM1	9	0.633161	9.2738e-113	+
Bcells	MFAP4	9	0.866346	2.5623e-112	+
Bcells	ARHGAP15	9	0.54074	4.95643e-112	+
Bcells	FYB1	8	0.573892	2.94699e-111	+
Bcells	ITM2A	9	0.560549	9.59792e-110	+
Bcells	ABI3BP	9	0.631663	1.97242e-108	+
Bcells	RGS1	9	0.824747	4.32827e-108	+
Bcells	TMEM176B	8	0.511867	9.47953e-108	+
Bcells	LYZ	9	1.03682	7.17822e-107	+
Bcells	CPA3	9	0.688259	7.21935e-107	+
Bcells	LCP1	9	0.728341	1.42729e-106	+
Bcells	DCN	9	0.902798	2.51294e-106	+
Bcells	CTSK	9	0.643304	2.8908e-106	+
Bcells	TYROBP	9	0.644086	4.45407e-105	+
Bcells	IGKC	5	1.60031	2.44098e-104	+
Bcells	C1QA	9	0.583738	2.46244e-103	+
Bcells	FCMR	8	0.568857	2.91591e-103	+
Bcells	GVINP1	8	0.558952	6.93763e-103	+
Bcells	TENT5C	8	0.61975	6.13743e-102	+
Bcells	FCER1G	9	0.631666	1.07725e-101	+
Bcells	GLIPR2	8	0.507504	1.40562e-100	+
Bcells	EMP3	9	0.515637	6.04102e-100	+
Bcells	MOXD1	9	0.565799	8.69071e-100	+
Bcells	LY96	9	0.542286	3.8101e-96	+
Bcells	C1R	9	0.549097	8.75073e-96	+
Bcells	CRISPLD2	9	0.602734	1.04226e-95	+
Bcells	IGHA1	3	1.70906	9.28779e-95	+
Bcells	CXCL9	9	0.739216	1.05396e-94	+
Bcells	SRGN	9	0.718598	1.61455e-94	+
Bcells	C1QB	9	0.680711	2.13758e-94	+
Bcells	SPON1	9	0.719113	3.31996e-94	+
Bcells	HLA-DMA	9	0.613586	4.92586e-94	+
Bcells	CD14	9	0.5762	1.41816e-93	+
Bcells	SERPINF1	9	0.597096	8.51352e-93	+
Bcells	PDGFRA	9	0.669454	1.31487e-90	+
Bcells	LAPTM5	9	0.666758	1.47728e-90	+
Bcells	FGL2	9	0.607187	2.35974e-90	+
Bcells	RARRES2	9	0.563399	2.79483e-89	+
Bcells	HLA-DQB1	9	0.570637	5.90405e-88	+
Bcells	SLFN11	8	0.545539	1.85967e-87	+
Bcells	C1QC	8	0.633807	1.51199e-86	+
Bcells	A2M	9	0.641143	2.56097e-86	+
Bcells	CDH11	9	0.61856	2.66275e-86	+
Bcells	TRAC	3	0.748356	4.16268e-85	+
Bcells	PRKCB	9	0.511994	4.89319e-85	+
Bcells	CD163	9	0.554447	5.11722e-85	+
Bcells	CXCL13	9	0.736358	1.96417e-84	+
Bcells	MMP9	9	0.637791	1.74413e-82	+
Bcells	LUM	9	0.901677	1.10407e-80	+
Bcells	IFI30	9	0.565252	3.21877e-80	+
Bcells	TIMP2	9	0.507187	4.35282e-80	+
Bcells	UBD	7	0.870978	3.98053e-78	+
Bcells	PTGS1	9	0.538591	7.25745e-78	+
Bcells	SFRP1	9	0.508611	8.15355e-78	+
Bcells	SELL	9	0.512046	1.03811e-77	+
Bcells	IGLC1	4	0.77415	1.27776e-77	+
Bcells	ANKRD44	4	0.562106	8.89998e-77	+
Bcells	ACKR1	8	0.630254	3.98975e-76	+
Bcells	AEBP1	9	0.534333	6.75858e-76	+
Bcells	SRPX	9	0.605913	7.76771e-76	+
Bcells	SFRP2	8	0.557398	9.76297e-75	+
Bcells	COL6A3	9	0.653876	1.00741e-74	+
Bcells	RGS2	9	0.660018	1.31421e-74	+
Bcells	PDLIM3	9	0.521385	1.79633e-74	+
Bcells	APOE	9	0.567767	2.17113e-74	+
Bcells	ALDH1A1	9	0.622484	2.86028e-74	+
Bcells	CXCL12	9	0.514902	8.75085e-74	+
Bcells	C3	9	0.707704	1.35299e-73	+
Bcells	RAC2	9	0.504245	8.66883e-73	+
Bcells	PLAAT4	8	0.805474	2.00754e-72	+
Bcells	TRIM22	9	0.522371	3.0012e-72	+
Bcells	CCL2	9	0.627889	6.6858e-72	+
Bcells	HLA-DRB4	6	0.950362	2.79928e-71	+
Bcells	SPARCL1	9	0.5769	5.00379e-71	+
Bcells	SERPING1	9	0.586993	6.66766e-71	+
Bcells	PSMB9	9	0.533921	7.28407e-71	+
Bcells	VIM	9	0.506044	8.53152e-70	+
Bcells	EFEMP1	9	0.577955	1.3976e-68	+
Bcells	COL6A2	9	0.53722	7.10673e-67	+
Bcells	MYH11	9	0.790807	1.23346e-66	+
Bcells	HLA-DRB3	4	0.965794	3.41791e-66	+
Bcells	IGHG1	3	0.963668	5.02338e-66	+
Bcells	IGLL3P	5	0.929094	9.56025e-66	+
Bcells	HCLS1	9	0.603305	2.75874e-65	+
Bcells	COL6A1	9	0.583058	1.03248e-64	+
Bcells	CYBRD1	9	0.501123	1.24543e-64	+
Bcells	C7	9	0.536127	3.67196e-64	+
Bcells	CFD	9	0.605531	4.43591e-64	+
Bcells	PMP22	9	0.601266	1.89368e-63	+
Bcells	EPSTI1	8	0.599977	3.32316e-62	+
Bcells	IFITM1	9	0.611128	1.07382e-61	+
Bcells	HCP5	9	0.551831	1.85619e-61	+
Bcells	PIGR	9	0.77831	5.19035e-60	+
Bcells	IGHM	3	1.11297	3.3214e-59	+
Bcells	POSTN	9	0.605585	3.84781e-59	+
Bcells	IGKV4-1	3	1.06654	1.01788e-58	+
Bcells	GBP4	8	0.509814	9.11816e-58	+
Bcells	IGLL1	9	0.700678	5.05928e-57	+
Bcells	IGKV2-24	3	0.97719	1.02346e-56	+
Bcells	TAGLN	9	0.589695	1.39369e-56	+
Bcells	HLA-B	7	0.583749	1.61582e-56	+
Bcells	CNN1	9	0.577408	2.17364e-55	+
Bcells	ACTG2	9	0.758622	4.57212e-55	+
Bcells	MGP	9	0.609167	5.65435e-54	+
Bcells	CXCL10	9	0.664451	6.91392e-53	+
Bcells	CFB	9	0.663062	1.05579e-52	+
Bcells	MT2A	9	0.520052	1.61704e-51	+
Bcells	ACTA2	9	0.525543	1.39858e-50	+
Bcells	HLA-DRB1	5	0.685125	2.20263e-48	+
Bcells	SERPINE2	9	0.540133	7.48434e-47	+
Bcells	IGLV2-14	3	0.910369	1.16914e-46	+
Bcells	COL3A1	9	0.503399	7.91404e-46	+
Bcells	SELENOP	8	0.59869	2.64046e-45	+
Bcells	ADH1A	9	0.523108	3.41775e-45	+
Bcells	DES	9	0.53174	7.41487e-45	+
Bcells	NIBAN1	8	0.51212	9.69982e-45	+
Bcells	IGHV1-69	3	0.677493	1.90927e-42	+
Bcells	EEF1A2	9	-0.676582	1.19251e-41	-
Bcells	IGLV3-10	3	0.805225	9.31936e-41	+
Bcells	FER1L4	8	-0.501719	7.63753e-40	-
Bcells	IGHD	3	0.692063	1.93082e-39	+
Bcells	HLA-DRB6	6	0.589626	1.46982e-37	+
Bcells	MMP7	9	0.685707	5.67477e-37	+
Bcells	IGLV3-25	3	0.683757	9.6784e-36	+
Bcells	PLAT	9	0.513436	3.80321e-34	+
Bcells	KRT7	9	-0.607586	5.77501e-34	-
Bcells	CHI3L1	6	0.577128	1.58726e-33	+
Bcells	APOD	9	0.500505	9.98942e-33	+
Bcells	IGKV1-17	3	0.987565	1.05389e-31	+
Bcells	OLFM4	9	0.701359	1.62108e-31	+
Bcells	LCN2	9	0.780907	1.20209e-28	+
Bcells	S100A8	9	0.658731	4.27168e-23	+
Bcells	IGKV1D-13	3	0.736576	6.13776e-23	+
Bcells	HLA-H	4	0.515444	1.42593e-22	+
Bcells	SNORD116-24	3	-0.651668	2.13788e-16	-
Bcells	SNORD116-15	3	-0.625826	3.15271e-16	-
Bcells	SNORD116-14	3	-0.586533	2.86399e-15	-
Bcells	RARRES1	9	0.500035	1.55245e-14	+
Bcells	SNORD116-23	3	-0.513883	7.00649e-12	-
Bcells	IGLJ3	3	0.523966	4.84551e-11	+
Bcells	SLC6A10P	3	-0.520169	5.83471e-10	-
DC	ITGB2	9	1.32778	3.97333e-172	+
DC	ALOX5AP	9	1.29123	4.06434e-162	+
DC	AIF1	9	1.00763	3.14701e-159	+
DC	TYROBP	9	1.21012	4.65778e-157	+
DC	MS4A6A	9	1.18397	8.25856e-157	+
DC	C1QA	9	1.09846	5.76318e-156	+
DC	CD53	9	0.98756	5.97759e-155	+
DC	HLA-DPA1	9	1.74265	1.98031e-154	+
DC	CSF1R	9	1.072	1.69566e-151	+
DC	IL10RA	9	0.877269	1.40477e-149	+
DC	CYBB	9	0.980529	2.64069e-149	+
DC	SLA	9	0.927644	2.79777e-149	+
DC	IRF8	9	1.16045	2.24679e-148	+
DC	LAPTM5	9	1.35318	4.35284e-146	+
DC	FCER1G	9	1.20672	1.66652e-145	+
DC	C1QC	8	1.38128	4.44935e-145	+
DC	HLA-DPB1	9	1.20618	9.21356e-144	+
DC	CD2	9	1.14841	1.17461e-142	+
DC	CYTH4	9	0.820764	1.82045e-142	+
DC	HLA-DMB	9	1.26009	1.43098e-140	+
DC	C1QB	9	1.308	7.55891e-140	+
DC	CD14	9	1.14648	7.77067e-140	+
DC	IL32	9	0.943712	1.15358e-139	+
DC	GPR183	9	0.955675	8.61615e-139	+
DC	ARHGAP9	8	0.956384	2.15395e-138	+
DC	CD74	9	1.4709	5.20379e-138	+
DC	PLEK	9	1.00861	8.31405e-138	+
DC	CYTIP	9	0.933092	4.12467e-137	+
DC	NCKAP1L	9	0.814825	2.07002e-135	+
DC	GIMAP4	9	0.95359	2.67513e-135	+
DC	DOCK2	9	1.00467	5.47646e-135	+
DC	RNASE6	9	0.908763	4.20813e-134	+
DC	CD84	9	0.730084	5.53507e-131	+
DC	CD3D	8	1.10998	1.10798e-130	+
DC	CD48	9	0.959762	1.55514e-129	+
DC	DOCK10	9	0.90776	1.92004e-129	+
DC	CD52	9	1.13146	3.05154e-129	+
DC	SASH3	9	0.678772	4.5935e-128	+
DC	IL7R	9	1.10654	9.35215e-128	+
DC	CORO1A	9	0.964639	3.54794e-127	+
DC	LST1	9	0.611325	9.36001e-127	+
DC	LCP2	9	0.756027	1.13257e-126	+
DC	HLA-DQA1	9	1.59831	5.16997e-126	+
DC	HCK	9	0.655641	6.10599e-126	+
DC	EMP3	9	1.00038	2.54178e-124	+
DC	SLCO2B1	9	0.85637	9.79781e-123	+
DC	FGL2	9	1.16324	1.87115e-122	+
DC	ITGAL	9	0.66644	4.1381e-122	+
DC	MYO1F	9	0.59386	7.67364e-122	+
DC	CCL5	9	1.24326	8.9297e-122	+
DC	IGSF6	9	0.605158	1.90965e-121	+
DC	CCL2	9	1.36824	8.53698e-121	+
DC	RUNX3	9	0.793353	8.98058e-121	+
DC	PTPRC	8	0.984539	2.45261e-120	+
DC	CD86	9	0.661191	3.14819e-120	+
DC	HLA-DRA	7	1.77444	3.21094e-120	+
DC	RGS1	9	1.4464	4.61449e-120	+
DC	VCAM1	9	1.1356	6.27584e-120	+
DC	CST7	9	0.54557	8.09231e-120	+
DC	MYO1G	8	0.666688	1.15775e-119	+
DC	PARVG	8	0.719084	2.19101e-119	+
DC	TRAF3IP3	9	0.701399	3.09604e-119	+
DC	C1orf162	8	0.877981	5.79363e-118	+
DC	IL2RB	9	0.790586	3.27275e-117	+
DC	ITK	9	0.744872	3.56033e-117	+
DC	BIN2	9	0.53378	6.13226e-117	+
DC	CD247	9	0.871225	6.33331e-117	+
DC	MPEG1	8	0.60394	1.26195e-116	+
DC	STAB1	9	0.775366	5.96664e-116	+
DC	AOAH	9	0.597771	7.12671e-116	+
DC	C1S	9	1.42171	8.80574e-116	+
DC	FPR3	9	0.792615	1.87086e-115	+
DC	GZMA	9	0.928933	5.26306e-114	+
DC	F13A1	9	0.957742	1.22587e-113	+
DC	IFI30	9	1.06863	2.22725e-113	+
DC	SRGN	9	1.27803	2.40125e-112	+
DC	WAS	9	0.816975	3.56198e-112	+
DC	LY86	9	0.652865	3.8543e-112	+
DC	SLAMF8	9	0.581381	1.14519e-111	+
DC	CD3E	9	0.606583	1.54021e-111	+
DC	LTB	9	0.929149	1.8869e-111	+
DC	EVI2A	9	0.639917	2.80757e-111	+
DC	CD163	9	0.9992	2.83506e-111	+
DC	TGFBI	9	1.0851	2.97103e-111	+
DC	C1R	9	0.98227	3.44865e-111	+
DC	CPVL	9	1.00215	3.51086e-111	+
DC	CMKLR1	9	0.510822	3.53832e-111	+
DC	EVI2B	9	0.948751	5.49941e-111	+
DC	SH2B3	9	0.719558	6.69206e-111	+
DC	TMEM176B	8	0.862092	1.79476e-110	+
DC	MSN	9	1.01942	7.05262e-110	+
DC	FOLR2	9	0.536744	2.19029e-109	+
DC	GIMAP7	8	0.91894	3.91019e-109	+
DC	SAMSN1	9	0.714115	1.57633e-108	+
DC	RCSD1	8	0.513408	3.12492e-107	+
DC	PIP4K2A	9	0.644209	1.54209e-106	+
DC	HCST	8	0.927633	1.75449e-106	+
DC	VIM	9	1.09554	2.33343e-106	+
DC	TGM2	9	1.10161	4.31127e-106	+
DC	VSIG4	9	0.59445	7.50227e-106	+
DC	MNDA	9	0.652046	3.20181e-105	+
DC	SLC7A7	9	0.748466	4.64088e-105	+
DC	TMEM176A	9	0.873517	5.31248e-105	+
DC	CD6	9	0.685319	6.34492e-105	+
DC	GBP5	8	0.891306	2.96946e-104	+
DC	GPR65	9	0.595928	6.69088e-104	+
DC	FCGR2A	8	0.788085	1.81161e-103	+
DC	SPOCK2	9	0.793659	3.63442e-103	+
DC	TNFRSF1B	9	0.729744	3.80051e-103	+
DC	GYPC	9	0.736603	6.31127e-103	+
DC	CTSK	9	1.06444	6.59867e-103	+
DC	ZEB2	9	0.823474	8.082e-103	+
DC	HAVCR2	8	0.7427	8.72658e-103	+
DC	C3AR1	9	0.522961	2.40913e-102	+
DC	KLRB1	9	0.793244	3.81142e-102	+
DC	GZMK	9	0.881369	7.06819e-102	+
DC	NCF2	9	0.564113	3.82656e-101	+
DC	TRPV2	9	0.543731	7.91774e-101	+
DC	AXL	9	0.767813	1.00183e-100	+
DC	CELF2	9	0.671662	1.00848e-100	+
DC	CD3G	9	0.502129	1.43865e-100	+
DC	RAC2	9	0.985851	3.23961e-100	+
DC	GLIPR1	9	0.735778	3.44836e-100	+
DC	DPYSL2	9	0.883764	5.42759e-100	+
DC	CD8A	9	0.730873	8.27494e-100	+
DC	ITGA4	9	0.591485	8.80683e-100	+
DC	RASAL3	8	0.755964	2.1667e-98	+
DC	CD37	9	0.72364	3.12804e-98	+
DC	PIK3CD	9	0.530286	3.6036e-98	+
DC	ITGAM	9	0.533746	7.34878e-98	+
DC	CD300A	9	0.508595	1.28516e-97	+
DC	DCN	9	1.54095	1.47607e-97	+
DC	HLA-F	9	1.02851	6.64107e-97	+
DC	SPI1	9	0.566	1.2572e-96	+
DC	WIPF1	9	0.853842	1.37402e-96	+
DC	IKZF1	9	0.643343	4.49038e-96	+
DC	PIK3AP1	8	0.660566	8.64262e-96	+
DC	RASSF4	9	0.548518	2.89527e-95	+
DC	LYZ	9	1.47143	3.01479e-95	+
DC	STAT4	9	0.649322	3.72096e-95	+
DC	PPP1R16B	9	0.570618	5.24564e-95	+
DC	ADAM19	8	0.820663	1.06417e-94	+
DC	CHST15	9	0.878013	1.24601e-94	+
DC	ANXA6	9	0.635827	1.27203e-94	+
DC	ARHGAP25	9	0.581169	1.93909e-94	+
DC	CD4	9	0.56776	6.89898e-94	+
DC	DSE	9	0.796935	8.63122e-94	+
DC	IL2RG	9	0.633026	1.20224e-93	+
DC	ENTPD1	9	0.654868	3.02851e-93	+
DC	RARRES2	9	0.93641	6.14182e-93	+
DC	OLFML3	9	0.841265	7.98381e-93	+
DC	PDE4B	9	0.74556	9.51625e-93	+
DC	CCR2	9	0.572669	1.07768e-92	+
DC	C3	9	1.35412	1.49793e-92	+
DC	SERPING1	9	1.17816	2.05354e-92	+
DC	FERMT3	8	0.642219	3.05569e-92	+
DC	SIRPA	9	0.773082	3.94685e-92	+
DC	STOM	9	0.83014	8.31828e-92	+
DC	ADAMDEC1	9	0.934972	8.39763e-92	+
DC	TBC1D10C	8	0.690325	1.02115e-91	+
DC	CTLA4	9	0.616586	1.9537e-91	+
DC	NKG7	9	0.708714	3.66603e-91	+
DC	IFITM1	9	1.24743	4.06596e-91	+
DC	RGS10	9	0.668673	2.83164e-90	+
DC	B2M	9	0.821198	4.86881e-90	+
DC	PSMB9	9	0.984414	5.74237e-90	+
DC	DOCK11	8	0.732091	6.6162e-90	+
DC	HLA-DMA	9	0.980395	1.44893e-89	+
DC	CRISPLD2	9	1.00328	1.87018e-89	+
DC	HLA-DQB2	9	0.766533	2.58896e-89	+
DC	PDGFRA	9	1.14584	4.70047e-89	+
DC	IFITM2	9	1.00208	9.30873e-89	+
DC	ICAM1	9	0.587884	1.46893e-88	+
DC	MPP1	9	0.578746	1.61664e-88	+
DC	MAP4K1	9	0.616335	1.61801e-88	+
DC	GIMAP8	8	0.670045	2.49001e-88	+
DC	GLIPR2	8	0.826793	8.49128e-88	+
DC	LCP1	9	1.07937	1.66035e-87	+
DC	BTK	9	0.574347	5.46433e-87	+
DC	IRF4	9	0.575287	7.33539e-87	+
DC	CD7	9	0.520049	1.10695e-86	+
DC	SERPINF1	9	0.969352	3.2963e-86	+
DC	CDH11	9	1.1141	3.59111e-86	+
DC	PIM2	9	0.699879	7.75418e-86	+
DC	MFNG	9	0.59864	1.51281e-85	+
DC	IFITM3	9	0.976044	1.66782e-85	+
DC	TBXAS1	9	0.558327	1.78768e-85	+
DC	LAX1	9	0.557876	1.98008e-85	+
DC	SLAMF6	8	0.67416	2.77593e-85	+
DC	JAML	7	0.91643	3.39887e-85	+
DC	IRF1	9	0.862198	4.17732e-85	+
DC	TNFSF13B	8	0.7118	6.21305e-85	+
DC	GPR34	7	0.594982	9.97016e-85	+
DC	ACAP1	7	0.56225	2.72635e-84	+
DC	FGD2	9	0.628152	2.79221e-84	+
DC	TNFAIP3	9	0.926599	2.9625e-84	+
DC	PRDM1	9	0.716287	5.76682e-84	+
DC	PLEKHO1	9	0.636936	7.03568e-84	+
DC	PDPN	9	0.808393	8.3151e-84	+
DC	CD83	9	0.53913	8.32869e-84	+
DC	CD27	9	0.590972	8.57335e-84	+
DC	MMP2	9	0.741225	1.49488e-83	+
DC	IFFO1	8	0.570557	1.71609e-83	+
DC	COL6A3	9	1.24486	2.2324e-83	+
DC	EMILIN1	9	0.614737	5.32075e-83	+
DC	RASGRP1	9	0.626578	5.33981e-83	+
DC	IQGAP2	9	0.575325	6.69097e-83	+
DC	STK17B	9	0.562129	6.79834e-83	+
DC	TNF	9	0.531804	7.94047e-83	+
DC	FOXF1	9	0.810408	1.192e-82	+
DC	LUM	9	1.60028	1.34628e-82	+
DC	GIMAP1	6	0.532542	2.28061e-82	+
DC	P2RY13	8	0.548355	2.3093e-82	+
DC	CPED1	9	0.791087	3.46273e-82	+
DC	ST6GAL1	9	0.862141	1.38863e-81	+
DC	MT2A	9	1.19816	2.12508e-81	+
DC	UBD	7	1.52727	3.65784e-81	+
DC	FCN1	9	0.660127	4.39355e-81	+
DC	RGS2	9	1.19516	1.05689e-80	+
DC	AP1S2	9	0.586541	1.4992e-79	+
DC	TIMP2	9	0.958354	1.69773e-79	+
DC	FYB1	8	0.797105	1.80387e-79	+
DC	PIK3CG	9	0.584662	4.23153e-79	+
DC	FMOD	9	0.563266	8.99308e-79	+
DC	ARHGAP15	9	0.751493	1.16767e-78	+
DC	CD209	7	0.573279	1.69817e-78	+
DC	BIN1	9	0.747347	2.03704e-78	+
DC	APOL3	9	0.575429	2.38433e-78	+
DC	ATP8B4	9	0.542033	2.68169e-78	+
DC	MMP9	9	1.07526	2.96431e-78	+
DC	ISG20	9	0.737772	9.58196e-78	+
DC	ITGAX	9	0.548508	1.49697e-77	+
DC	HLA-DQB1	9	0.970358	2.95035e-77	+
DC	GZMH	9	0.545064	3.18249e-77	+
DC	GZMB	9	0.729833	4.55876e-77	+
DC	CCL19	9	1.04255	6.27178e-77	+
DC	COL15A1	9	0.966047	1.12539e-76	+
DC	PLA2G4C	9	0.664927	1.29042e-76	+
DC	HLA-E	7	0.585841	2.2776e-76	+
DC	A2M	9	1.07845	2.77519e-76	+
DC	CXCL9	9	1.15742	3.65687e-76	+
DC	MFAP4	9	1.28358	3.72836e-76	+
DC	AEBP1	9	0.950712	4.0504e-76	+
DC	NNMT	9	0.807092	1.56248e-75	+
DC	SLC15A3	9	0.694537	3.27001e-75	+
DC	CXCR4	9	0.849056	3.42805e-75	+
DC	COLEC12	9	0.672768	4.08437e-75	+
DC	FYN	9	0.659851	4.81935e-75	+
DC	GLT8D2	9	0.645017	4.8195e-75	+
DC	SLC2A3	9	0.810491	9.82551e-75	+
DC	BIRC3	9	0.647744	1.43847e-74	+
DC	ITM2A	9	0.794216	2.58424e-74	+
DC	TNC	9	0.996088	3.17185e-74	+
DC	COL8A1	9	0.756358	3.67561e-74	+
DC	CD93	9	0.728746	5.19802e-74	+
DC	OLFML1	9	0.554711	5.73319e-74	+
DC	LY96	9	0.809258	5.80641e-74	+
DC	DKK3	9	0.846679	1.29672e-73	+
DC	MAF	9	0.596033	1.38312e-73	+
DC	TSPAN4	9	0.524779	1.67074e-73	+
DC	ABI3BP	9	0.96133	3.93189e-73	+
DC	CH25H	9	0.695401	4.367e-73	+
DC	KCTD12	9	0.673457	5.62534e-73	+
DC	PDLIM3	9	0.930785	7.25197e-73	+
DC	SOD2	8	0.798767	9.2781e-73	+
DC	APOE	9	0.867338	1.38914e-72	+
DC	COL3A1	9	1.04026	2.47251e-72	+
DC	KLHL5	9	0.5988	3.21545e-72	+
DC	GSN	9	0.647885	4.72328e-72	+
DC	CD38	9	0.606631	5.31131e-72	+
DC	COL1A2	9	1.14564	1.07666e-71	+
DC	CERK	9	0.683639	2.3061e-71	+
DC	ISLR	9	0.619767	3.64078e-71	+
DC	PAMR1	9	0.729816	6.60425e-71	+
DC	PTPRCAP	7	0.532181	6.63479e-71	+
DC	PSMB8	9	0.591805	6.63623e-71	+
DC	CCL22	9	0.630107	7.21046e-71	+
DC	CNRIP1	8	0.503893	7.86913e-71	+
DC	DDR2	9	0.646675	1.83437e-70	+
DC	PAPSS2	9	0.599307	2.12688e-70	+
DC	CPA3	9	0.972945	2.43084e-70	+
DC	HLA-DOA	9	0.64246	2.47817e-70	+
DC	STX2	9	0.540677	3.21839e-70	+
DC	FCER1A	9	0.794385	3.70124e-70	+
DC	HLA-A	7	0.733979	4.99467e-70	+
DC	LBH	9	0.581641	8.23168e-70	+
DC	COTL1	8	0.508775	9.61652e-70	+
DC	PTGS1	9	0.931783	1.42869e-69	+
DC	COL16A1	9	0.780039	1.96649e-69	+
DC	COL6A2	9	0.97526	2.22931e-69	+
DC	IER3	9	0.915921	2.38047e-69	+
DC	PPP1R18	6	0.670856	2.95192e-69	+
DC	EOMES	8	0.532375	3.11221e-69	+
DC	LGALS1	9	0.903375	4.38265e-69	+
DC	SULF2	8	0.681373	6.79167e-69	+
DC	ACP5	9	0.549667	7.07074e-69	+
DC	CCL13	9	0.666392	7.14568e-69	+
DC	FLNA	9	0.710496	1.17882e-68	+
DC	COL6A1	9	1.01023	1.26907e-68	+
DC	CMAHP	9	0.517546	1.8462e-68	+
DC	TRIM22	9	0.945075	2.85743e-68	+
DC	PDGFC	9	0.753846	3.718e-68	+
DC	HCP5	9	0.970057	4.02847e-68	+
DC	FBLN5	9	0.678579	4.10215e-68	+
DC	TAGLN	9	1.20825	4.58772e-68	+
DC	TCF4	9	0.765846	7.5429e-68	+
DC	GIMAP6	9	0.590397	1.98427e-67	+
DC	TMEM119	8	0.827103	3.08344e-67	+
DC	NCF4	9	0.540701	4.06676e-67	+
DC	STING1	7	0.67993	6.91441e-67	+
DC	HLA-B	7	1.02445	8.32093e-67	+
DC	CXCL10	9	1.31886	1.64708e-66	+
DC	TAP1	7	0.878591	1.92138e-66	+
DC	MRC1	9	0.557757	2.2824e-66	+
DC	LITAF	9	0.567925	2.97965e-66	+
DC	FAM43A	8	0.542081	3.41582e-66	+
DC	IDO1	9	0.853913	3.64452e-66	+
DC	SP110	9	0.592591	3.74469e-66	+
DC	GBP4	8	0.886806	4.57445e-66	+
DC	CYBRD1	9	0.884185	5.53051e-66	+
DC	ALDH2	9	0.891173	6.73253e-66	+
DC	UBE2L6	9	0.698544	1.77005e-65	+
DC	RGL1	9	0.640841	2.18017e-65	+
DC	SOCS3	9	0.606375	2.21914e-65	+
DC	KCNMB1	9	0.713227	6.98403e-65	+
DC	TUBB6	9	0.723421	7.64604e-65	+
DC	EPSTI1	8	1.07434	8.21765e-65	+
DC	TYMP	7	0.84578	9.03667e-65	+
DC	NLRC5	8	0.599493	9.22615e-65	+
DC	TAP2	9	0.641533	1.29434e-64	+
DC	PALLD	9	1.02283	2.83339e-64	+
DC	SPARCL1	9	1.01279	3.63111e-64	+
DC	PODN	8	0.718087	4.43904e-64	+
DC	GAS6	9	0.632693	4.55621e-64	+
DC	CALD1	9	0.965923	4.58616e-64	+
DC	COL5A1	9	0.834306	4.97787e-64	+
DC	PLAAT4	8	1.29658	5.02347e-64	+
DC	MYO5A	9	0.571987	6.11553e-64	+
DC	CSF2RB	9	0.545231	6.51076e-64	+
DC	FILIP1L	9	0.782673	7.13429e-64	+
DC	ACTA2	9	1.03325	1.5436e-63	+
DC	FPR1	9	0.559789	1.75749e-63	+
DC	MOXD1	9	0.870596	2.11867e-63	+
DC	F3	9	0.837691	2.49761e-63	+
DC	RAB31	9	0.729839	3.18297e-63	+
DC	PTGDS	8	1.10693	3.44608e-63	+
DC	IL6ST	9	0.697168	4.29778e-63	+
DC	STAT1	9	0.710707	1.32612e-62	+
DC	CFB	9	1.15126	2.18564e-62	+
DC	EPB41L2	9	0.557774	2.27142e-62	+
DC	ACTN1	9	0.701997	2.41758e-62	+
DC	SRPX	9	1.04524	3.23146e-62	+
DC	RBP1	9	0.734211	3.98004e-62	+
DC	NEK6	8	0.545527	5.77252e-62	+
DC	PRRX1	9	0.67328	8.61111e-62	+
DC	FNBP1	9	0.679687	1.10417e-61	+
DC	CTSB	9	0.581028	1.40206e-61	+
DC	ZEB1	9	0.517282	1.9528e-61	+
DC	CLIC4	9	0.835856	3.04474e-61	+
DC	MCOLN2	8	0.543937	3.5855e-61	+
DC	GEM	9	0.6444	6.72261e-61	+
DC	SMOC2	8	0.845739	7.30964e-61	+
DC	IL1B	9	0.767851	1.16069e-60	+
DC	MEF2C	9	0.630226	1.23451e-60	+
DC	ANXA5	9	0.816711	1.53236e-60	+
DC	ZCCHC24	9	0.590264	1.81365e-60	+
DC	CXCL12	9	0.793679	2.34504e-60	+
DC	EFEMP1	9	1.0229	5.20141e-60	+
DC	HEG1	9	0.581188	6.94539e-60	+
DC	WARS1	8	0.774666	8.30023e-60	+
DC	OLFM1	9	0.520127	8.67714e-60	+
DC	DPYD	9	0.741151	8.92438e-60	+
DC	RRAS	9	0.533959	1.05297e-59	+
DC	CCND2	9	1.09981	2.40762e-59	+
DC	SYT11	9	0.503532	2.9587e-59	+
DC	FAM20C	7	0.547527	5.23076e-59	+
DC	BTN3A3	8	0.542557	6.30336e-59	+
DC	TRPA1	9	0.523953	1.09078e-58	+
DC	CFD	9	0.987276	1.34988e-58	+
DC	PID1	9	0.561703	1.58215e-58	+
DC	LAMP3	9	0.743531	1.67229e-58	+
DC	SPON1	9	1.01879	1.6856e-58	+
DC	DEGS1	9	0.615783	1.8683e-58	+
DC	CCL3	7	0.593982	2.20634e-58	+
DC	CX3CL1	9	0.660404	2.62449e-58	+
DC	CASP1	9	0.735844	3.05508e-58	+
DC	RNASE1	9	0.68623	4.09277e-58	+
DC	TRAC	3	0.947415	6.70743e-58	+
DC	SLFN11	8	0.713157	7.35528e-58	+
DC	AQP1	9	0.564725	9.58776e-58	+
DC	DRAM1	9	0.58972	1.18516e-57	+
DC	TSC22D3	9	0.576048	1.29884e-57	+
DC	CCL8	9	0.741774	1.53956e-57	+
DC	LEF1	9	0.608709	3.93459e-57	+
DC	PLCL2	7	0.576431	3.94518e-57	+
DC	PLAT	9	1.18453	4.02909e-57	+
DC	MS4A7	6	0.799219	5.24112e-57	+
DC	RFTN1	9	0.618618	7.67535e-57	+
DC	INMT	6	0.511246	7.99049e-57	+
DC	PLAU	9	0.713289	1.02049e-56	+
DC	GBP1	7	0.802871	1.0521e-56	+
DC	WFDC1	8	0.682497	1.76291e-56	+
DC	ALDH1A3	9	1.00221	1.77188e-56	+
DC	JCHAIN	8	1.86194	1.85422e-56	+
DC	CCDC80	8	0.542758	2.10594e-56	+
DC	MYADM	8	0.865498	2.37353e-56	+
DC	KLF9	9	0.657074	2.77326e-56	+
DC	FGR	9	0.514042	2.94415e-56	+
DC	FEZ1	9	0.693624	4.25937e-56	+
DC	SAT1	9	0.529784	4.47273e-56	+
DC	RNF130	9	0.532284	1.06172e-55	+
DC	GLRX	9	0.675313	1.90249e-55	+
DC	CAVIN1	8	0.906955	1.9905e-55	+
DC	SERPINA1	9	0.781728	2.94562e-55	+
DC	PLAUR	9	0.555937	2.9486e-55	+
DC	COL5A2	9	0.77928	3.52735e-55	+
DC	FSTL1	7	0.641632	4.62336e-55	+
DC	CYYR1	8	0.50908	5.09937e-55	+
DC	CTHRC1	8	0.761897	5.48723e-55	+
DC	CD79A	9	0.630417	7.60411e-55	+
DC	IGFBP7	9	0.692401	1.12105e-54	+
DC	LDB2	9	0.601488	1.65559e-54	+
DC	FBN1	9	0.552426	1.75866e-54	+
DC	LPXN	9	0.748365	1.80718e-54	+
DC	ITGA5	9	0.612445	1.89553e-54	+
DC	VNN2	9	0.578817	1.94247e-54	+
DC	SPARC	9	0.735571	1.99059e-54	+
DC	PCDH18	8	0.553383	2.77108e-54	+
DC	AKNA	8	0.503714	2.8878e-54	+
DC	GULP1	9	0.506217	3.00865e-54	+
DC	TGFB3	9	0.624944	4.66086e-54	+
DC	CHN1	9	0.555204	6.31843e-54	+
DC	CXCL1	9	0.783366	1.14906e-53	+
DC	SULF1	9	0.801362	1.27638e-53	+
DC	LMOD1	9	0.669589	1.2813e-53	+
DC	CAV1	9	0.82633	1.30624e-53	+
DC	SERPINB9	9	0.510258	1.86697e-53	+
DC	LHFPL6	8	0.744437	2.19864e-53	+
DC	PRKCB	9	0.689556	2.84771e-53	+
DC	BTN3A2	9	0.540452	4.17754e-53	+
DC	ANTXR2	8	0.759161	4.60685e-53	+
DC	EDNRA	9	0.65178	5.32188e-53	+
DC	PARP9	8	0.646251	6.12601e-53	+
DC	NCOA7	8	0.623419	6.58112e-53	+
DC	CCDC3	8	0.503908	6.81626e-53	+
DC	NDNF	9	0.661387	7.02056e-53	+
DC	GVINP1	8	0.69391	7.81517e-53	+
DC	LMCD1	9	0.583122	8.51473e-53	+
DC	PECAM1	8	0.702594	1.12838e-52	+
DC	VASN	8	0.51292	1.13767e-52	+
DC	OSMR	9	0.566286	1.47039e-52	+
DC	NR2F1	9	0.66184	1.88499e-52	+
DC	EGR2	9	0.626956	2.13787e-52	+
DC	JAM3	9	0.668577	2.35995e-52	+
DC	NAPSB	7	0.658177	2.48369e-52	+
DC	CTSC	9	0.547985	2.80777e-52	+
DC	MRGPRF	8	0.547347	3.00808e-52	+
DC	CAVIN3	8	0.631886	3.35896e-52	+
DC	RIPOR2	8	0.552912	4.15872e-52	+
DC	COL14A1	7	0.772045	4.1758e-52	+
DC	CRYAB	9	0.785593	5.44633e-52	+
DC	MGP	9	1.10798	5.64251e-52	+
DC	ALDH1A1	9	0.946809	1.08825e-51	+
DC	MZB1	8	0.695341	1.45255e-51	+
DC	MFGE8	9	0.591191	2.62433e-51	+
DC	NRP1	9	0.632167	2.69068e-51	+
DC	NEXN	8	0.597878	3.12033e-51	+
DC	RASL12	9	0.501078	7.21181e-51	+
DC	MYLK	9	0.819223	8.8516e-51	+
DC	HLA-DRB3	4	1.38766	1.09762e-50	+
DC	PMEPA1	9	0.644006	1.10258e-50	+
DC	SAMD9L	8	0.78699	1.35872e-50	+
DC	IFIT2	9	0.61698	1.93393e-50	+
DC	ACTG2	9	1.34104	2.90548e-50	+
DC	TCF21	9	0.741106	5.71257e-50	+
DC	POSTN	9	0.992715	9.15341e-50	+
DC	FAM107A	9	0.587155	1.3601e-49	+
DC	HLA-DRB4	6	1.36277	1.54778e-49	+
DC	RND3	9	0.686306	1.62115e-49	+
DC	PLA2G7	9	0.619485	2.04628e-49	+
DC	CSRP1	9	0.503194	2.209e-49	+
DC	FHL1	9	0.894355	2.34075e-49	+
DC	CSGALNACT1	8	0.564753	2.40399e-49	+
DC	ANPEP	9	0.520702	5.75416e-49	+
DC	SYNPO2	8	0.671555	5.79604e-49	+
DC	ADGRE5	8	0.548679	6.58353e-49	+
DC	MXRA7	9	0.558804	1.25023e-48	+
DC	COL1A1	9	0.91196	1.88976e-48	+
DC	ITGA8	9	0.522581	4.53396e-48	+
DC	GNG11	9	0.590222	4.81647e-48	+
DC	NIBAN1	8	0.997435	5.78874e-48	+
DC	IGKC	5	1.83963	9.75374e-48	+
DC	RCAN1	9	0.608748	1.30832e-47	+
DC	HERC5	9	0.683897	1.34918e-47	+
DC	CD68	9	0.507312	1.89138e-47	+
DC	SLC40A1	8	0.659022	1.90327e-47	+
DC	PROS1	9	0.584442	2.76532e-47	+
DC	CCL20	9	0.826605	3.73305e-47	+
DC	BMP5	9	0.511208	3.78258e-47	+
DC	PMP22	9	0.860583	4.09289e-47	+
DC	IFIT3	9	0.770912	4.39665e-47	+
DC	LRRC32	9	0.505164	4.7707e-47	+
DC	SELENOM	7	0.815353	5.51253e-47	+
DC	FCMR	8	0.667552	5.975e-47	+
DC	CEBPB	9	0.535752	1.33243e-46	+
DC	ANGPTL2	9	0.683075	1.41438e-46	+
DC	ADGRA2	8	0.563084	1.46672e-46	+
DC	MMD	9	0.602657	1.57411e-46	+
DC	POU2AF1	9	0.515396	1.67651e-46	+
DC	CFI	9	0.586356	1.86669e-46	+
DC	CCL18	9	0.604182	2.49408e-46	+
DC	ACKR1	8	0.840219	2.74597e-46	+
DC	PDGFRB	9	0.594334	2.88515e-46	+
DC	SERPINE2	9	0.978005	3.09641e-46	+
DC	CD69	9	0.802571	4.33438e-46	+
DC	VCAN	9	0.968846	4.50105e-46	+
DC	MXRA5	9	0.915278	5.18427e-46	+
DC	PIGR	9	1.1929	6.02072e-46	+
DC	JAZF1	8	0.500519	6.59067e-46	+
DC	TOX2	6	0.656938	8.65136e-46	+
DC	TPM2	9	0.857961	1.80093e-45	+
DC	CPXM2	6	0.564635	3.94438e-45	+
DC	SLIT2	9	0.615575	7.82788e-45	+
DC	BMP4	9	0.519715	1.60941e-44	+
DC	TENT5C	8	0.716145	1.74887e-44	+
DC	MCTP1	9	0.513461	2.30949e-44	+
DC	ANTXR1	9	0.58952	3.09789e-44	+
DC	INPP5D	9	0.51598	3.90059e-44	+
DC	MYH11	9	1.2313	4.78785e-44	+
DC	EVA1C	8	0.524467	7.43157e-44	+
DC	TIMP1	9	0.619819	8.62795e-44	+
DC	SERPINB1	9	0.538016	9.77663e-44	+
DC	TPM1	9	0.732853	1.42974e-43	+
DC	TGFB1I1	9	0.608009	2.41146e-43	+
DC	GPX8	8	0.503051	3.06162e-43	+
DC	MYL9	9	0.896859	5.19036e-43	+
DC	KANK2	9	0.524275	5.20444e-43	+
DC	CCN2	8	0.9912	7.01106e-43	+
DC	IGFBP6	9	0.663168	1.03727e-42	+
DC	CTSG	9	0.507132	1.3982e-42	+
DC	MS4A1	9	0.545257	1.44539e-42	+
DC	HLA-DRB1	5	0.893108	3.97201e-42	+
DC	FMNL2	8	0.526182	4.87657e-42	+
DC	IRAK3	9	0.550035	5.00353e-42	+
DC	CNN1	9	0.954254	5.46121e-42	+
DC	GREM1	9	0.768403	6.9876e-42	+
DC	PLSCR4	9	0.527692	7.87915e-42	+
DC	FERMT2	9	0.707866	1.28958e-41	+
DC	PXDN	8	0.684255	2.49848e-41	+
DC	CFH	9	0.786931	3.07429e-41	+
DC	TNS1	9	0.694226	4.06725e-41	+
DC	FLNC	9	0.719476	4.71777e-41	+
DC	HLA-C	7	0.580117	5.86425e-41	+
DC	CXCL16	8	0.506479	6.26565e-41	+
DC	DDX60	9	0.597264	6.57776e-41	+
DC	SFRP2	8	0.748879	9.18296e-41	+
DC	ANXA1	9	0.892139	9.52978e-41	+
DC	NXN	7	0.571863	1.72604e-40	+
DC	C11orf96	7	0.5812	3.22438e-40	+
DC	SVEP1	8	0.540054	5.02936e-40	+
DC	GMFG	9	0.646721	5.5704e-40	+
DC	LAMA4	9	0.615496	1.04451e-39	+
DC	RNF145	8	0.502102	1.08755e-39	+
DC	MT1X	9	0.68457	1.43423e-39	+
DC	SGK1	9	0.824057	1.55786e-39	+
DC	IL6	9	0.56077	1.92533e-39	+
DC	SFRP1	9	0.70447	2.22176e-39	+
DC	SLCO3A1	9	0.50592	3.32471e-39	+
DC	TFPI	9	0.72121	4.42985e-39	+
DC	TSHZ3	8	0.500427	4.77007e-39	+
DC	FN1	9	0.600303	4.84346e-39	+
DC	PARM1	9	0.558313	6.94013e-39	+
DC	FXYD6	7	0.588409	7.37758e-39	+
DC	HSPB6	9	0.528654	7.46376e-39	+
DC	CXCL6	9	0.786079	1.06183e-38	+
DC	TSPAN7	9	0.561649	1.0887e-38	+
DC	PAM	9	0.59701	2.0875e-38	+
DC	PTGIS	9	0.763601	2.253e-38	+
DC	SERPINA3	9	0.690876	2.29081e-38	+
DC	SH3KBP1	8	0.574289	2.67636e-38	+
DC	CXCL11	9	0.609771	2.91379e-38	+
DC	C2	9	0.510905	3.44331e-38	+
DC	IL33	9	0.753628	9.6209e-38	+
DC	COX7A1	9	0.567801	1.01845e-37	+
DC	EPB41L3	9	0.567323	1.561e-37	+
DC	PCOLCE	9	0.50161	1.77207e-37	+
DC	TMEM158	9	0.677886	1.77824e-37	+
DC	IGHA1	3	1.93849	1.99788e-37	+
DC	SETBP1	9	0.521821	2.1094e-37	+
DC	RCAN2	9	0.514179	2.81176e-37	+
DC	HCLS1	9	0.818708	2.96875e-37	+
DC	CXCL13	9	0.769208	3.44833e-37	+
DC	RASD1	8	0.542535	3.68946e-37	+
DC	ANKRD44	4	0.765461	5.75597e-37	+
DC	MEG3	9	0.587021	5.87393e-37	+
DC	HBEGF	9	0.566889	1.00029e-36	+
DC	PRUNE2	9	0.682309	1.76446e-36	+
DC	SPRY1	9	0.507255	2.88303e-36	+
DC	CD44	9	0.77482	4.03061e-36	+
DC	CXCL2	9	0.512352	4.09109e-36	+
DC	LRIG1	9	0.551533	7.96713e-36	+
DC	ABCA8	9	0.729575	9.66462e-36	+
DC	MMP7	9	1.12972	1.52952e-35	+
DC	CLIP3	9	0.516298	1.62615e-35	+
DC	JUN	9	0.632336	1.99421e-35	+
DC	DUSP1	9	0.780337	2.26995e-35	+
DC	CTSL	8	0.587678	2.35723e-35	+
DC	MAFB	9	0.516435	3.14157e-35	+
DC	CXCL14	9	0.599118	3.3353e-35	+
DC	CCN1	8	0.900445	5.54595e-35	+
DC	RASSF2	9	0.543894	7.95491e-35	+
DC	SLCO2A1	9	0.514264	1.12686e-34	+
DC	COL12A1	8	0.563655	1.16916e-34	+
DC	HSD17B6	9	0.543795	1.26522e-34	+
DC	PLPPR4	8	0.618332	1.63786e-34	+
DC	HTRA1	9	0.538971	1.85984e-34	+
DC	VWF	9	0.516543	1.89281e-34	+
DC	NCF1C	3	0.525787	3.57409e-34	+
DC	LCN2	9	1.29541	7.02691e-34	+
DC	DES	9	0.869771	1.02697e-33	+
DC	ENPP2	9	0.693795	1.9694e-33	+
DC	ADH1B	9	0.53954	1.98696e-33	+
DC	HLA-H	4	1.06806	4.94393e-33	+
DC	ADTRP	9	0.504426	5.05628e-33	+
DC	HLA-G	7	0.538775	8.15879e-33	+
DC	DPYSL3	9	0.807098	9.69744e-33	+
DC	EMP1	9	0.625979	1.17439e-32	+
DC	CXCL8	8	1.19995	3.28347e-32	+
DC	THBS1	9	0.59793	3.91331e-32	+
DC	TPSAB1	6	0.64129	4.34316e-32	+
DC	C7	9	0.704168	5.27168e-32	+
DC	CPE	9	0.553861	8.96192e-32	+
DC	GUCY1A1	8	0.533917	9.00033e-32	+
DC	MT1A	7	0.625485	1.17295e-31	+
DC	RGCC	9	0.504214	1.66886e-31	+
DC	SELL	9	0.52799	2.0203e-31	+
DC	XAF1	9	0.666962	2.23115e-31	+
DC	GASK1B	8	0.502641	3.11674e-31	+
DC	PLAC8	9	0.578637	3.29497e-31	+
DC	MAP1B	9	0.583869	4.03391e-31	+
DC	S100A10	9	0.670108	4.21044e-31	+
DC	SYNM	9	0.732155	4.54741e-31	+
DC	C14orf132	9	0.527466	4.90768e-31	+
DC	HLA-DRB6	6	0.958051	5.37408e-31	+
DC	APBB1IP	9	0.553551	5.87282e-31	+
DC	GPNMB	9	0.822031	9.92078e-31	+
DC	PLXDC2	9	0.534359	1.51605e-30	+
DC	APCDD1	8	0.541707	2.33036e-30	+
DC	EGR1	9	0.778472	3.06237e-30	+
DC	IFI16	9	0.687274	4.62983e-30	+
DC	DUSP5	9	0.591853	8.13446e-30	+
DC	LPAR1	9	0.501032	1.05304e-29	+
DC	TUBA1A	9	0.513537	1.6716e-29	+
DC	IFI44	9	0.756994	2.58825e-29	+
DC	SELENOP	8	0.787729	3.60209e-29	+
DC	MAP3K20	8	0.514353	4.11085e-29	+
DC	IGHM	3	1.11967	6.49191e-29	+
DC	OAT	9	0.617969	2.53948e-28	+
DC	SLPI	9	0.793888	3.21794e-28	+
DC	IFI6	9	0.634816	4.85194e-28	+
DC	IFI27	9	0.957994	9.13523e-28	+
DC	S100A8	9	1.23973	1.06797e-27	+
DC	CCL3L3	4	0.775965	2.12507e-27	+
DC	IFIT1	8	0.744018	3.48193e-27	+
DC	CYP1B1	9	0.622001	5.45962e-27	+
DC	TMEM45A	9	0.745335	5.54374e-27	+
DC	CHI3L1	6	0.831908	8.94916e-27	+
DC	PCDH7	9	0.519942	9.25306e-27	+
DC	MT1E	8	0.661972	9.46538e-27	+
DC	NUPR1	9	0.515493	1.02742e-26	+
DC	STC1	9	0.529501	1.62312e-26	+
DC	IGKV4-1	3	1.11985	2.2645e-26	+
DC	IFI44L	9	0.915483	4.06066e-26	+
DC	MMP12	9	0.895274	4.07445e-26	+
DC	CRIP1	9	0.531408	4.15206e-26	+
DC	IGLC1	4	0.779035	5.40627e-26	+
DC	OAS2	9	0.526506	1.25296e-25	+
DC	PHLDA1	9	0.636279	1.37737e-25	+
DC	EPDR1	8	0.572099	1.37875e-25	+
DC	FCGBP	9	0.64388	2.13565e-25	+
DC	PTGS2	9	0.843705	2.20032e-25	+
DC	HERC6	9	0.5205	4.67178e-25	+
DC	ECRG4	7	0.515591	5.94259e-25	+
DC	THBS2	9	0.846573	6.10964e-25	+
DC	SAA1	7	0.524198	8.08146e-25	+
DC	SAMD9	9	0.506334	2.4718e-24	+
DC	SPP1	9	0.736334	2.81597e-24	+
DC	ZFP36	9	0.510143	3.22447e-24	+
DC	IGHG1	3	0.965092	3.23437e-24	+
DC	ADAMTS1	9	0.548393	6.55689e-24	+
DC	SAA2	7	0.508185	1.00116e-23	+
DC	IGKV2-24	3	1.08953	1.00516e-23	+
DC	ZG16B	8	0.511594	1.45085e-23	+
DC	MX1	9	0.528689	1.60657e-23	+
DC	S100A9	9	0.916922	3.33072e-23	+
DC	SGCE	9	0.519171	3.90333e-23	+
DC	GNG10	5	0.605219	5.71274e-23	+
DC	TM4SF1	9	0.660254	9.37963e-22	+
DC	AIM2	9	0.651352	2.00928e-19	+
DC	IGLL1	9	0.781324	1.39195e-18	+
DC	MCUB	8	0.503034	2.40439e-18	+
DC	PLAAT3	8	0.577534	2.60432e-18	+
DC	AHNAK2	9	0.558661	3.36082e-18	+
DC	IGLV2-14	3	0.82415	3.6818e-18	+
DC	IGLL3P	5	0.849786	7.78602e-18	+
DC	FER1L4	8	-0.606083	1.0761e-17	-
DC	CEMIP	8	0.527839	1.30694e-17	+
DC	TSPAN1	9	0.532769	1.31146e-17	+
DC	IGKV1ORY-1	4	0.567059	2.51229e-17	+
DC	DUOXA2	8	0.517469	2.88883e-17	+
DC	IGHV1-69	3	0.72323	2.9288e-17	+
DC	HSPB8	9	0.584427	6.33217e-17	+
DC	RNF128	9	-0.544247	7.39117e-17	-
DC	MMP1	9	0.762004	7.45602e-17	+
DC	OLFM4	9	0.878952	8.47644e-17	+
DC	ACTC1	9	0.581223	3.33006e-16	+
DC	IGFBP5	9	0.832005	5.23306e-16	+
DC	ATF3	9	0.504548	5.85842e-16	+
DC	CP	9	0.570879	1.28722e-15	+
DC	MATN2	9	0.536965	1.50723e-15	+
DC	PCP4	9	0.544995	2.28421e-15	+
DC	FOSB	9	0.624503	3.0167e-15	+
DC	RADX	8	-0.603886	4.83644e-15	-
DC	POTEKP	4	0.533519	1.04855e-14	+
DC	TOX3	9	-0.590603	1.36497e-14	-
DC	S100A2	9	0.651552	5.36994e-14	+
DC	C15orf48	6	0.608444	3.07823e-13	+
DC	IGLV3-10	3	0.7024	3.74985e-13	+
DC	IGKV1-17	3	0.953674	3.88265e-13	+
DC	IGLV3-25	3	0.52611	4.28933e-13	+
DC	PI3	9	0.606401	1.8372e-12	+
DC	HSPA1A	5	0.801198	4.06047e-12	+
DC	HLA-DRB5	5	0.627585	1.07146e-11	+
DC	IGHD	3	0.614845	1.7146e-11	+
DC	MALL	9	0.536365	2.94841e-11	+
DC	STON1	3	0.72205	3.96506e-11	+
DC	SERPINB4	7	0.600625	5.89966e-11	+
DC	FMO9P	7	-0.6539	1.87847e-10	-
DC	KRT5	9	0.61806	2.05131e-10	+
DC	ADIRF	6	-0.548786	2.92962e-10	-
DC	TCIM	8	0.56477	8.05479e-10	+
DC	SERPINB3	9	0.71509	1.44814e-09	+
DC	INA	9	-0.544908	2.71191e-09	-
DC	EEF1A2	9	-0.586339	5.60871e-09	-
DC	IGKV1D-13	3	0.663683	2.51229e-08	+
DC	CST1	9	0.563334	3.69311e-08	+
DC	BHMT	9	-0.71038	6.90078e-08	-
Endothelial	VWF	9	1.00394	7.36389e-149	+
Endothelial	CDH5	9	0.814287	3.92686e-131	+
Endothelial	LDB2	9	0.894675	1.63808e-128	+
Endothelial	CD34	9	0.688518	8.07174e-127	+
Endothelial	CD93	9	0.977771	2.50808e-125	+
Endothelial	PDGFRB	9	0.91609	5.14319e-116	+
Endothelial	CLEC14A	8	0.589017	2.38868e-112	+
Endothelial	SLCO2A1	9	0.87273	2.71057e-109	+
Endothelial	SPARC	9	1.0342	6.58737e-107	+
Endothelial	COL15A1	9	1.15677	1.12083e-105	+
Endothelial	ACTA2	9	1.29563	9.88712e-104	+
Endothelial	RGS5	9	1.12436	1.2274e-102	+
Endothelial	A2M	9	1.19625	4.96256e-102	+
Endothelial	VIM	9	1.09136	1.37158e-101	+
Endothelial	ENG	9	0.674453	1.2427e-98	+
Endothelial	LRRC32	9	0.643649	4.11188e-97	+
Endothelial	LAMA4	9	0.856452	6.5305e-93	+
Endothelial	TAGLN	9	1.36981	1.89758e-92	+
Endothelial	PLVAP	9	0.622232	2.89634e-92	+
Endothelial	COL5A1	9	0.973092	4.4988e-90	+
Endothelial	CD248	9	0.744986	4.80889e-90	+
Endothelial	SPARCL1	9	1.17197	7.98254e-89	+
Endothelial	RAMP3	9	0.513695	1.00865e-88	+
Endothelial	TCF4	9	0.860101	1.46936e-88	+
Endothelial	EBF1	8	0.692411	1.99074e-88	+
Endothelial	ADCY4	8	0.587168	2.64722e-88	+
Endothelial	COL6A2	9	1.06911	5.2839e-87	+
Endothelial	RHOJ	8	0.520877	7.57555e-87	+
Endothelial	BGN	9	0.863726	1.91588e-85	+
Endothelial	SHANK3	8	0.570463	7.99496e-85	+
Endothelial	COL18A1	9	0.711365	1.17446e-84	+
Endothelial	CALD1	9	1.12716	6.67039e-84	+
Endothelial	PAMR1	9	0.856758	1.05428e-83	+
Endothelial	EDNRA	9	0.799924	1.14634e-83	+
Endothelial	HEG1	9	0.664927	1.39444e-83	+
Endothelial	IGFBP7	9	0.897814	1.58512e-83	+
Endothelial	COL6A1	9	1.11987	2.19278e-83	+
Endothelial	COL4A2	9	0.870234	6.15438e-83	+
Endothelial	PCDH17	9	0.584357	9.01083e-83	+
Endothelial	CYYR1	8	0.650639	1.50004e-82	+
Endothelial	COL3A1	9	1.1613	5.62071e-82	+
Endothelial	CLDN5	9	0.629606	6.78726e-82	+
Endothelial	GIMAP4	9	0.799701	8.64469e-82	+
Endothelial	FILIP1L	9	0.84693	2.59739e-81	+
Endothelial	AQP1	9	0.733945	5.65567e-81	+
Endothelial	NR2F1	9	0.83363	7.55694e-81	+
Endothelial	ADAMTS9	9	0.535566	7.66075e-81	+
Endothelial	LAMC3	9	0.703463	2.17913e-80	+
Endothelial	COL6A3	9	1.2407	3.49703e-80	+
Endothelial	GIMAP8	8	0.61357	4.75191e-80	+
Endothelial	SH2B3	9	0.627711	5.04026e-80	+
Endothelial	EMCN	9	0.681459	8.73667e-80	+
Endothelial	APLNR	9	0.572029	2.61685e-79	+
Endothelial	TIMP2	9	0.90597	2.54429e-78	+
Endothelial	ENTPD1	9	0.591475	3.13661e-77	+
Endothelial	CDH11	9	1.11234	3.72897e-77	+
Endothelial	THY1	9	0.765224	5.5887e-77	+
Endothelial	FRZB	9	0.705601	6.95123e-77	+
Endothelial	AEBP1	9	0.949067	1.39855e-76	+
Endothelial	SOX18	9	0.554535	9.90931e-76	+
Endothelial	OLFML2A	9	0.64411	1.29955e-75	+
Endothelial	MSN	9	0.886895	2.60659e-75	+
Endothelial	WFDC1	8	0.8352	2.65213e-75	+
Endothelial	STOM	9	0.877277	3.64116e-75	+
Endothelial	COL1A2	9	1.15116	7.35189e-75	+
Endothelial	MYH11	9	1.49489	7.40993e-75	+
Endothelial	RGCC	9	0.75775	8.2501e-75	+
Endothelial	RASL12	9	0.623925	9.04508e-75	+
Endothelial	JAM3	9	0.763819	1.15788e-74	+
Endothelial	DCN	9	1.42047	1.55956e-74	+
Endothelial	PODXL	9	0.594995	2.33192e-74	+
Endothelial	GNG11	9	0.766871	2.4836e-74	+
Endothelial	NID2	9	0.650882	3.59427e-74	+
Endothelial	ZEB2	9	0.67424	2.67711e-73	+
Endothelial	PPP1R14A	8	0.641704	2.76832e-73	+
Endothelial	COL5A2	9	0.912794	5.1364e-73	+
Endothelial	CNRIP1	8	0.516805	4.70687e-72	+
Endothelial	COL4A1	9	0.908934	1.30428e-71	+
Endothelial	COL1A1	9	1.0594	7.33987e-71	+
Endothelial	CAVIN1	8	1.03629	2.40251e-70	+
Endothelial	ACTG2	9	1.52873	2.64589e-70	+
Endothelial	FYN	9	0.637208	1.37153e-69	+
Endothelial	MYLK	9	0.942451	3.40502e-69	+
Endothelial	CHN1	9	0.629562	4.85754e-69	+
Endothelial	ADGRA2	8	0.686395	2.64362e-68	+
Endothelial	PCDH18	8	0.702286	6.60025e-68	+
Endothelial	DPYSL2	9	0.859807	1.29894e-67	+
Endothelial	STAB1	9	0.619658	1.58468e-67	+
Endothelial	FOXF1	9	0.746002	4.64959e-67	+
Endothelial	RARRES2	9	0.85461	5.00137e-67	+
Endothelial	FAM43A	8	0.571064	5.18939e-67	+
Endothelial	DKK3	9	0.897408	8.11885e-67	+
Endothelial	LHFPL6	8	0.839341	3.33008e-66	+
Endothelial	MAP1B	9	0.775076	7.06771e-66	+
Endothelial	ITGA1	7	0.580194	7.10261e-66	+
Endothelial	C1S	9	1.19482	1.574e-65	+
Endothelial	CRISPLD2	9	0.974577	1.62196e-65	+
Endothelial	COL14A1	7	0.906057	1.7818e-65	+
Endothelial	CTSK	9	0.85845	4.89573e-65	+
Endothelial	CPA3	9	0.972364	6.77539e-65	+
Endothelial	PECAM1	8	0.809766	2.95348e-64	+
Endothelial	PDGFRA	9	1.1036	3.32511e-64	+
Endothelial	MFAP4	9	1.2015	7.48295e-64	+
Endothelial	COX7A1	9	0.690044	2.01686e-63	+
Endothelial	ACKR1	8	1.00129	2.30034e-63	+
Endothelial	MGP	9	1.20519	4.29852e-63	+
Endothelial	LEF1	9	0.595048	1.9295e-62	+
Endothelial	FBLN5	9	0.708004	2.27304e-62	+
Endothelial	JAM2	9	0.518873	8.9612e-62	+
Endothelial	ANGPTL2	9	0.732287	1.19631e-61	+
Endothelial	NID1	9	0.508842	1.79359e-61	+
Endothelial	SYNPO2	8	0.832966	4.66358e-61	+
Endothelial	TSPAN4	9	0.524063	5.8798e-61	+
Endothelial	VASN	8	0.596731	9.78554e-61	+
Endothelial	DDR2	9	0.647801	1.00071e-60	+
Endothelial	FAM162B	8	0.710329	1.00634e-60	+
Endothelial	CCDC3	8	0.538814	1.90548e-60	+
Endothelial	GIMAP7	8	0.740862	3.05884e-60	+
Endothelial	MEG3	9	0.721399	3.21981e-60	+
Endothelial	MFGE8	9	0.597813	7.56103e-60	+
Endothelial	EMILIN1	9	0.529706	1.15987e-59	+
Endothelial	NRP1	9	0.697044	1.38956e-59	+
Endothelial	VCAM1	9	0.976958	1.87637e-59	+
Endothelial	PDPN	9	0.728901	4.75707e-59	+
Endothelial	MYL9	9	0.931666	5.05091e-59	+
Endothelial	CAV1	9	0.873168	5.16037e-59	+
Endothelial	CH25H	9	0.616713	1.00744e-58	+
Endothelial	LBH	9	0.625777	1.16091e-58	+
Endothelial	PDLIM3	9	0.809924	2.37399e-58	+
Endothelial	MFNG	9	0.523072	4.47859e-58	+
Endothelial	CYGB	8	0.601457	7.71251e-58	+
Endothelial	RBP1	9	0.726686	8.83211e-58	+
Endothelial	OLFML1	9	0.531676	9.7789e-58	+
Endothelial	SMOC2	8	0.842313	1.21714e-57	+
Endothelial	TNC	9	0.867211	1.39217e-57	+
Endothelial	ITGA8	9	0.634633	1.53613e-57	+
Endothelial	COL8A1	9	0.772228	1.56418e-57	+
Endothelial	PODN	8	0.697515	1.70843e-57	+
Endothelial	LAMA2	9	0.505174	2.56947e-57	+
Endothelial	LMCD1	9	0.623882	1.44659e-56	+
Endothelial	TM4SF18	8	0.517231	1.77947e-56	+
Endothelial	MEF2C	9	0.636993	2.10585e-56	+
Endothelial	PCOLCE	9	0.580957	2.59272e-56	+
Endothelial	NREP	9	0.654558	2.79957e-56	+
Endothelial	FBN1	9	0.592804	9.51889e-56	+
Endothelial	MYADM	8	0.858779	1.21972e-55	+
Endothelial	ANXA6	9	0.516475	1.52908e-55	+
Endothelial	AXL	9	0.59039	2.37719e-55	+
Endothelial	GYPC	9	0.613414	4.32712e-55	+
Endothelial	PTGDS	8	1.10222	9.43422e-55	+
Endothelial	PXDN	8	0.818745	1.67674e-54	+
[truncated: 87,143 more rows]

## Sheet: S7
Supplementary Table S7
[truncated: 7,803 more rows]

[truncated: 1 more sheets: S8]
